# Supplementary material for: A toolkit for rapid gene mapping in the nematode Caenorhabditis briggsae
Source: BMC Genomics. 2010 Apr 13;11:236. doi: 10.1186/1471-2164-11-236 (PMC2864247; doi:10.1186/1471-2164-11-236)
Supplement: Additional file 1 — List of SNPs in C. briggsae. An Excel file containing 23,829 computationally identified SNPs in AF16 and HK104. [file 1471-2164-11-236-S1.XLS]

## Sheet: SNPs
contig_pos refers to the location of SNP in the ultracontig.
Location (cM) refers to the genetic location of SNP (in centimorgan unit) based on closest mapped SNP(s). For details please refer to the Methods section.
Unassembled contigs have been listed as 'un'.
Lower case: non-coding; Upper case: coding
chr	Location (cM)	SNP ID	ultra_contig	contig_pos (bp)	Sequence flanking 5' of SNP	AF16 allele	HK104 allele	Sequence flanking 3' of SNP
1	0	cb70138	cb25.NA_213	7128	AGTTTTAGATCTGTTGTGttttttt	A	T	aaagttattctaaaataaatttttt
1	0	cb5258	cb25.NA_213	8934	GACCTAATTTAGACAGAAATGTTTT	A	G	ATTTGCCCCCTGAAAATCTTAGTCG
1	0	cb27197	cb25.NA_213	9149	tttttggccagacctaaagtatata	T	A	tctttgaagggctaaaaaagtattc
1	0	cb27198	cb25.NA_213	9293	cctgaggagcacatctccttagaat	T	C	gaattttacgaaaaagttgtcaatt
1	0.7	cb9192	cb25.fpc0006	27303	TCTATAAAATTATTGGTTCATTTTC	C	T	AACTTGATCCTAATTTCAGGAACCG
1	0.7	cb9194	cb25.fpc0006	30479	AACTTCTTGAGTGCCCTGTTCATAA	T	C	TGCGAATATCAACTCCAGGTATCTT
1	0.7	cb9195	cb25.fpc0006	30495	TGTTCATAATTGCGAATATCAACTC	C	T	AGGTATCTTTCCACACTTTTCAAGA
1	0.7	cb40453	cb25.fpc0006	44978	tgtggtatgtagtcatggactgccg	G	A	gcgcttcatgtctatggtgccctgg
1	0.7	cb29968	cb25.fpc0006	46771	tccaaatttcttaattatgaatttc	C	T	gatttacgaatttctggatttctga
1	0.7	cb29969	cb25.fpc0006	46788	tgaatttccgatttacgaatttctg	G	A	atttctgaacttttcaaaatttcGA
1	0.7	cb29971	cb25.fpc0006	80655	TCCTGATAACTACAGTAATCTTAAT	G	A	ACTACAATAATCCTGATAACTACAG
1	0.7	cb29972	cb25.fpc0006	80662	AACTACAGTAATCTTAATGACTACA	A	G	TAATCCTGATAACTACAGTAATCTT
1	0.7	cb29973	cb25.fpc0006	80669	GTAATCTTAATGACTACAATAATCC	T	C	GATAACTACAGTAATCTTAATAACT
1	0.7	cb29974	cb25.fpc0006	80670	TAATCTTAATGACTACAATAATCCT	G	A	ATAACTACAGTAATCTTAATAACTA
1	0.7	cb29975	cb25.fpc0006	80686	AATAATCCTGATAACTACAGTAATC	T	C	TAATAACTACAGTAATCCCAATAAC
1	0.7	cb29976	cb25.fpc0006	80687	ATAATCCTGATAACTACAGTAATCT	T	C	AATAACTACAGTAATCCCAATAACG
1	0.7	cb29977	cb25.fpc0006	80862	CTACAGTAATCCTAATAACTACAGT	C	A	ATCCCAATAACTACAGTAATCCCAA
1	0.7	cb29978	cb25.fpc0006	80867	GTAATCCTAATAACTACAGTCATCC	C	T	AATAACTACAGTAATCCCAATAACT
1	0.7	cb40456	cb25.fpc0006	80886	TCATCCCAATAACTACAGTAATCCC	A	G	ATAACTACAGTAATTCTAATAACTA
1	0.7	cb29980	cb25.fpc0006	80892	CAATAACTACAGTAATCCCAATAAC	T	G	ACAGTAATTCTAATAACTAAAGTGG
1	0.7	cb40457	cb25.fpc0006	80928	TAATAACTAAAGTGGTCCCAATAAC	G	T	ACAGTAATCCGTATGACTACAATAA
1	0.7	cb40458	cb25.fpc0006	80950	AACGACAGTAATCCGTATGACTACA	A	G	TAATCCTGATAACTAGAGTAATCTT
1	0.7	cb40459	cb25.fpc0006	80957	GTAATCCGTATGACTACAATAATCC	T	C	GATAACTAGAGTAATCTTAATAACT
1	0.7	cb40460	cb25.fpc0006	80958	TAATCCGTATGACTACAATAATCCT	G	A	ATAACTAGAGTAATCTTAATAACTA
1	0.7	cb40461	cb25.fpc0006	80966	ATGACTACAATAATCCTGATAACTA	G	C	AGTAATCTTAATAACTACAGTAATC
1	0.7	cb40462	cb25.fpc0006	80974	AATAATCCTGATAACTAGAGTAATC	T	C	TAATAACTACAGTAATCCTTATAAC
1	0.7	cb40463	cb25.fpc0006	80975	ATAATCCTGATAACTAGAGTAATCT	T	C	AATAACTACAGTAATCCTTATAACT
1	0.7	cb40464	cb25.fpc0006	80984	ATAACTAGAGTAATCTTAATAACTA	C	A	AGTAATCCTTATAACTACCGTAATC
1	0.7	cb9210	cb25.fpc0006	108029	AACATGAATTTTTTGGCTTTTCTAA	T	C	GGATTTTTTCGGGTTTTCCGGCTAT
1	0.7	cb9211	cb25.fpc0006	108172	GAAATTGGATTTTAGAAATTCTAGG	C	T	CACCAAAAATTGCATTATTTCTAAG
1	0.7	cb9212	cb25.fpc0006	108206	ATTGCATTATTTCTAAGCCAAAAAA	T	C	ACTTCATAATTTGTGTCTATTAGTA
1	0.7	cb29981	cb25.fpc0006	110184	cgtggcctagaagaccaaacttgca	A	G	aagttaggccaccacttcaaaGTTA
1	0.7	cb9246	cb25.fpc0006	110933	CTTTTTTCTTATTTAAAATTATTGA	C	T	TTTTGGCTATTTTTATACCTATCGA
1	0.7	cb9214	cb25.fpc0006	111106	ttttttttccgAAATTCAAAATTTT	T	A	AAAAATTTCCCAGTATTTTTTGTCG
1	0.7	cb9213	cb25.fpc0006	111338	GAAAGAGCCTTAAAAAGCCTACAAG	C	T	GGTCCAAAAAGACAAGAAAAAAATT
1	0.7	cb29986	cb25.fpc0006	123717	atttgcttttttcgatttttcgtta	C	T	ttaaaatagtttatcaggcaaaaac
1	0.7	cb29987	cb25.fpc0006	123777	aagtgggaaaaaaaccaatttagac	G	C	aagaaagttagcaaaaatcaaaatt
1	0.7	cb29989	cb25.fpc0006	124589	TTTCTCCCCCGAAAAATTGCCAAAA	A	G	TGGCAGTTTTTTCTAGATTTTTCAA
1	0.7	cb29992	cb25.fpc0006	127032	gaggtatcacaaattggtaaactaa	A	T	aaaaagtgtggatttttatacttta
1	0.7	cb9262	cb25.fpc0006	127043	aattggtaaactaaaaaaaagtgtg	G	A	atttttatactttatattttttcag
1	0.7	cb9263	cb25.fpc0006	127052	actaaaaaaaagtgtggatttttat	A	G	ctttatattttttcagttaactttt
1	0.7	cb9264	cb25.fpc0006	127066	tggatttttatactttatatttttt	C	T	agttaacttttttctggtagctgtc
1	0.7	cb9265	cb25.fpc0006	127228	TCGAAATTGCAGAATGAGCATTTTT	G	A	TAGCTCAAAAATTAGATGTTTCATT
1	0.7	cb9266	cb25.fpc0006	127246	CATTTTTGTAGCTCAAAAATTAGAT	G	T	TTTCATTATGACCACTTTTAAGAAC
1	0.7	cb9267	cb25.fpc0006	127250	TTTGTAGCTCAAAAATTAGATGTTT	C	T	ATTATGACCACTTTTAAGAACCGTT
1	0.7	cb9268	cb25.fpc0006	127281	GACCACTTTTAAGAACCGTTCATTT	T	A	TCTTGCAGCAATCAACATGCCTCGG
1	0.7	cb9269	cb25.fpc0006	127324	TGCCTCGGTGGCTCCTACTTACAAG	A	T	TCACTGCACATTTGGACCCATAATT
1	0.7	cb29994	cb25.fpc0006	129503	aactgagaaaatgtaggcgataata	A	T	gataaacatattcttagttaacaac
1	0.7	cb40507	cb25.fpc0006	149012	ATTTTCAGAAAAAAAAGGAAAATTT	T	A	AATGAAAATTAGCAGAAATTATTGA
1	0.7	cb40508	cb25.fpc0006	149096	GTAAAAATTCAGAATTTCAAGTCTG	C	A	AAATTCGCATTTTTCAGGCGAAAAA
1	0.7	cb40509	cb25.fpc0006	149201	GCGGAAAATTTAGATTTTTTGAGAC	A	G	AAAATGGGGGGGGGGGGGGAAGTTC
1	0.7	cb29995	cb25.fpc0006	153239	aaagttttcagaatctcagaacttc	C	G	gaatatcgaaatctTCGCAATCCAA
1	0.7	cb9276	cb25.fpc0006	153438	TCATTCGTGCTCTCATCTCACTCAT	T	C	ACCTTCCGCAGCTCATTCTCCTTTT
1	0.7	cb9275	cb25.fpc0006	153633	TTTGGTCGGATAGCTGCGATTGGAG	A	G	TCTCTGCAAAACTCGAAAAGTTGAC
1	0.7	cb9274	cb25.fpc0006	153658	ATCTCTGCAAAACTCGAAAAGTTGA	C	A	ATTGAAAGcatgaaaaatggctcaa
1	0.7	cb9273	cb25.fpc0006	153666	AAAACTCGAAAAGTTGACATTGAAA	G	T	catgaaaaatggctcaaaaatcatg
1	0.7	cb40518	cb25.fpc0006	171338	tatcaaaaattggtgaactacaaaa	A	G	tgtagtttatatcataacaaacatt
1	0.7	cb40519	cb25.fpc0006	171379	aacaaacatttttatcagtttacaa	T	C	tttttgatatctctcttgagaatca
1	0.7	cb40520	cb25.fpc0006	171399	tacaattttttgatatctctcttga	G	A	aatcaagataattgagctcaaagAT
1	0.7	cb29997	cb25.fpc0006	171472	GGCGTGCGGTCGACATCCTCCTCAG	A	C	TGGAAGCACCGcttcgagctctatt
1	0.7	cb40521	cb25.fpc0006	171573	gttaatatcatgacaaacattttat	C	T	agttaacagattttttatatctttg
1	0.7	cb40522	cb25.fpc0006	171582	atgacaaacattttatcagttaaca	G	C	attttttatatctttgaaaagaacc
1	0.7	cb28239	cb25.fpc0006	216466	cgcttaaaaatggccaaatcggtcc	T	A	aaaaatcaccaaatttatcctagaa
1	0.7	cb6850	cb25.fpc0006	221306	ATTTCCAGTTAAAATTCTTGAATTT	A	G	AATTCAATTCAATTTTTCCAGATCG
1	0.7	cb53366	cb25.fpc2695	2708	CTTTTCCAAAAAAGGCTTAAACCAT	C	T	GAAAAACTCCCTGAAAACTAATGAA
1	0.7	cb53367	cb25.fpc2695	2720	AGGCTTAAACCATCGAAAAACTCCC	T	G	GAAAACTAATGAAAACTAATGAAAA
1	0.7	cb53368	cb25.fpc2695	2747	AAAACTAATGAAAACTAATGAAAAC	A	C	CAAAAACAAAACTTAAAAAAAATCA
1	0.7	cb53369	cb25.fpc2695	2762	TAATGAAAACACAAAAACAAAACTT	A	T	AAAAAAATCAAGCCACCTAGGGGAC
1	0.7	cb53370	cb25.fpc2695	2769	AACACAAAAACAAAACTTAAAAAAA	A	G	TCAAGCCACCTAGGGGACTCGAACC
1	0.7	cb53371	cb25.fpc2695	2857	TGAGCTAAGGAGGACACGTAGCACA	A	G	TGTGGGAGTGCGTACAAGAGGGCGC
1	0.7	cb53372	cb25.fpc2695	2906	GCGCCCTCTCGTTACTTTTAAGTTC	C	A	CCGTGAAGGTATTTGGGTGGATTCA
1	0.7	cb53373	cb25.fpc2695	2954	TCAAAAATCAAAAAAATCCAATCAA	A	C	ATAAAAAAAGGAATTGTCTCATTCA
1	0.7	cb53374	cb25.fpc2695	3015	AATTGGTTTTTCCAGGGAAATATAT	G	T	ATGAAAATGTATCAGAATTTGAAAT
1	0.7	cb53375	cb25.fpc2695	3142	TATTCTAGACATTTCTTTTTTGttg	A	G	aattcgcagaaaattggatttttca
1	0.7	cb53376	cb25.fpc2695	3166	gaaattcgcagaaaattggattttt	C	A	agaatggagaagaaaccactttgag
1	0.7	cb53377	cb25.fpc2695	3181	ttggatttttcagaatggagaagaa	A	T	ccactttgaggtttgaaaattaaaa
1	0.7	cb53379	cb25.fpc2695	3211	tttgaggtttgaaaattaaaatttt	C	A	aaaaatttagaaatttcaaaaattt
1	0.7	cb53380	cb25.fpc2695	3245	agaaatttcaaaaatttagaatttt	C	T	gagaactctaaatttcgagaaattt
1	0.7	cb53388	cb25.fpc2695	4583	GAAACTTTTCGGCTCCGCCCACTTT	C	T	GAGAGCAGCTCCACTTCTTCGACGG
1	0.7	cb53389	cb25.fpc2695	4685	GTACTCTGAAAGCAGCAAATATGCT	T	C	CACCGAACTGTCTATTTGGCTCTTT
1	0.7	cb53390	cb25.fpc2695	4755	GGCCACGGCCTCGGCCATCAGTCTT	G	C	AGCAAGCCGGTCAGTTTTGAAAAGT
1	0.7	cb53391	cb25.fpc2695	4779	TGAGCAAGCCGGTCAGTTTTGAAAA	G	T	TTTTGTTATGAGAAGGCTATTTAAT
1	0.7	cb53392	cb25.fpc2695	4820	GCTATTTAATCTAGAAGGGCATTTT	C	T	TCAAAATACCGTTGTGTTCAATAGA
1	0.7	cb53393	cb25.fpc2695	4902	cagggcgcggttgcgcgcggcgcca	A	G	tagtattgcttggaaaaatcaggtt
1	0.7	cb53394	cb25.fpc2695	4982	gattttcttgtctagaaaatgattt	A	G	aaggccaaaacacacattttgagta
1	0.7	cb53395	cb25.fpc2695	4988	cttgtctagaaaatgatttaaaggc	C	T	aaaacacacattttgagtacaaaag
1	0.7	cb53396	cb25.fpc2695	5067	TTGAATTTTTTGAAAACAATTTTTT	A	T	TTTGAAAATTTCGATTTTTTGCCAT
1	0.7	cb53398	cb25.fpc2695	9877	ccaaaatttacggaaaatggctcaa	A	G	attcatgagaatggcttaaaatttg
1	0.7	cb53399	cb25.fpc2695	9963	gtcatcaaaaactgccaaaatttat	G	A	aaaaatgactcaaaatccatcaaaa
1	0.7	cb53400	cb25.fpc2695	10023	attcatgaaaaatggtccaaatttc	T	A	tggaaaacggtaaaaaatacatTTT
1	0.7	cb53401	cb25.fpc2695	10026	catgaaaaatggtccaaatttcttg	G	T	aaaacggtaaaaaatacatTTTTTA
1	0.7	cb53402	cb25.fpc2695	10042	aatttcttggaaaacggtaaaaaat	A	T	catTTTTTAAAAACCCACCAAAATA
1	0.7	cb53403	cb25.fpc2695	10050	ggaaaacggtaaaaaatacatTTTT	T	A	AAAAACCCACCAAAATATACTGAAT
1	0.7	cb53404	cb25.fpc2695	10303	GCGTCATCCGCATGTTTCACGACTA	A	G	ATTGAAATATTTCTCCAGTCGACCC
1	0.7	cb53405	cb25.fpc2695	46275	TCGAACCCGAGACTTCAAAACTAAA	G	A	AGCAGCAGTTTTAGCCACTAGGCTA
1	0.7	cb53407	cb25.fpc2695	46322	GCTACGCGCGCACAGTTTAACTGTG	A	G	GAGCGAAGGTAATTAGGAAGGTGGT
1	0.7	cb53408	cb25.fpc2695	47363	ACTTTTTCAAAAAAAAATGGGAATT	A	T	AAAAAAAATTTTTGAGTTCAATTTT
1	0.7	cb53409	cb25.fpc2695	47417	CTATTAGCACTAACCATCACTTTAG	A	G	GGACTaattgaggaaggtttaaaag
1	0.7	cb53410	cb25.fpc2695	47576	gggtcccaccacgaaaactacagta	G	A	ccctgaaactcttccgaaactagcc
1	0.7	cb53415	cb25.fpc2695	47935	cttgacaagacaaatttaaaaatat	C	A	agtttcaagcgaaaacgatcaaaat
1	0.7	cb53416	cb25.fpc2695	48015	TAAGGTCTAACAAATCGCTTATGGG	T	G	TTTTCGGGAAAATTTTCGGTTTCTT
1	0.7	cb53419	cb25.fpc2695	50538	CACTGCGCCACACCACCACCAACGA	G	A	GAAAGAGAGTGGAAAGCATAGAGAA
1	0.7	cb53420	cb25.fpc2695	50539	ACTGCGCCACACCACCACCAACGAG	G	A	AAAGAGAGTGGAAAGCATAGAGAAA
1	0.7	cb53421	cb25.fpc2695	56566	gagtaaaactttttttgttcaattt	T	G	gttcattgtgaacttcaaaatgagt
1	0.7	cb53422	cb25.fpc2695	56691	gtcgtgtttatactcatcttgaagc	G	T	cctggcaaggcaaattcaaaaatat
1	0.7	cb53423	cb25.fpc2695	56787	gcaaagttaagaaaACGTTGCCTTT	A	C	ACTTACGGATTACTGTAATTAATTA
1	0.7	cb53424	cb25.fpc2695	56805	TGCCTTTAACTTACGGATTACTGTA	A	G	TTAATTACTGTACAAAGTCTTAATC
1	0.7	cb53425	cb25.fpc2695	61068	TGTACCCTTTCACACCGTGCGGAAT	A	C	GTGTCTCCCTTCCGTTGATGCTTCT
1	0.7	cb53426	cb25.fpc2695	61166	TTGTGCACTTTCAAGTGTTGAATTA	G	A	AGCCGTTGGCGTGATCGTGTTAAAT
1	0.7	cb53427	cb25.fpc2695	67982	CAGTAGGACCGAAAGAAGGGGCGGA	G	A	CCTAAACTTTCCAAAGGAAATTGAG
1	0.7	cb53428	cb25.fpc2695	67989	ACCGAAAGAAGGGGCGGAGCCTAAA	C	A	TTTCCAAAGGAAATTGAGCAGAAGC
1	0.7	cb53429	cb25.fpc2695	68087	gtgtgtgtgtgtgtCAAAATAGGCT	C	T	CGCCCTTTTTGTGGGGTACGGTAGA
1	0.7	cb53430	cb25.fpc2695	68201	CGACCTGGCCGTGGGAATTCTAGGC	C	T	ATCGGCTTGTGGCCTAGGTTTTCGC
1	0.7	cb53431	cb25.fpc2695	68274	AAGCTAGATCAGCTAAAAGGCGGTG	G	A	CCTAGTTTGGGATTCTGGGCCAGCA
1	0.7	cb53432	cb25.fpc2695	68291	AGGCGGTGGCCTAGTTTGGGATTCT	G	A	GGCCAGCAGCAACTTTCACAGCCTC
1	0.7	cb53452	cb25.fpc2695	69117	AGGACCGCCCCGGCGAACAACGAAT	G	A	TGGCGAGTGATCATATGAGACGAAG
1	0.7	cb53453	cb25.fpc2695	69151	GATCATATGAGACGAAGAGACGCAG	G	A	GAGGCGGGAGAGAGACGTAGTGGAG
1	0.7	cb53454	cb25.fpc2695	69322	GAATCAGGTCAACCTGTCAGAATCT	C	T	TTCGAACGCCTTCTGCTCTTGGAGA
1	0.7	cb53455	cb25.fpc2695	69363	CTCTTGGAGACCTTCAGATTCTTTG	G	A	GTCTAGAACTCGGAGCAGTTTAGCC
1	0.7	cb53456	cb25.fpc2695	69454	AGATTCTGACAAGCTAGGAGAGAAA	C	T	GCACGTCTTCTGATCTCCAGTCTGA
1	0.7	cb53458	cb25.fpc2695	101616	AGTTTTCAGTCAAAAGTGCTACCTG	G	A	TTAGTGATTTCCAACGAGTTGGGAT
1	0.7	cb53459	cb25.fpc2695	101886	CCCAAAAATCGCTATTTTCGGCCAT	C	T	TTTTGCTCATTTCTGAGCCCAAAAA
1	0.7	cb53460	cb25.fpc2695	101903	TCGGCCATCTTTTGCTCATTTCTGA	G	A	CCCAAAAAGTCGGAAAATAGACAAT
1	0.7	cb53461	cb25.fpc2695	101916	GCTCATTTCTGAGCCCAAAAAGTCG	G	A	AAAATAGACAATTTTCGACTTTTTT
1	0.7	cb53462	cb25.fpc2695	101986	TTGACTGCGAAAACCGCAATTTTCA	G	A	CTATTTTTTGCTCATTTCTGACCCC
1	0.7	cb53463	cb25.fpc2695	104988	gttagaattggattcagcttgttga	A	G	agcttcaaaatgagcctaaacacga
1	0.7	cb53464	cb25.fpc2695	105063	ccaccacgaaaggtacagtaatccc	C	A	aaaaaaaaccgaaattgacctagat
1	0.7	cb22763	cb25.fpc2695	137986	CAGTATCCCGAATGGGAATGATTTA	C	T	ATAAGGTTAGTGAAAATAAAAAAAA
1	0.7	cb39465	cb25.fpc2695	138061	ctaggtcacggctcaaaaaaatcta	A	G	atcatgacctaaaaaatctaggcca
1	0.7	cb39466	cb25.fpc2695	138062	taggtcacggctcaaaaaaatctaa	A	G	tcatgacctaaaaaatctaggccat
1	0.7	cb53484	cb25.fpc2695	188234	ACTGTGCCTGAAGATGTTGTCCAAC	G	C	GTTCCATTCTGATGGTGTCCATTGA
1	0.7	cb53490	cb25.fpc2695	193281	agaagctttcgaaggatcttagaga	T	C	ctttagaagcttccgaacgactttg
1	0.7	cb53491	cb25.fpc2695	193431	agaagcttccgaagaatcctagaag	T	C	ttgaaaacgagcctagagagttcta
1	0.7	cb53492	cb25.fpc2695	193484	cagttctagaagctaccgaaggatc	C	T	tatatagctttagaggattcgagag
1	0.7	cb53493	cb25.fpc2695	248063	CAGTTTTATCCATTGTTTTGAATGC	G	T	TTTTCAGAGGTTTCATACCGAGTTT
1	0.7	cb53494	cb25.fpc2695	248116	GAGCACTTTTTACCGTTTTcacagg	T	G	tttgttttttttacctttgcaaatc
1	0.7	cb53495	cb25.fpc2695	248208	ttcaaaaaggaaaaaattctcccct	G	A	aaacgagagatctttttccggtgaa
1	0.7	cb53496	cb25.fpc2695	248235	aacgagagatctttttccggtgaag	T	A	gacgcagaaattttcggtgaagaga
1	0.7	cb53546	cb25.fpc2695	252439	atagttgcgaagtgtcctagttgcg	G	A	aatgtcctagttgcgaaatgtccTA
1	0.7	cb53547	cb25.fpc2695	252441	agttgcgaagtgtcctagttgcgga	A	G	tgtcctagttgcgaaatgtccTATT
1	0.7	cb26555	cb25.fpc2695	286016	TCGCCCCGGCTTCACATGCTCTTGT	C	A	TTGGAGACTGTTTCACACTTCAAAT
1	0.7	cb4651	cb25.fpc2695	288592	CATTCTGATTTTTTAAATCCAATAT	C	A	AGTAATTTTCGTCAGATTGGTAGTG
1	0.7	cb4652	cb25.fpc2695	358234	AGTCTCTTAACCTAATCATTCAGCT	C	G	ATAGGGTCAACACGCTTCCACAATT
1	0.7	cb4653	cb25.fpc2695	358297	GTCGTGGCAAAAGTGGGCGGAGCTT	A	G	AGAATTATAGTCAGTGGAGACACCC
1	0.7	cb4683	cb25.fpc2695	360570	ACAAAGAAACGACAAACATCTTTCA	A	G	AAGAATAGGAGGGAATTGTTATGCG
1	0.7	cb4666	cb25.fpc2695	360612	TGTTATGCGaaataaataatatttt	T	G	taattatttttCGAAGATTGGATGG
1	0.7	cb4665	cb25.fpc2695	360613	GTTATGCGaaataaataatattttt	T	G	aattatttttCGAAGATTGGATGGA
1	0.7	cb4654	cb25.fpc2695	360656	TGGATGGAAAATGAGAGAAAAAAGA	A	G	TCGATGGACAAGCACTCTTAGCGAA
1	2.7	cb61995	cb25.fpc4101	46207	TACGATTTTTTGGCGTTTTTCAATC	T	C	AAAAAATAATATAATATCGCCTAGA
1	2.7	cb61996	cb25.fpc4101	46410	TTCTGTGTCatttttttgtaaaaaa	A	T	ttacatttttttaaataaaaataaa
1	2.7	cb61997	cb25.fpc4101	46411	TCTGTGTCatttttttgtaaaaaaa	T	A	tacatttttttaaataaaaataaaa
1	2.7	cb61998	cb25.fpc4101	48696	TGGCGCTAAAAATAGGAGAATAATG	A	G	CAGTTTTTCCAGCGATTTCAGCCAA
1	2.7	cb61999	cb25.fpc4101	48732	AGCGATTTCAGCCAATTTCTGATGA	C	T	TTCTTCTCTAATTTTTCACATAAAT
1	2.7	cb62000	cb25.fpc4101	48780	AATCCTTTTTTTAACCAAAATATGC	A	G	ATTTCAGTCTATTTGCTCCGGTTTT
1	2.7	cb62001	cb25.fpc4101	49051	GACGTAGCGTGCTTCTGTTGTTGGT	A	G	GCTGCAAAGAAATTGCGAATTTTTC
1	2.7	cb62011	cb25.fpc4101	67121	tgaaatgtcacagttcttaaatgtc	C	G	caattttgaaatgtcgcagttctag
1	2.7	cb62012	cb25.fpc4101	67146	ccaattttgaaatgtcgcagttcta	G	A	aatgtcgcagttctaaaatgtcgca
1	2.7	cb62013	cb25.fpc4101	67183	tctaaaatgtcgcagttctaaaaat	T	C	ccagatttttcaatatttcagacgt
1	2.7	cb62014	cb25.fpc4101	67223	atttcagacgtttttgaaaatcgga	A	T	atatccaaaagaaaatatcctgaaa
1	2.7	cb62025	cb25.fpc4101	78668	aaaaatagtgtaaaataaagacaat	T	C	atttttacaattgacaacattttgc
1	2.7	cb62026	cb25.fpc4101	78680	aaataaagacaattatttttacaat	T	C	gacaacattttgctagcttttttgg
1	2.7	cb62027	cb25.fpc4101	78686	agacaattatttttacaattgacaa	C	G	attttgctagcttttttggtttttg
1	2.7	cb62028	cb25.fpc4101	78687	gacaattatttttacaattgacaac	A	T	ttttgctagcttttttggtttttga
1	2.7	cb62029	cb25.fpc4101	78822	ttaaagctagacaacttttataaac	C	T	aaaaaaatatgcttaattttataac
1	2.7	cb62030	cb25.fpc4101	78836	cttttataaaccaaaaaaatatgct	T	A	aattttataacaaatatttttgtag
1	2.7	cb62031	cb25.fpc4101	78983	cattcatatctcgcgaaccaaaaaa	T	G	atatcaaaaagctgcaaattaaaaa
1	2.7	cb62032	cb25.fpc4101	79006	aatatatcaaaaagctgcaaattaa	A	C	aaaatgtgtaaaattctacaaaaaa
1	2.7	cb62033	cb25.fpc4101	79044	attctacaaaaaatatttccctagt	T	A	aaaaactttctcctagctactctgg
1	2.7	cb62034	cb25.fpc4101	96625	CACTGGAATATATGATTGTTTTAAA	G	A	GAGTAACACTTGAGTTAGTGGTTGG
1	2.7	cb62035	cb25.fpc4101	96676	GGTTTAAGTCAAAAAATTAAATTTA	C	G	ATCTTGCAAAAACCACCAGAAGCCT
1	2.7	cb62036	cb25.fpc4101	96689	AAATTAAATTTACATCTTGCAAAAA	C	G	CACCAGAAGCCTAGAAACATCCGAG
1	2.7	cb62037	cb25.fpc4101	96701	CATCTTGCAAAAACCACCAGAAGCC	T	C	AGAAACATCCGAGCTGAAGTAGTCC
1	2.7	cb62038	cb25.fpc4101	96960	TGAGTTAaactaatcaaattatata	T	C	tgtttggtagctcgttactagttct
1	2.7	cb62039	cb25.fpc4101	96972	atcaaattatatattgtttggtagc	T	G	cgttactagttctatatttcagttt
1	2.7	cb62040	cb25.fpc4101	96977	attatatattgtttggtagctcgtt	A	T	ctagttctatatttcagttttttgt
1	2.7	cb62041	cb25.fpc4101	97054	aagttacaaactGATTAATCTAGAG	A	G	GCAAGCGAAAGTAACGCACTGCTAC
1	2.7	cb62042	cb25.fpc4101	97086	GAAAGTAACGCACTGCTACCCTATG	C	T	CTCGTTTAACGACTCCCATTCAAAA
1	2.7	cb62043	cb25.fpc4101	97129	ATTCAAAAAGTACTGATACGGTATT	C	T	AGCAAattttatataattttgtagc
1	2.7	cb62044	cb25.fpc4101	97154	CAGCAAattttatataattttgtag	C	T	tctcatttagttctacatttcactt
1	2.7	cb62045	cb25.fpc4101	97188	agttctacatttcactttttagttt	G	T	atcgaaaacatcaagtttgaaggaa
1	2.7	cb62047	cb25.fpc4101	97252	taacctggatgctaaagtgggacta	A	G	cttatcgatgcttctgacctatgtc
1	2.7	cb62050	cb25.fpc4101	97412	ttccgaattcgaaccgagttatacg	C	T	cCTTGAAAAGAGTAGACCAACTCAC
1	2.7	cb62051	cb25.fpc4101	97424	accgagttatacgccCTTGAAAAGA	G	A	TAGACCAACTCACTCCAGCTCTCTT
1	2.7	cb62052	cb25.fpc4101	97425	ccgagttatacgccCTTGAAAAGAG	T	A	AGACCAACTCACTCCAGCTCTCTTG
1	2.7	cb62053	cb25.fpc4101	97438	cCTTGAAAAGAGTAGACCAACTCAC	T	G	CCAGCTCTCTTGGTTCTATGCCCAG
1	2.7	cb62054	cb25.fpc4101	97594	CAAAGGATCTCTTCGTTCTCTTCAA	C	T	GGAGTTCCATTCAGACACAACTGAC
1	2.7	cb62055	cb25.fpc4101	97609	TTCTCTTCAACGGAGTTCCATTCAG	A	G	CACAACTGACACCCTCCCTCGCCTC
1	2.7	cb62056	cb25.fpc4101	97621	GAGTTCCATTCAGACACAACTGACA	C	T	CCTCCCTCGCCTCCCAAATTACGCT
1	2.7	cb62057	cb25.fpc4101	97771	ATACTGGCGCGGTTTTGGTGCCAGC	T	G	GCTTTGGCTCGAGACTTGACAATGG
1	2.7	cb62058	cb25.fpc4101	97780	CGGTTTTGGTGCCAGCTGCTTTGGC	T	G	CGAGACTTGACAATGGTCTTGACTG
1	2.7	cb62059	cb25.fpc4101	97819	TGGTCTTGACTGGTTGAGAGATGAG	C	T	GTTGGTGGGGATTGTTGACCGAGGA
1	2.7	cb62060	cb25.fpc4101	97864	CGAGGAGACCAACTGGCTGACAATG	G	A	AGTCCTGGCGCGGCTCGTTTGCTTC
1	2.7	cb62061	cb25.fpc4101	108943	tagaacttttcggttctaaaatgtc	T	C	gatcttccaaaatgcgacgttttag
1	6.3-13.5	cb66451	cb25.fpc4321	30882	ATTTTTTTTCGAGGCGAAAAAATCT	T	A	AAAAAAACAGATTTTTACTATTTGT
1	6.3-13.5	cb33880	cb25.fpc4321	30953	ACTCCTCGAAAAAAATAGAGTTTAG	A	C	ACTGAAATTTCTACTTTTAAATGCT
1	6.3-13.5	cb66452	cb25.fpc4321	31188	AGAAAAGCCGGGGGAATTTGAAATT	C	T	CAGGGAAAAAACAAGATAAATAATC
1	6.3-13.5	cb33881	cb25.fpc4321	33124	aataggctaagaataagcttgaaat	G	T	gttttaaataggataaaatagctaa
1	6.3-13.5	cb33882	cb25.fpc4321	33323	gaaaatcatcaaaaataggtttgga	A	G	caggtcaaaatagctaaaataggat
1	6.3-13.5	cb33883	cb25.fpc4321	33345	ggaacaggtcaaaatagctaaaata	G	T	gatttaaaaaatggctatagatagg
1	6.3-13.5	cb15249	cb25.fpc4321	67621	ATTGTAGTCGTCAGTGTCGTATGAA	A	G	TTCCGTTGAATCGTCCATATCCTCT
1	6.3-13.5	cb33884	cb25.fpc4321	69899	AGTGACATTATGCACAGAACTTGAG	G	A	CAGAGAGAGGGGAGAGACGCAGAGA
1	6.3-13.5	cb15251	cb25.fpc4321	69993	TTTTTCAAAAAGATAATCTGACTTT	A	T	TAAAATTCATAGTTCATGTTTAGAA
1	6.3-13.5	cb15250	cb25.fpc4321	69994	TTTTCAAAAAGATAATCTGACTTTA	T	A	AAAATTCATAGTTCATGTTTAGAAA
1	6.3-13.5	cb33885	cb25.fpc4321	70135	tctttccgatttgccagaaaacttc	A	G	gagtatactaaacaaatcaagagct
1	6.3-13.5	cb15252	cb25.fpc4321	70233	atgcgccagattgaagtgGAAAGGT	T	C	CGCACAAAATTCAGGCTGGTCAAGT
1	6.3-13.5	cb15253	cb25.fpc4321	249060	GTCCAGATGCCCGATGGAACGCAGG	G	C	TAGACACATCTCTCATGAATTTCTA
1	6.3-13.5	cb15255	cb25.fpc4321	253779	GACAAGAGGACGCTCGAGAGGTGGA	T	C	CTATGGACACTTCACCAGTCTTCAG
1	6.3-13.5	cb15254	cb25.fpc4321	253784	GAGGACGCTCGAGAGGTGGATCTAT	G	A	GACACTTCACCAGTCTTCAGACAAG
1	6.3-13.5	cb33887	cb25.fpc4321	314359	CTAAATTAGAAAATTGAGAATTTTT	C	T	CGAAATCTTGGAAAATCTGAAAACA
1	6.3-13.5	cb66487	cb25.fpc4321	316512	TAATCGACGCCTTTTTTTTTGGTCC	C	A	GTTTTTTTGGAGTCATTGGTCAAGC
1	6.3-13.5	cb15257	cb25.fpc4321	316560	AGCGAGTAGTACTGGGTTTTGCACA	A	T	TTGGAGAATGTTCACTTGCCATGGT
1	6.3-13.5	cb15258	cb25.fpc4321	316584	AATTGGAGAATGTTCACTTGCCATG	G	T	TTAAGCTTAAAATTCAAAGTTTTAT
1	6.3-13.5	cb15259	cb25.fpc4321	334300	ATTCCCAGCCATCGTCGGTTTTGTA	T	C	CCAAAACCCCGGTGCTTGACCTAGT
1	6.3-13.5	cb15260	cb25.fpc4321	334335	CGGTGCTTGACCTAGTCCTTGAGCC	C	T	CTATTCAATTCTCTCTTGGGGGGTA
1	6.3-13.5	cb15261	cb25.fpc4321	334358	CCCCTATTCAATTCTCTCTTGGGGG	G	A	TACAAATGACAAAAATGACGCAACG
1	6.3-13.5	cb15263	cb25.fpc4321	334532	ATGCGCAATATGGGGGTTTTTCTTG	G	A	GGTGAAAAATGCCGAAAAAACGTTA
1	6.3-13.5	cb15264	cb25.fpc4321	334556	GGGGTGAAAAATGCCGAAAAAACGT	T	C	AAAAATCGGTTAAGAAATTCTCCTA
1	6.3-13.5	cb15265	cb25.fpc4321	334575	AAACGTTAAAAATCGGTTAAGAAAT	T	A	CTCCTAAAACCGCCAAAAATCGGTG
1	6.3-13.5	cb15266	cb25.fpc4321	334590	GTTAAGAAATTCTCCTAAAACCGCC	A	T	AAAATCGGTGAAAAATACCCATAAA
1	6.3-13.5	cb15267	cb25.fpc4321	334640	AATCGCCGGAAAACGCCGAAAATTG	A	G	TGTTAGAATCGTCTAGCATAGCCTA
1	6.3-13.5	cb15277	cb25.fpc4321	335718	TTGAAGGAAGGGGGGTATAACACAG	G	T	AGAAAGAAGAGGTCAAATATCAGCG
1	6.3-13.5	cb15276	cb25.fpc4321	335771	CGGAAGTTGTTTGGGACTTGTCTCA	G	A	GGCTAATGATCATTTTGGGGGGGGG
1	6.3-13.5	cb15274	cb25.fpc4321	335839	GGACCTAGGTGTTGAACCCTAGATT	C	T	TGAGAGCCGGGGAAAATTGGAACGT
1	6.3-13.5	cb15272	cb25.fpc4321	335845	AGGTGTTGAACCCTAGATTCTGAGA	G	A	CCGGGGAAAATTGGAACGTCCTGGA
1	6.3-13.5	cb15271	cb25.fpc4321	335852	GAACCCTAGATTCTGAGAGCCGGGG	A	G	AAATTGGAACGTCCTGGAAGCGTTC
1	6.3-13.5	cb15270	cb25.fpc4321	335904	GGGGATCTAGAAGTCTTCAGCCAGG	A	G	GATCAGGAGGTCTAGGAGGCATCCA
1	6.3-13.5	cb15269	cb25.fpc4321	335994	GAGACGTCAAGCTCTCCAGAAACTC	G	A	AAAGTTGGGTTTCAAGACCCTTTTC
1	6.3-13.5	cb15268	cb25.fpc4321	335998	CGTCAAGCTCTCCAGAAACTCGAAA	G	A	TTGGGTTTCAAGACCCTTTTCAGGT
1	6.3-13.5	cb33891	cb25.fpc4321	336708	TCCGAGGGCTTGGAAAGCATCTAGA	T	C	gaatccaggagcttccaaaagcgtc
1	6.3-13.5	cb33892	cb25.fpc4321	336733	tgaatccaggagcttccaaaagcgt	C	G	tagaagcatctagaaggatctgaga
1	6.3-13.5	cb33893	cb25.fpc4321	336762	aagcatctagaaggatctgagagca	T	C	ctagagggatctagaagcatctagt
1	6.3-13.5	cb33894	cb25.fpc4321	336865	cgtttagacgcttctagacgtgttt	G	A	agagcatcttgaaggatctgaaagc
1	6.3-13.5	cb33895	cb25.fpc4321	336937	tgtatcagtatctaaatggatctga	A	C	ggcatatgaaagaatctagaagcct
1	6.3-13.5	cb15278	cb25.fpc4321	337088	TGGAACCGCTCGCGACCTTTTCAAC	T	C	TGTTGTTTGATCTTCCTTAGCTAAT
1	6.3-13.5	cb15279	cb25.fpc4321	337112	CTTGTTGTTTGATCTTCCTTAGCTA	A	G	TCCAAGCTAGCTCACTCAGCTAGAT
1	6.3-13.5	cb15280	cb25.fpc4321	337241	AATGATGCGTGATATTATTGGAGTG	G	T	CTACACAGCATCAGGCAGTTGCCGT
1	6.3-13.5	cb15283	cb25.fpc4321	338808	CGTGAATTTGGCTGGAAATTTGCTG	C	A	GAAAGATTCCAGACGCCGTGTCGAC
1	6.3-13.5	cb15282	cb25.fpc4321	339033	ACAATTTGGACCAGCTTCCCACAGA	G	A	TGGCTTCAAAACTGCGACAAGCGGA
1	6.3-13.5	cb15281	cb25.fpc4321	339214	CCTTGATCCTTTAAAATCGTAAGAT	C	T	GGTAGAATCATAATTGCCTTGTTCC
1	6.3-13.5	cb15284	cb25.fpc4321	359676	GAAAAACCCATATTTCCCAGTATAA	G	A	AAACAATTTCTTACCCCTCTCTCAC
1	6.3-13.5	cb15285	cb25.fpc4321	359857	GACACGGCGAGCCCGCGGACACGTG	G	T	CACCTCTTCTGGAGCCTCTGACGTC
1	6.3-13.5	cb15290	cb25.fpc4321	360863	TTCAGCCTAAAAAGCCTAAAAACGG	G	A	AAATTCTCAATAGAGCGCATTTGCA
1	6.3-13.5	cb15289	cb25.fpc4321	361030	CGGCTCCGCCCACCGCCATCAGCTC	C	A	TGTCCGTTGGTGTTGAAGATGACCT
1	6.3-13.5	cb15288	cb25.fpc4321	361090	GAATTTTTAGATTTCTAGGTCACCT	G	A	AAGCTTTTTAGAGGTTTCTACTAAC
1	6.3-13.5	cb15287	cb25.fpc4321	361163	AAAAACAGAAAATTCGAGGTTTCGG	G	A	GCTTGAAAATTCAAATTTCTTTTTG
1	6.3-13.5	cb15286	cb25.fpc4321	361189	GCTTGAAAATTCAAATTTCTTTTTG	A	C	CACTTGTCCGAGAGGAGTAAAAAAT
1	6.3-13.5	cb66498	cb25.fpc4321	482884	AAGTTTGAAATTCAAATTTCTCGAA	A	G	AATTTCAGCGTAGTCATAAGAAAGC
1	6.3-13.5	cb66499	cb25.fpc4321	483154	TTTTGACACTATGAATTCAAATTTT	T	A	CAGGCTTTCAGAAAATATAAAAGAA
1	6.3-13.5	cb66500	cb25.fpc4321	483256	AATCGGTTTCATCTAATAGCCACTG	C	T	TTttccctacaaacctgtttttaaa
1	6.3-13.5	cb66534	cb25.fpc4321	492394	AATTTTCTAAGGTGTCTATTTTTTA	G	A	AGATTCATCCGCTTCAAGTTTTGCA
1	6.3-13.5	cb66535	cb25.fpc4321	492569	TCAAGGCAGTAGGACTTCCTGGGAC	G	T	GCAGATTTCCTGGAAATAAGATAGA
1	6.3-13.5	cb66536	cb25.fpc4321	492575	CAGTAGGACTTCCTGGGACGGCAGA	T	C	TTCCTGGAAATAAGATAGACCACTG
1	6.3-13.5	cb66537	cb25.fpc4321	492726	TAAGGTAGTGCCTAGAAACAAGATA	G	T	CCAGTCCAGCCAACAAAGATAGAGT
1	6.3-13.5	cb66538	cb25.fpc4321	492727	AAGGTAGTGCCTAGAAACAAGATAG	C	T	CAGTCCAGCCAACAAAGATAGAGTA
1	6.3-13.5	cb66544	cb25.fpc4321	495374	CTTTTAGCTCGATAGCTTAAAATAC	T	A	CCTCAGTTTCCCTTCTTTAATTTTC
1	6.3-13.5	cb66545	cb25.fpc4321	495509	GCCAGCCATCGCCACTGACGCACTT	T	C	CCGTTTTCACCAAGGATCGCGAGAG
1	6.3-13.5	cb66546	cb25.fpc4321	495524	TGACGCACTTTCCGTTTTCACCAAG	G	A	ATCGCGAGAGGCGCCAAGCGAGGAA
1	6.3-13.5	cb66547	cb25.fpc4321	495532	TTTCCGTTTTCACCAAGGATCGCGA	G	A	AGGCGCCAAGCGAGGAAAAAACCGA
1	6.3-13.5	cb66548	cb25.fpc4321	495587	CGTATGACTCATTTTCTCGCTTTAA	T	A	ATTGATTTCACAATCGATAAAAATG
1	6.3-13.5	cb66549	cb25.fpc4321	495628	GATAAAAATGGCAAATTTCGCTGAT	A	G	AACCGGATGTCGAACACTAAAATTA
1	6.3-13.5	cb66550	cb25.fpc4321	495637	GGCAAATTTCGCTGATAAACCGGAT	G	T	TCGAACACTAAAATTATCGATAAAT
1	6.3-13.5	cb66551	cb25.fpc4321	495672	AAAATTATCGATAAATCTGACTTTT	C	T	CCCTATTTTTCGACCTTAATATGCT
1	6.3-13.5	cb66552	cb25.fpc4321	506531	ttttgaatttctggaatttttggaa	A	G	gcctaaatttcgttgtttttgaatt
1	6.3-13.5	cb66553	cb25.fpc4321	506542	tggaatttttggaaagcctaaattt	C	T	gttgtttttgaatttttacgaaata
1	6.3-13.5	cb66554	cb25.fpc4321	506557	gcctaaatttcgttgtttttgaatt	T	A	ttacgaaatattaatttttcggaaa
1	6.3-13.5	cb66555	cb25.fpc4321	506567	cgttgtttttgaatttttacgaaat	A	C	ttaatttttcggaaattcgaaaatt
1	6.3-13.5	cb66556	cb25.fpc4321	506612	aaaattcgttatttctggaatttca	G	A	aattccagactttcttaaaattttt
1	6.3-13.5	cb66557	cb25.fpc4321	506758	agaattttcgaattttcatgaaaaa	T	A	ttaaaatttcatttttgagtttcct
1	6.3-13.5	cb66558	cb25.fpc4321	506807	ctgaatttccagaatggagtttttc	G	A	atattctggaaattctaaaattctg
1	6.3-13.5	cb66559	cb25.fpc4321	506810	aatttccagaatggagtttttcgat	A	T	ttctggaaattctaaaattctgaaa
1	6.3-13.5	cb66560	cb25.fpc4321	506897	cgatatttcgaaattttcgaaaatt	C	A	ttgaaaatttcgaatttctggaatt
1	6.3-13.5	cb66570	cb25.fpc4321	530492	CGTGATTTTTGGCTAGAAATGTGAA	A	G	GATTTTTAGAGCTTTATGTTTTAGA
1	6.3-13.5	cb66571	cb25.fpc4321	530501	TGGCTAGAAATGTGAAAGATTTTTA	G	T	AGCTTTATGTTTTAGAAACAAAATA
1	6.3-13.5	cb66572	cb25.fpc4321	530572	AAAATTTCAAAAATCGCAGATCTAA	A	G	CAATAATCAGAAAAGCAGGTTCTTT
1	6.3-13.5	cb66573	cb25.fpc4321	530591	ATCTAAACAATAATCAGAAAAGCAG	G	A	TTCTTTGAAAAATCAACATAAACTG
1	6.3-13.5	cb66574	cb25.fpc4321	530598	CAATAATCAGAAAAGCAGGTTCTTT	G	A	AAAAATCAACATAAACTGAATATTT
1	6.3-13.5	cb66575	cb25.fpc4321	530663	tttctctaggaccactatgagccga	G	A	atatggacatttgaagttttgaggt
1	6.3-13.5	cb66576	cb25.fpc4321	530664	ttctctaggaccactatgagccgag	A	T	tatggacatttgaagttttgaggtg
1	6.3-13.5	cb66577	cb25.fpc4321	530765	gcttcaaacggttatatctcggttc	C	T	tagtagtcctagaaacgttattttc
1	6.3-13.5	cb66578	cb25.fpc4321	530867	CAACAATTGTTAAATTTTCAAAAAT	C	T	GAGACAAACATTTTCGAAGAATTTA
1	6.3-13.5	cb66579	cb25.fpc4321	579622	CCATGTTTCTATCGTAATCCTAGTT	C	A	AATTTTCTCGATTTAAGGCTCGAAT
1	6.3-13.5	cb66584	cb25.fpc4321	610018	AGTACAAAGTGGGCATGGTGTCGTC	A	G	TTGCGAGTGCTGAGCAATATCGAAT
1	6.3-13.5	cb66585	cb25.fpc4321	610308	accatagttaccatagtcaccatag	A	G	taccatagttaccatagttaccata
1	6.3-13.5	cb66586	cb25.fpc4321	610406	taccacgagtaccatagctaccata	T	G	ttaccatagttaccaaagctaccat
1	6.3-13.5	cb66587	cb25.fpc4321	610442	taccaaagctaccatagtaccatag	C	T	taccatagttaccaaagctaccata
1	6.3-13.5	cb66588	cb25.fpc4321	610444	ccaaagctaccatagtaccatagct	A	G	ccatagttaccaaagctaccatagt
1	6.3-13.5	cb66589	cb25.fpc4321	610457	agtaccatagctaccatagttacca	A	T	agctaccatagtaccatagttacca
1	6.3-13.5	cb66591	cb25.fpc4321	610487	accatagtaccatagttaccatagt	T	C	accattgtcaccataggtaccatag
1	6.3-13.5	cb66592	cb25.fpc4321	610493	gtaccatagttaccatagttaccat	T	A	gtcaccataggtaccatagttgcca
1	6.3-13.5	cb66593	cb25.fpc4321	610504	accatagttaccattgtcaccatag	G	T	taccatagttgccatagttaccata
1	6.3-13.5	cb66594	cb25.fpc4321	610505	ccatagttaccattgtcaccatagg	T	C	accatagttgccatagttaccatag
1	6.3-13.5	cb66595	cb25.fpc4321	610514	ccattgtcaccataggtaccatagt	T	C	gccatagttaccataggtaccatag
1	6.3-13.5	cb66596	cb25.fpc4321	610515	cattgtcaccataggtaccatagtt	G	A	ccatagttaccataggtaccatagt
1	6.3-13.5	cb66597	cb25.fpc4321	610521	caccataggtaccatagttgccata	G	A	ttaccataggtaccatagttaccat
1	6.3-13.5	cb66599	cb25.fpc4321	610548	taccataggtaccatagttaccata	G	T	ttaccatagtcaccatagtcaccat
1	6.3-13.5	cb66605	cb25.fpc4321	612152	tctaaaaaattcaacttgcaaaagt	A	T	aggcaactaGAAAACTCACTAGCAA
1	6.3-13.5	cb66606	cb25.fpc4321	612386	ATGTATCCCGATTGAGCGCAATGTC	A	G	AGAAAAGATCTAAAAGTGAGTCGTT
1	6.3-13.5	cb66611	cb25.fpc4321	676145	TCACAAAGCTAACTGGAAGTCAAAA	C	A	ATTTACCGCCAAAATCAAAATCTCT
1	6.3-13.5	cb66612	cb25.fpc4321	676165	CAAAACATTTACCGCCAAAATCAAA	A	G	TCTCTGTGGTCCCTATATGTCTAAA
1	6.3-13.5	cb66613	cb25.fpc4321	676234	AAGATCAACATAGCTTAAACCCAGA	A	G	CCTTCCAGCAACAAGTTCACCTCGT
1	6.3-13.5	cb66614	cb25.fpc4321	707182	CATTGAGTTTCGAAAAATCAGTAAT	G	A	TGTCGTTCAAAATATAAAAGAATAT
1	6.3-13.5	cb66615	cb25.fpc4321	707236	ATAATAAAGGAAAAGTACGAAATCG	A	G	AAGACCTGAACAAAATCACATCACA
1	6.3-13.5	cb66616	cb25.fpc4321	707293	CTTAACTGATACTTCTAGGAACCCC	C	A	AACCAACGTTTTAGTTCATTTCATC
1	6.3-13.5	cb66617	cb25.fpc4321	707364	AGGAGATGCTTTGCGGCGGCGGTGT	A	G	CCCCATATGCCCCGTATATGCCCCA
1	6.3-13.5	cb66618	cb25.fpc4321	707395	TATGCCCCGTATATGCCCCATACCG	C	G	CGTCCTTTCCCTGTACCCTATCGGC
1	6.3-13.5	cb66619	cb25.fpc4321	707456	TCGCCCATCCATTATGCGTATGCGC	G	A	CCCAGGACCTGTGgagcattcgact
1	6.3-13.5	cb66630	cb25.fpc4321	761141	TAGAATGCTACCCAAGGGACCAGTT	C	T	TTCTTCCTGCTTGGTTACAGTATCT
1	6.3-13.5	cb66631	cb25.fpc4321	761337	TAGGACTCTCTAGAACATCTGCCAC	A	T	TTTGATGTTCCTTGTTTCTTATTGA
1	6.3-13.5	cb66632	cb25.fpc4321	761418	ATTGGAAGACACTGTGTTTTTTCCT	T	A	ATTTTCCCCGAACTTTTTTACTACC
1	6.3-13.5	cb66633	cb25.fpc4321	761537	tcaaatatccacatttggttcttat	T	C	gagatactccacagtatgaactatt
1	6.3-13.5	cb66635	cb25.fpc4321	810386	TTCGGCTTCTAAATTCACAATTTTT	A	G	GATCTAAAATAGTGCATTTTAGACC
1	6.3-13.5	cb66636	cb25.fpc4321	810387	TCGGCTTCTAAATTCACAATTTTTA	G	T	ATCTAAAATAGTGCATTTTAGACCA
1	6.3-13.5	cb66637	cb25.fpc4321	810447	CGATTCTCTAAAAATACACATTTTA	T	A	ACTTTAAAATACTTGATTTTGGACC
1	6.3-13.5	cb66638	cb25.fpc4321	810558	AACTAAAAAATTCTAGATTTTCAGC	C	T	CAGAATATGGATTTTTCACATAAAA
1	6.3-13.5	cb66639	cb25.fpc4321	810578	TCAGCCCAGAATATGGATTTTTCAC	A	T	TAAAAATATCGATTTCGGCTCACTT
1	6.3-13.5	cb66640	cb25.fpc4321	810697	TAACTCTAAAAATACAAATTTCTAC	T	C	CAAATTTATTACTTTTTCCAGAAGG
1	6.3-13.5	cb66641	cb25.fpc4321	810767	TTGAAAATCTGAATTTCGGCTTCTG	A	G	GAATTCACAATTTTTAGATCAAAAA
1	6.3-13.5	cb66642	cb25.fpc4321	810935	GAGCAAAAAAAGCCAATTTTGCTCC	T	G	AAATTTGGTAGATTTGTAGCCCAAA
1	6.3-13.5	cb66649	cb25.fpc4321	811724	TTAAGCTCAAAAAGCTCAATTTTAG	T	A	TGCTAAAAATGGCATTTTTGGACCT
1	6.3-13.5	cb66651	cb25.fpc4321	811781	ATCAAATTTGTGCTAAAAAACGCTC	G	A	ATTTTCAGATGAAAAATATACATTT
1	6.3-13.5	cb66652	cb25.fpc4321	811815	ATGAAAAATATACATTTTTGGCTTG	A	G	AAAAAAGTGAATTTCAGACTTAAAA
1	6.3-13.5	cb66653	cb25.fpc4321	811835	GCTTGAAAAAAAGTGAATTTCAGAC	T	C	TAAAAATGGAAATTTTGACTCTGAA
1	6.3-13.5	cb66654	cb25.fpc4321	812051	AAAAATCGGCTGAAAATGTTCCAGA	G	A	AAATTGGGAAAAACGCAGCAGGAGG
1	6.3-13.5	cb66655	cb25.fpc4321	812197	AATGTGTTTTTTAGGTCGATTTTTG	A	C	GTTTTTAGACCCCAAAATTTGTATT
1	6.3-13.5	cb66656	cb25.fpc4321	812230	GACCCCAAAATTTGTATTTTTCGAT	T	G	TTAAATTGCTAGAAATCGAGTTTTT
1	6.3-13.5	cb66700	cb25.fpc4321	851525	taacaaaatgtttgttataaaattt	C	T	caatattttggcagtttactacttc
1	6.3-13.5	cb66707	cb25.fpc4321	851882	AATTGATTAAAAAAGAAAGCAAAAA	C	G	AGATTGAGAGGTGGTGGGAGTCGAA
1	6.3-13.5	cb66708	cb25.fpc4321	851917	GGTGGTGGGAGTCGAACCAACAAGT	T	G	CCAGATTGAAAGACAGAGCTGCTAC
1	6.3-13.5	cb66709	cb25.fpc4321	852020	TTTCTTATATCAAAACATTGGGCGT	A	T	GCCGCGCGCGCCGGTATAGCGCAAC
1	6.3-13.5	cb66710	cb25.fpc4321	852107	TTCGACTCCTCCCCCTCTCAAATCT	A	G	TTTTGCCTCTTTTTTACTAACCAAT
1	6.3-13.5	cb66722	cb25.fpc4321	853270	atttatctcggttactgtaagaggt	A	T	tcaaaaaatggtcaaccaacaaaat
1	6.3-13.5	cb66723	cb25.fpc4321	853290	gaggtatcaaaaaatggtcaaccaa	C	A	aaaatgtttaacatgatatcaaaaa
1	6.3-13.5	cb66724	cb25.fpc4321	853304	tggtcaaccaacaaaatgtttaaca	T	C	gatatcaaaaacattttgtcagttg
1	6.3-13.5	cb66725	cb25.fpc4321	853385	agataaattaggtcaaaattgggat	C	T	atcttcaacatgttagaacCGGCCC
1	6.3-13.5	cb66726	cb25.fpc4321	853482	GTTTTTACAATGGTTTTTATAGCAA	G	A	CTTCAACTAGCGCCTACCTTGCTAG
1	6.3-13.5	cb66727	cb25.fpc4321	853545	AAGGAATCCAGAATATCTAGAACCA	A	C	CAGTATCTAACTAGAGtttccatat
1	6.3-13.5	cb66728	cb25.fpc4321	853561	CTAGAACCAACAGTATCTAACTAGA	G	T	tttccatattttcaatacaaatttt
1	6.3-13.5	cb66729	cb25.fpc4321	853625	aagccattatacttggttgtattga	T	C	ctgagaatttctgtgggtataaaac
1	6.3-13.5	cb66730	cb25.fpc4321	853630	attatacttggttgtattgatctga	G	A	aatttctgtgggtataaaacttgac
1	6.3-13.5	cb66731	cb25.fpc4321	853684	agcttcatttttgtagttgacaact	T	G	ttttgtaaaattcgacccagaggag
1	6.3-13.5	cb66732	cb25.fpc4321	853774	ttgactagcgcgacggtcggcgcca	A	T	aagatgaatgcgcttccacgtggca
1	6.3-13.5	cb66733	cb25.fpc4321	853883	atttgaatagtatactctgaagatt	T	A	cagaataatccaaaaagtttgaacc
1	6.3-13.5	cb66734	cb25.fpc4321	853889	atagtatactctgaagatttcagaa	T	G	aatccaaaaagtttgaaccactctt
1	6.3-13.5	cb66735	cb25.fpc4321	921157	ttatcagttgacaacttctttatat	T	C	tttaaaagtaactgagataaTTCTG
1	6.3-13.5	cb66739	cb25.fpc4321	922772	GTAGATCTTGTATGGCTCATCGAGT	T	G	GTTGGTCGATAAGATCAGCGGTGAA
1	6.3-13.5	cb66740	cb25.fpc4321	939618	TCCCTCTTCTGTGTACTAAACCCCG	T	C	CGCCTGCCGCAGCTGGAGGGGAGTA
1	6.3-13.5	cb66741	cb25.fpc4321	939892	GCTTATCTGTGTTGTTGCCACTTTT	G	A	CAGTTTTTTTCTATTTTGCTTGTTG
1	6.3-13.5	cb66743	cb25.fpc4321	1043536	CTGGTGAACGACGGCGATCGGAACG	C	T	TTCAAACTTGTTGTTGTTGGTTTTC
1	6.3-13.5	cb66744	cb25.fpc4321	1043597	GTTCTACGATTGGCGTACGACACAG	A	C	GGGCAGCAGTCCATCATGTTACAGC
1	6.3-13.5	cb66757	cb25.fpc4321	1046501	atctttgaatttggaaactgtagaa	A	T	tccagaatcacaaaatttaagattt
1	6.3-13.5	cb66758	cb25.fpc4321	1046546	agattttccgaatctcagaattcca	T	G	atttttcaaattttcatggatcttc
1	6.3-13.5	cb66759	cb25.fpc4321	1046557	atctcagaattccatatttttcaaa	T	A	tttcatggatcttcagattttttgg
1	6.3-13.5	cb66760	cb25.fpc4321	1046568	ccatatttttcaaattttcatggat	C	T	ttcagattttttggaattccttaaa
1	6.3-13.5	cb66761	cb25.fpc4321	1131193	TTTTCAAATACATTAAAAAATGAAC	A	T	TACACTTTGGGCAAAGTGTGCGCCA
1	6.3-13.5	cb66762	cb25.fpc4321	1131195	TTCAAATACATTAAAAAATGAACAT	A	T	CACTTTGGGCAAAGTGTGCGCCAGC
1	6.3-13.5	cb66763	cb25.fpc4321	1147504	ATCTATTCGATACATAATCCGCCCA	C	A	AAATCTCTCTAACGAATTCTATTCA
1	6.3-13.5	cb66765	cb25.fpc4321	1150273	CTAGAAATTTCCAAGAATAATGTAT	A	T	GTGAATTATGAAAATCTTAAAAACA
1	6.3-13.5	cb66766	cb25.fpc4321	1150353	TTAGAAAAAAGGCTCAAAATTGGAG	A	G	GCTTATGGCCTATTTAAGACCCCGT
1	6.3-13.5	cb66767	cb25.fpc4321	1152086	ATCCACACGATTCTTTTACGAACGT	C	G	ATATTGAGCTTGCTTATAATTGTTT
1	6.3-13.5	cb66774	cb25.fpc4321	1165350	ACAAGGAGAAGTTCACAAATCCAAT	A	G	TTCAGAGTGCGACGTTTGTGTGAAG
1	6.3-13.5	cb66775	cb25.fpc4321	1179939	cacgggaaccgaggtaaattaggtc	A	C	aagGCCAGCGCAACCGCGTAGCTGA
1	6.3-13.5	cb66776	cb25.fpc4321	1180002	TTCAGAGTTTTTCTTTTTGAAATAT	A	C	AACTTTGAAATAAAAACTCACAGCT
1	6.3-13.5	cb66777	cb25.fpc4321	1180041	AAACTCACAGCTCAGAAACATTCAT	C	A	TTTCTCACTTCAGCTTTCAGTTGAT
1	6.3-13.5	cb66778	cb25.fpc4321	1180115	AACATCCTTTGAGACATTTTAATAA	C	T	TTCTGAAAACTGATGGGACATTAAT
1	6.3-13.5	cb66779	cb25.fpc4321	1180124	TGAGACATTTTAATAACTTCTGAAA	A	T	CTGATGGGACATTAATAAGCTGTAA
1	6.3-13.5	cb66780	cb25.fpc4321	1183845	agatctataagttctgaaattcgga	A	G	tgaatggttttccggtttcctaaag
1	6.3-13.5	cb66781	cb25.fpc4321	1183856	ttctgaaattcggaatgaatggttt	T	C	ccggtttcctaaagttccaaatgtt
1	6.3-13.5	cb66782	cb25.fpc4321	1183947	cgaaagttccgaatttcgaaaaatt	C	T	ttgaattaacaaagacagtcgattt
1	6.3-13.5	cb66783	cb25.fpc4321	1183994	atttgcgtccctccggggctggacc	A	T	cctggctcccgcttacattgcgtta
1	6.3-13.5	cb66784	cb25.fpc4321	1184021	ctggctcccgcttacattgcgttat	C	A	ttttagtgagggcttgtcaattttt
1	6.3-13.5	cb66785	cb25.fpc4321	1184028	ccgcttacattgcgttatcttttag	T	C	gagggcttgtcaatttttcGAAAAT
1	6.3-13.5	cb66786	cb25.fpc4321	1184042	ttatcttttagtgagggcttgtcaa	T	C	ttttcGAAAATCTGACCGTCTGGAA
1	6.3-13.5	cb66787	cb25.fpc4321	1184053	tgagggcttgtcaatttttcGAAAA	T	C	CTGACCGTCTGGAATTTGGAAAATT
1	6.3-13.5	cb66788	cb25.fpc4321	1184126	AATGGGCGTTTAGTgcgaactactt	C	T	gacttccagttatcttagttcctga
1	6.3-13.5	cb66789	cb25.fpc4321	1184136	TAGTgcgaactacttcgacttccag	T	C	tatcttagttcctgaagaggtcttt
1	6.3-13.5	cb66790	cb25.fpc4321	1184165	cttagttcctgaagaggtctttgag	T	C	atgtgttgttggaaattggtagatg
1	6.3-13.5	cb66791	cb25.fpc4321	1184170	ttcctgaagaggtctttgagtatgt	G	A	ttgttggaaattggtagatgatgat
1	6.3-13.5	cb66792	cb25.fpc4321	1184181	gtctttgagtatgtgttgttggaaa	T	G	tggtagatgatgatggagaaaagcc
1	6.3-13.5	cb66794	cb25.fpc4321	1184226	aaagccccttcattaatcttatctt	G	A	ttccagttctgcattaagttaaaat
1	6.3-13.5	cb66797	cb25.fpc4321	1184241	atcttatcttgttccagttctgcat	T	C	aagttaaaatgagtcaaaaacgcgc
1	6.3-13.5	cb66805	cb25.fpc4321	1187918	tttcaaaaatcgactattatcctgt	A	G	atctaaaacattttcttgtcttgaa
1	6.3-13.5	cb66806	cb25.fpc4321	1188052	acatttcacgtgttagtggttttct	C	A	cccttcgttgaaataaataaataaa
1	6.3-13.5	cb66811	cb25.fpc4321	1230956	ACACGATAAGTAGCTTTTAATAGTG	C	G	TTTCTGATGTTCTCGTAATTTTTCG
1	6.3-13.5	cb66812	cb25.fpc4321	1231025	CGCAATATTCCGATTTTTTTCAGAT	A	C	AAATCCAAAAAAAAAGAAACAATTC
1	6.3-13.5	cb66813	cb25.fpc4321	1231328	GGTCCGTTTTCCAGAGGCAAAAACT	G	C	TGATTTTTCATCTCAAAATCACTTC
1	6.3-13.5	cb66819	cb25.fpc4321	1235081	CATTGGAATTGGAAGATGGTACTGT	C	A	TTTTGAAGGGTTTGAAGAAGTttga
1	6.3-13.5	cb66820	cb25.fpc4321	1235087	AATTGGAAGATGGTACTGTCTTTTG	A	G	AGGGTTTGAAGAAGTttgagatttt
1	6.3-13.5	cb66821	cb25.fpc4321	1235181	aattttcggaactttgaaactttca	A	G	gaattttgaaattggaaattttcga
1	6.3-13.5	cb66822	cb25.fpc4321	1235299	tttttggaattttcaaattttaaat	T	G	ctcaattttttcaatctttggaatt
1	6.3-13.5	cb66840	cb25.fpc4321	1240901	TGTACTTTAAAAGATGAAGCTGTTA	A	C	TGTAGAGAATTACGGTAGTTTGGGA
1	6.3-13.5	cb66841	cb25.fpc4321	1320488	GAGCGCATTTTCAATTGTTTTCTTT	G	A	TATTTCCAATGTCATGACTCATTTT
1	6.3-13.5	cb66842	cb25.fpc4321	1320545	ATACACAATAACACAGAAGAAAAGA	A	C	ATTGTCCAATTTCCGTTCCCTTAAA
1	6.3-13.5	cb66843	cb25.fpc4321	1320598	AAAAAAACTTCTTTTCCACCACCCA	A	T	TCATTCTTGTTCCCCAATGTTGAAT
1	6.3-13.5	cb66844	cb25.fpc4321	1320807	TTATTTTGCCAGACAAGTAGtttaa	G	A	ctaaactatctcggttcctatgaaa
1	6.3-13.5	cb66845	cb25.fpc4321	1320883	aaatattggtgatattatgataaac	T	A	atttatcagttgaccacatttttat
1	6.3-13.5	cb66846	cb25.fpc4321	1320906	actatttatcagttgaccacatttt	T	G	atctttcgtataggaaccgaaataa
1	6.3-13.5	cb66847	cb25.fpc4321	1320914	tcagttgaccacatttttatctttc	G	T	tataggaaccgaaataatggagctt
1	6.3-13.5	cb66848	cb25.fpc4321	1323700	aatgtcaaaaatggtcatttttgaa	T	A	gttttttaaagaaaaaatctatctc
1	6.3-13.5	cb66849	cb25.fpc4321	1323720	ttgaatgttttttaaagaaaaaatc	T	G	atctcctctttcagtttttgacatt
1	6.3-13.5	cb66850	cb25.fpc4321	1323801	caattattttctctacattttctat	A	T	gacgaatttttaattcgtctgataa
1	6.3-13.5	cb66867	cb25.fpc4321	1328008	CGAAAAAAGTGTACAGGTTTGTCTA	A	G	CTCAACACCCGAATGTTGTTTTAAA
1	6.3-13.5	cb66868	cb25.fpc4321	1328012	AAAAGTGTACAGGTTTGTCTAACTC	A	C	ACACCCGAATGTTGTTTTAAAAAAA
1	6.3-13.5	cb66869	cb25.fpc4321	1328030	CTAACTCAACACCCGAATGTTGTTT	T	G	AAAAAAATGTGAAAAGTTCGGTATT
1	6.3-13.5	cb66870	cb25.fpc4321	1328041	CCCGAATGTTGTTTTAAAAAAATGT	G	A	AAAAGTTCGGTATTGTTCGTTAAAT
1	6.3-13.5	cb66871	cb25.fpc4321	1328080	TGTTCGTTAAATGCAAGCGGTGTAT	A	G	TCGGTGCACATGCACCGCTACGCGG
1	6.3-13.5	cb66872	cb25.fpc4321	1328105	ATCGGTGCACATGCACCGCTACGCG	G	A	AAATGCACTACAGTACGGGAGGTCG
1	6.3-13.5	cb66873	cb25.fpc4321	1328110	TGCACATGCACCGCTACGCGGAAAT	G	A	CACTACAGTACGGGAGGTCGAAAAA
1	6.3-13.5	cb66874	cb25.fpc4321	1328181	AATAAGATTTTTAAAGACCTAAATA	T	A	TTGAAAAAAAGGTTTTTAACGAAAT
1	6.3-13.5	cb66875	cb25.fpc4321	1328205	ATTTGAAAAAAAGGTTTTTAACGAA	A	T	TAAAAAAATATTGGGTCTTCATGTA
1	6.3-13.5	cb66877	cb25.fpc4321	1331748	ACTATAGCATTCTGCACTGCACACC	A	C	CAAAAATGACATTATATTGTCTAAT
1	6.3-13.5	cb66878	cb25.fpc4321	1361478	ACAATTTCTAATTTTTTGTATTATT	T	A	AATCAACGAACAAAAAAAAATAAAC
1	6.3-13.5	cb66879	cb25.fpc4321	1361519	AAAAATAAACAAAACATAATAGTTT	C	T	GTTTCTCTCTAGGAAAACCGCGCGA
1	6.3-13.5	cb66880	cb25.fpc4321	1362674	TCAAGTGCTCATTTGACACCAGATA	T	A	TTTAGAAGAAAAAAGACGACGTGCT
1	6.3-13.5	cb66881	cb25.fpc4321	1362680	GCTCATTTGACACCAGATATTTTAG	A	G	AGAAAAAAGACGACGTGCTCGAGAG
1	6.3-13.5	cb66882	cb25.fpc4321	1362790	GAAACTTTCTTTTTTTTTTGCAAAT	G	T	TTTTCCGTATTTTTCCAATTTTCCT
1	6.3-13.5	cb66883	cb25.fpc4321	1362971	TATTGGGGAAAAGCTGAAAATATAA	T	A	TATTCTGCTGAAAATCGAAAAGTAA
1	6.3-13.5	cb66884	cb25.fpc4321	1362995	ATTATTCTGCTGAAAATCGAAAAGT	A	G	ACGTGTTCAATTAACAGCTGAAAAT
1	6.3-13.5	cb66885	cb25.fpc4321	1363019	TAACGTGTTCAATTAACAGCTGAAA	A	C	TTCAACGACAAAGAATGGACAGAGA
1	6.3-13.5	cb66886	cb25.fpc4321	1363025	GTTCAATTAACAGCTGAAAATTCAA	C	T	GACAAAGAATGGACAGAGATCGAGC
1	6.3-13.5	cb66887	cb25.fpc4321	1363032	TAACAGCTGAAAATTCAACGACAAA	G	T	AATGGACAGAGATCGAGCACTGGTT
1	6.3-13.5	cb66888	cb25.fpc4321	1363040	GAAAATTCAACGACAAAGAATGGAC	A	T	GAGATCGAGCACTGGTTTTTGCAAA
1	6.3-13.5	cb66889	cb25.fpc4321	1363052	ACAAAGAATGGACAGAGATCGAGCA	C	T	TGGTTTTTGCAAAAGAAGTTGAAAA
1	6.3-13.5	cb66890	cb25.fpc4321	1363145	ATTCGAACCTCCTTATTTTCAGTGA	A	T	GATTCTTTAATGATTTTCGCTGAAT
1	6.3-13.5	cb66891	cb25.fpc4321	1363146	TTCGAACCTCCTTATTTTCAGTGAA	G	A	ATTCTTTAATGATTTTCGCTGAATA
1	6.3-13.5	cb66892	cb25.fpc4321	1363180	ATGATTTTCGCTGAATACAAGTCAT	A	G	AAAATCACGAAAATTCTAGACTACG
1	6.3-13.5	cb66897	cb25.fpc4321	1363413	AAACCGGATGAAAATCACAATAAAT	T	C	ACAGTAAAATCGTGCTTTATGTCGA
1	6.3-13.5	cb66898	cb25.fpc4321	1363446	AATCGTGCTTTATGTCGAGCTACAA	A	G	CCATGGATACTATGGAAACTACAAA
1	6.3-13.5	cb66899	cb25.fpc4321	1363469	AAACCATGGATACTATGGAAACTAC	A	G	AAAACTACAGTTTCTAGAAAAAGCC
1	6.3-13.5	cb66900	cb25.fpc4321	1363496	AAACTACAGTTTCTAGAAAAAGCCT	T	A	AAAATTTCAGAAAGTTTTTCAACAC
1	6.3-13.5	cb66901	cb25.fpc4321	1363497	AACTACAGTTTCTAGAAAAAGCCTT	A	T	AAATTTCAGAAAGTTTTTCAACACA
1	6.3-13.5	cb66902	cb25.fpc4321	1363522	AAAATTTCAGAAAGTTTTTCAACAC	A	G	AACTCTCCGGACGAGTCCCTTACTC
1	6.3-13.5	cb66903	cb25.fpc4321	1363543	ACACAAACTCTCCGGACGAGTCCCT	T	C	ACTCCCCTCCTCCATCTCTTCATCC
1	6.3-13.5	cb66904	cb25.fpc4321	1363609	TGGCCCTTAGCTTCCAGCTGCCCGC	G	A	TGGCTCAGTGGTAACGCTCCTCACC
1	6.3-13.5	cb66905	cb25.fpc4321	1363621	TCCAGCTGCCCGCGTGGCTCAGTGG	T	C	AACGCTCCTCACCATTAATCCCACA
1	6.3-13.5	cb66906	cb25.fpc4321	1363701	GCCCATTCGATGCTAACATCTTTTT	G	T	CTCTTGTTTATTGCTGATTTAACGC
1	6.3-13.5	cb66910	cb25.fpc4321	1364773	GGGAAATAGGTATTGGAAATTTCTA	T	G	TTTGAAAATTAAAAAATTTTCCAAA
1	6.3-13.5	cb66911	cb25.fpc4321	1364800	TTGAAAATTAAAAAATTTTCCAAAC	A	T	GAAAAATTTTTGCTCACCTATAGTA
1	6.3-13.5	cb66912	cb25.fpc4321	1364838	CTCACCTATAGTACTCTTCCAATAA	C	T	ACTAAAGATTCACTACAGTAGCTAC
1	6.3-13.5	cb66913	cb25.fpc4321	1364998	ATCTCTACAGTAATCCGTTTCCACT	G	C	AAAGTTCCGAAATTCTACAGTAACC
1	6.3-13.5	cb66914	cb25.fpc4321	1365007	GTAATCCGTTTCCACTGAAAGTTCC	G	A	AAATTCTACAGTAACCCGATATTAA
1	6.3-13.5	cb66915	cb25.fpc4321	1365052	TATTAATGTTGCCTTTCCCAATCAA	A	T	TTAAGAATGATTCTGGCTATTAAAG
1	6.3-13.5	cb66916	cb25.fpc4321	1416018	TCAAATTTTCCCATATCTCCTGGAC	A	G	ACACTTCCCCTGGCAACCCATAGAT
1	6.3-13.5	cb66918	cb25.fpc4321	1416260	atatctcggtttttgtgaaagatat	C	T	gatttgatgaacaacttatcagttg
1	6.3-13.5	cb66919	cb25.fpc4321	1416369	cttctattagaggttttatggAAAT	T	C	GAAAAATGAGCAATTTTGCTTTAGA
1	6.3-13.5	cb66920	cb25.fpc4321	1416449	GACAAATGGAGACAAGCGGCCGATT	C	T	GACGACTTCCGAACTCGAAGAGCTC
1	6.3-13.5	cb66928	cb25.fpc4321	1416638	atttttctcgcttcccgtgacagat	T	A	tcgaaaagttgttaactgataaatt
1	6.3-13.5	cb66929	cb25.fpc4321	1416744	caagaaccgaggtatatgggctcaa	A	G	cttgacagtgtggagctcttctatt
1	6.3-13.5	cb66930	cb25.fpc4321	1416767	aaacttgacagtgtggagctcttct	A	C	ttataggttttacgctaattagtat
1	6.3-13.5	cb66931	cb25.fpc4321	1448050	TGAATTTAATCTACATTTAGTTGTG	T	G	TACACACTACACAGTTTCCCTTGAT
1	6.3-13.5	cb66932	cb25.fpc4321	1448056	TAATCTACATTTAGTTGTGTTACAC	A	G	CTACACAGTTTCCCTTGATCATTTG
1	6.3-13.5	cb66933	cb25.fpc4321	1448057	AATCTACATTTAGTTGTGTTACACA	C	T	TACACAGTTTCCCTTGATCATTTGT
1	6.3-13.5	cb66934	cb25.fpc4321	1448070	TTGTGTTACACACTACACAGTTTCC	C	T	TTGATCATTTGTTTATTATTTTTGG
1	6.3-13.5	cb66935	cb25.fpc4321	1448111	TTATTTTTGGTTAGTATTTCAGATA	T	A	ATTATTCGTATCAGTGAATACTTTA
1	6.3-13.5	cb66936	cb25.fpc4321	1448118	TGGTTAGTATTTCAGATATATTATT	C	A	GTATCAGTGAATACTTTACACTTGA
1	6.3-13.5	cb66937	cb25.fpc4321	1448127	TTTCAGATATATTATTCGTATCAGT	G	A	AATACTTTACACTTGAAACAGAATA
1	6.3-13.5	cb66938	cb25.fpc4321	1448177	ATCTCCATTTAATGAAAACAAATAA	G	A	TTGAATGAATATTTAAAAAAACGTC
1	6.3-13.5	cb66939	cb25.fpc4321	1448183	ATTTAATGAAAACAAATAAGTTGAA	T	A	GAATATTTAAAAAAACGTCATGGTC
1	6.3-13.5	cb66940	cb25.fpc4321	1448263	AGTGTTGTTTGCTCTATTCACGTAC	G	A	GTCTGATACCTGAATGTTCTATGCT
1	6.3-13.5	cb66941	cb25.fpc4321	1448313	TCCTCAAAATACACAAACTGATAAG	G	A	CAGCAAGTATTTGTACACCATTTCA
1	6.3-13.5	cb66942	cb25.fpc4321	1448384	TTGTAGCTCAGTGGTTAGAGCGCTT	T	G	TTCAATAAATGATTAACCCATGCGT
1	6.3-13.5	cb66943	cb25.fpc4321	1448423	TAACCCATGCGTTGGTTCAAATCCG	A	G	CTGACTCCATTGAAAGAGCGTTTGA
1	6.3-13.5	cb66954	cb25.fpc4321	1453473	cgtgcttttcacagaatcattcaat	A	C	cagattccaagttctatcaggcaga
1	6.3-13.5	cb66955	cb25.fpc4321	1453890	atcaccagccacacatacgtcgtta	G	A	agcaactgataatcgtgtagcatct
1	6.3-13.5	cb66956	cb25.fpc4321	1464865	CTGAATTTCTAAAAAATCTGAATTA	A	T	AGAGAAAAGACTATCGAGTCTTGAC
1	6.3-13.5	cb66962	cb25.fpc4321	1464992	GTTTGGAAGCTGATGAATCAGGATT	C	T	CTATTCAAAAATCGAAATAAGAACT
1	6.3-13.5	cb66970	cb25.fpc4321	1467250	GTTTATTTGTCACCACCCTTCGTTG	T	A	TTTCTGAAAAAATGTTGCATCCTTT
1	6.3-13.5	cb66971	cb25.fpc4321	1467637	AAACTAAACTTAAACGCGAAAGTAG	T	C	TCAAACGAGCCGAAATTCTGAAATA
1	6.3-13.5	cb66972	cb25.fpc4321	1467658	GTAGTTCAAACGAGCCGAAATTCTG	A	G	AATATTACGTTTTTGCCGCACTTTT
1	6.3-13.5	cb66973	cb25.fpc4321	1467662	TTCAAACGAGCCGAAATTCTGAAAT	A	T	TTACGTTTTTGCCGCACTTTTTCGT
1	6.3-13.5	cb66974	cb25.fpc4321	1493794	ATGAGAATTGTTAAACGCGATGAAG	A	G	TAaaaatgataatgtccaatttaat
1	6.3-13.5	cb66975	cb25.fpc4321	1493832	tgtccaatttaatgtattgggaaag	A	T	tgattgattttaggtgagacacaac
1	6.3-13.5	cb66976	cb25.fpc4321	1493835	ccaatttaatgtattgggaaagatg	A	C	ttgattttaggtgagacacaactcc
1	6.3-13.5	cb66977	cb25.fpc4321	1493883	tccctatgcttcataaaaaatcatt	A	G	ttccagattctccgacgattacaaa
1	6.3-13.5	cb66978	cb25.fpc4321	1493886	ctatgcttcataaaaaatcattatt	C	T	cagattctccgacgattacaaatat
1	6.3-13.5	cb66979	cb25.fpc4321	1494040	AACAATTCTGGAGATATCCTGAAGA	C	G	TTTTTTGTTCCTTTTATTCCAAAAC
1	6.3-13.5	cb66980	cb25.fpc4321	1494052	GATATCCTGAAGACTTTTTTGTTCC	T	G	TTTATTCCAAAACTCAAAAACGTAT
1	6.3-13.5	cb66987	cb25.fpc4321	1495636	AAATAGGCAGGGTTATAAAGGCACC	G	C	TCTAATTAAGTGTTTTATCGATTAC
1	6.3-13.5	cb66988	cb25.fpc4321	1495829	taatatcacctataatttatcagtt	G	A	agaagttgttgaaatctttcataag
1	23.4	cb13312	cb25.NA_141	17475	AAGTTACAAAAAATCAGAATCAATA	C	G	ATAAAAATATTTATGCAAAGAATAA
1	23.4	cb42675	cb25.fpc0053	20363	GTCAAGGTTATTGTCGAAGCCAACT	G	A	TACCTGCAGAATACAAAACTGCCAC
1	23.4	cb42676	cb25.fpc0053	20565	TTAAACTTAATGATTTTGAAAAGAA	T	C	TTTGAATATGAGTTTACCTGTAATA
1	23.4	cb42677	cb25.fpc0053	23283	AAGGAATAGTGAGCCTCATGTTCTT	C	T	AAAAGTGATTTAGTTTGGGAAATAG
1	23.4	cb42680	cb25.fpc0053	109660	TTTTCACCACACCTTCTAACAAAAA	A	T	AAATGGAAATTCTTTTTCTTTTATT
1	23.4	cb42682	cb25.fpc0053	153557	TTTTTCTCCATCATTCTTTCATCTT	G	T	CTTCCATTTTCTCATAGTCACTTTC
1	23.4	cb42683	cb25.fpc0053	153766	TTCGAAACAAAGAagagagagagag	A	G	agagagagagagaggagagagggtg
1	23.4	cb42684	cb25.fpc0053	153781	agagagagagaagagagagagagag	G	A	agagagggtgnnnnnnnnagagaga
1	23.4	cb42685	cb25.fpc0053	153782	gagagagagaagagagagagagagg	A	G	gagagggtgnnnnnnnnagagagag
1	23.4	cb42686	cb25.fpc0053	153816	gnnnnnnnnagagagagagagagag	A	T	gagagaAGTTAATTGAGAATAGAAT
1	23.4	cb42687	cb25.fpc0053	155258	CAATATTTTTTGCCGATTGGGATCT	T	A	CTCTGATTCTCTCAATCTCTCTTTA
1	23.4	cb42688	cb25.fpc0053	194312	GGGTGTGATACCATAGTAAATACAC	C	A	GGCTAGGAAAAAAATGAAGAGAAAT
1	23.4	cb42689	cb25.fpc0053	194448	AATAATTCAAAAAATTCCAAAAAAA	C	A	ATAATTGCAAATTTCCgggccggcc
1	23.4	cb48728	cb25.fpc1417	20395	AACGAGATGGATGATGAAGAGAAAA	C	A	TTTTGATAAATGTGGCAAGAAGATG
1	23.4	cb48729	cb25.fpc1417	20479	CTGTGATTCCAACCCCAATCGAATG	A	T	ACAATTAGAATAAGTATTGCTTTTT
1	23.4	cb48730	cb25.fpc1417	62483	ATTACTGTAATACTTTTGAACTCCC	G	A	CCCATTTCAATAGGTTCGGTGTTTG
1	23.4	cb48734	cb25.fpc1417	65452	ATATACCGATAGGATTTTTGTGATT	T	G	CGTATTTATGATACTACTATTTTCT
1	23.4	cb48736	cb25.fpc1417	68528	GGAAGCGGCAGTAACTCCGGCGAGG	G	A	CCGCCAAACCGCGCTGAAATTTTAT
1	23.4	cb48754	cb25.fpc1417	145878	CCATTCGGAAGACTTCCGCACCAGA	G	A	TCATCCAATGATGGGTCCGGCAATA
1	23.4	cb48755	cb25.fpc1417	146080	AAGCAATCCCAGTTATGAATAGACC	A	G	CCGCCATTTTTTGTCCATAGTCATC
1	23.4	cb48756	cb25.fpc1417	195442	CATGTGTATTTATAAATTTGATCAA	A	T	AATTTTTTAAATTTGGTTGTCGTTT
1	23.4	cb48757	cb25.fpc1417	195533	AGAGAAAATACATGTGCGctttgag	A	C	taaattatctctgttctttcaaaag
1	23.4	cb48761	cb25.fpc1417	198570	CAAAGAAAATGACAGGTTTTCGAAT	A	G	ATGACACGGATCAAATCCGACAGGG
1	23.4	cb48762	cb25.fpc1417	198639	CCTGCTGAGAGCCACAAGGATCTGT	G	A	AAAAGGCACCGACAGGGGGAAAGCC
1	23.4	cb48763	cb25.fpc1417	198657	GATCTGTGAAAAGGCACCGACAGGG	G	T	GAAAGCCTCCTCCCTCATCCTCTTC
1	23.4	cb48764	cb25.fpc1417	198859	TTTTCGGGAGGTTGAAAAAAAAAAC	G	A	AAATCTATAAAGTTGGCAGGAGCAA
1	23.4	cb48765	cb25.fpc1417	198953	GATGGGGTTTAGTAGGCAAGAATAG	G	A	AAGATGAACAGATAGAGAAAAGATT
1	23.4	cb48766	cb25.fpc1417	201687	AGGGAAATGAGCAAAATCTATTTAT	A	G	TGAATATGAACAATTTTCCGGAGGC
1	23.4	cb48771	cb25.fpc1417	203867	AAAAACTTACGCCTCTTCTGGATTA	T	A	TTTGTTTCGGCTCAACGGGCTTTCT
1	23.4	cb48775	cb25.fpc1417	216559	ACTGGAAACTAGTATTAGTTGGACA	T	C	CCCTCGTAAATCGACAACGTAGCAC
1	23.4	cb48776	cb25.fpc1417	216746	ATTCATTGTTGCATTCCGGAATTCA	T	A	TAGCGTTAGTATAATACGAGTACAG
1	23.4	cb48777	cb25.fpc1417	222179	CCATGTTCTTCACACGCCAGCCACT	A	G	GCCTGATAATCAACTCTTCCTGCGT
1	23.4	cb48779	cb25.fpc1417	223722	CCTCATCTTTATAATTCCCTAATTG	A	C	TTATATTGATAATTGTCGCAGAGGG
1	23.4	cb48780	cb25.fpc1417	223831	CGCTTTGCAAGTTTTTTATACCTCG	C	T	CTGATAAAAGGCCAATAAATGAAGA
1	23.4	cb48781	cb25.fpc1417	223847	TATACCTCGCCTGATAAAAGGCCAA	T	C	AAATGAAGATAAATGAAATCCTGTT
1	23.4	cb48782	cb25.fpc1417	224155	tccaattagtcagaaaatattttcc	A	G	gagTTCTAAGTCATTTTCTGCAAAA
1	23.4	cb48789	cb25.fpc1417	262234	AAACAAGGTAAAAAGAAGAAGGGAA	A	G	AAAAGAAGAACGTCTgtttattttt
1	23.4	cb48791	cb25.fpc1417	263904	TTCAGTTTATATAGTAATAACTCGA	T	A	ATTCTCCGGCGTGAATATGACATCT
1	23.4	cb48792	cb25.fpc1417	263961	AACTTAGAAATTAGATTCCCTGTAG	A	C	AGGAAGGATATCTTTGTCAATGTTG
1	23.4	cb48793	cb25.fpc1417	264183	TCTTCTTCAGATTTTACGAGTGACC	C	T	TTTGAATAGTGCTGAAACATGTTTA
1	23.4	cb48794	cb25.fpc1417	274119	TCTCTTCTGTAGATCCCTCTTTCAT	G	T	GATGATCTTTCACTATTTTTGGCCA
1	23.4	cb48800	cb25.fpc1417	286912	GAAAACAGGTTGCGATTTCGGAAAA	A	T	GAGAAGAAGAGGAGAGGAACAGACA
1	23.4	cb48801	cb25.fpc1417	287205	aacattaagctcaattatctaggtt	C	A	ctataagaggtatcataaatttgtc
1	23.4	cb48802	cb25.fpc1417	287215	tcaattatctaggttcctataagag	G	A	tatcataaatttgtcaaccgataaa
1	23.4	cb48806	cb25.fpc1417	307980	gataaaatcttcatcataataacag	A	G	agtttttattagttgacacattttt
1	23.4	cb48807	cb25.fpc1417	307988	cttcatcataataacagaagttttt	A	G	ttagttgacacatttttgatatctt
1	23.4	cb48808	cb25.fpc1417	308067	acttgacagtgtggggatccttcta	A	T	tacatgttttacggTTTGAAGAAAA
1	23.4	cb48823	cb25.fpc1417	312312	TTGACAATTTTTCGAGTTCTCCACA	C	T	AGCTTTCCGTGATTGATGTGAAGAT
1	23.4	cb48832	cb25.fpc1417	356825	TGATTGAAAAGTTGTTTTTaatccg	T	A	agtctcggaaaaacgccgtgtaaag
1	23.4	cb48833	cb25.fpc1417	371590	GCCTGGAGCTCCGAATGAGCAGTCA	G	C	CCACTCAGTAAAAACGATAAAAGTA
1	23.4	cb48834	cb25.fpc1417	371847	tatttaataagaatagtaacatgac	G	C	aaaagagattcatatcatcagaacg
1	23.4	cb37210	cb25.fpc2374	14950	AAGAGATACTCTTTTAAAACTTGCT	G	A	TTTTAAAATTAACTTATTATTCTGA
1	23.4	cb37211	cb25.fpc2374	14969	CTTGCTGTTTTAAAATTAACTTATT	A	G	TTCTGAATTTTTTAGCTTTCTTGTT
1	23.4	cb37212	cb25.fpc2374	15003	TTTTTAGCTTTCTTGTTTTTTCTAG	G	A	TTCTCATTTTTCAAAATTTTACCGT
1	23.4	cb37213	cb25.fpc2374	15015	TTGTTTTTTCTAGGTTCTCATTTTT	C	T	AAAATTTTACCGTACTATGAAATGC
1	23.4	cb37214	cb25.fpc2374	15032	TCATTTTTCAAAATTTTACCGTACT	A	C	TGAAATGCTCATTTTCTGGTCCTAG
1	23.4	cb37215	cb25.fpc2374	15063	TGCTCATTTTCTGGTCCTAGTAAAC	C	T	GATCAAAATTGAAATTCGAAACTCT
1	23.4	cb37216	cb25.fpc2374	15113	TCGAAATCATGCAGATAAAAATTGC	G	T	GTTTCAAAATCTTCTCACCTAACTT
1	23.4	cb37217	cb25.fpc2374	15126	GATAAAAATTGCGGTTTCAAAATCT	T	G	CTCACCTAACTTTTCACTCTTTTCG
1	23.4	cb37218	cb25.fpc2374	15236	ATCTTTATGATTCTTGAGAATCAAG	A	T	AAAAAGTATAGTAGGACAAGTAGTA
1	23.4	cb37219	cb25.fpc2374	25284	CTTGAAACAGTTTTTTTTCGATCGT	T	G	CACACCTCGGGTGCGggactgtaac
1	23.4	cb37220	cb25.fpc2374	25348	ttgaagggggttcggcttctggtcg	A	G	atctaagtcagcttcaggtcggaag
1	23.4	cb37221	cb25.fpc2374	25510	ctggtcggatcttggtcagatcttt	G	A	tcagatcttggtcggcttTAAGAAG
1	23.4	cb37222	cb25.fpc2374	25582	GTTTCTCATTCTTGTTTATTTTTTC	A	G	AAACTGTTTTCTTTTCTGCCTTTTT
1	23.4	cb37223	cb25.fpc2374	25661	GTTGTAATTTACTTTTGAAACAGCA	C	A	ACATTTCATTTCGCTttttgtcggc
1	23.4	cb37224	cb25.fpc2374	25668	TTTACTTTTGAAACAGCACACATTT	C	T	ATTTCGCTttttgtcggctttagta
1	23.4	cb37225	cb25.fpc2374	27763	AACTTGAAATAGTTACTAAAAAACA	T	G	TTCAAAATTTACAGTGAACCAAGAA
1	23.4	cb37226	cb25.fpc2374	27828	ATGAACCATACTTTTCTGTTGAAAA	A	G	TTCAAAGGGAACAAGGATTTGGAGA
1	23.4	cb37227	cb25.fpc2374	27903	TTGCAAATTGAAACGAGGACGAGAT	T	A	TAATGAAACTATTGAAAGTATGAAA
1	23.4	cb37228	cb25.fpc2374	27956	GTTTACCTTTGAAGGTTATTAAAAC	T	A	GCAAATTTTAGAATGGCATCCAATA
1	23.4	cb37230	cb25.fpc2374	28013	AAAAAAACTAAAAAACTTAATGAAA	C	G	TGAATAAGTTATATTTTCAATTAGG
1	23.4	cb37231	cb25.fpc2374	28140	GTTGCACTGATTAATGGATTACTTA	T	C	AGTTTCGTTGACGAAAAAATTATGA
1	23.4	cb37232	cb25.fpc2374	28235	AAGAAAACCGGAATACAGAATACGG	A	G	ATTTCTAATGTTTTGGACAATTCCT
1	23.4	cb37233	cb25.fpc2374	28258	GGAATTTCTAATGTTTTGGACAATT	C	T	CTTCATTTTTAGAATTTTCTTCAAT
1	23.4	cb37235	cb25.fpc2374	28339	AAATGATTGTCCTGAAAAAAGTTTC	C	A	CTGTTTAGGTATCGTTTCGGCACGG
1	23.4	cb37237	cb25.fpc2374	28357	AAGTTTCCCTGTTTAGGTATCGTTT	C	T	GGCACGGCCTGTTGTTCAAAAAATT
1	23.4	cb51588	cb25.fpc2374	42004	GGAAAAAAGTTTACTGGAATCCGTT	C	T	CTTTTTCCAATTCGAATTATTTCGA
1	23.4	cb51589	cb25.fpc2374	42011	AGTTTACTGGAATCCGTTCCTTTTT	C	T	CAATTCGAATTATTTCGAAAATCTG
1	23.4	cb51590	cb25.fpc2374	42143	AATGCCCCTCAAGAATCAACCATAG	C	T	CGGCGACGAATGTTGGCGCATCGGA
1	23.4	cb51591	cb25.fpc2374	42224	ATCATCATTTTTTGAATTCTTTTTT	T	C	CAGAAAATTCTATGTTGATTGAGGG
1	23.4	cb51592	cb25.fpc2374	42355	ATCATTCTTATACCTTCTGGAGTTC	C	T	GCAGCTTCATCCTAAAAATTCGATT
1	23.4	cb19636	cb25.fpc2374	71259	GATGGTAAGAGATCATAACTAATAA	A	G	GTTTTCACAACTATGGTGGAAATAT
1	23.4	cb19637	cb25.fpc2374	71333	CAAAAATTCCTTAAAACAGAGAAAC	T	C	TTTTAAGATTTGCCTTTTTTCGGAG
1	23.4	cb19638	cb25.fpc2374	71370	GCCTTTTTTCGGAGTTACGGTTTAC	C	G	TGACGGTGTGTAGTTATTAGTTTTC
1	23.4	cb19639	cb25.fpc2374	71390	TTTACCTGACGGTGTGTAGTTATTA	G	A	TTTTCACTTAGCTATCGTGCCGCTT
1	23.4	cb19640	cb25.fpc2374	71416	TTTTCACTTAGCTATCGTGCCGCTT	T	A	GCATATGATATGATATGATATCGGT
1	23.4	cb19641	cb25.fpc2374	71417	TTTCACTTAGCTATCGTGCCGCTTT	G	T	CATATGATATGATATGATATCGGTC
1	23.4	cb19643	cb25.fpc2374	73759	CCGGAGCATACTTTGCCATGGCGGC	C	T	AACTGGAATAGATCCGCAAATCCAT
1	23.4	cb19642	cb25.fpc2374	73974	GGAAATGGAAAAGATGAGGTTTAGG	T	C	TCTGGGGTGGTTTCAAagattcttg
1	23.4	cb37241	cb25.fpc2374	74011	TTCAAagattcttggagttttggaa	T	C	tgatattttgaattttggatattaa
1	23.4	cb37242	cb25.fpc2374	83257	AAGAGGGACCGCCTGGAAATTTAAG	G	A	TTCTCTAAATCTTGATTTTAAAAGA
1	23.4	cb37243	cb25.fpc2374	83317	GGTGGTGGTGGCGGCGGCGGATGCC	T	A	ATGGTCCCCCAGGTTCTAACACCTG
1	23.4	cb37244	cb25.fpc2374	83334	CGGATGCCTATGGTCCCCCAGGTTC	T	C	AACACCTGCCCACCAGGACAAGCCG
1	23.4	cb37245	cb25.fpc2374	83425	CATCGGAGGAGCTGGACCTAACGGG	G	A	AGGAGCCGGAGGATGCAAGACCTGC
1	23.4	cb37246	cb25.fpc2374	83437	TGGACCTAACGGGGAGGAGCCGGAG	G	A	ATGCAAGACCTGCCCAGCCGGACCG
1	23.4	cb37247	cb25.fpc2374	83462	GATGCAAGACCTGCCCAGCCGGACC	G	A	CCAGGACCAGCAGGATCAGCTCGGA
1	23.4	cb37248	cb25.fpc2374	85680	tgaaaatttcgattctcagccctgt	A	G	ggttccctataagctagaagaccca
1	23.4	cb37249	cb25.fpc2374	85765	gactacataccacacaccactatag	C	G	agtcccatgtccctttgagttattc
1	23.4	cb37250	cb25.fpc2374	100201	tagagccaggaaggatcattccaca	A	G	caggaaataatgttttttagttttc
1	23.4	cb37251	cb25.fpc2374	100410	gtgaaaaataatcagatattgtgga	T	A	tgacacttgaaaaatgattaaaaca
1	23.4	cb37252	cb25.fpc2374	100429	tgtggattgacacttgaaaaatgat	T	A	aaaacattaaaataaccaagcgttg
1	23.4	cb37253	cb25.fpc2374	100437	gacacttgaaaaatgattaaaacat	T	A	aaaataaccaagcgttgacaatttg
1	23.4	cb37254	cb25.fpc2374	100523	cgaaaatgtctagttgacactttga	A	G	cattcataccatacgcagaattgta
1	23.4	cb37255	cb25.fpc2374	100549	cattcataccatacgcagaattgta	T	C	tttaatgaggtatcacttgtttaaa
1	23.4	cb37256	cb25.fpc2374	100648	taatgatcgtttcctattttttcca	A	G	atttttgaaaaaatgatccaaaaat
1	23.4	cb37257	cb25.fpc2374	100711	aaaaaatgaattttttcgctaaaat	G	T	ttgtcttatttttttcaagatgaaa
1	23.4	cb37258	cb25.fpc2374	100714	aaatgaattttttcgctaaaatgtt	G	T	tcttatttttttcaagatgaaaaca
1	23.4	cb37259	cb25.fpc2374	100725	ttcgctaaaatgttgtcttattttt	T	G	tcaagatgaaaacaattttgcatca
1	23.4	cb37260	cb25.fpc2374	100786	acgattagctaaattttacagaaaa	A	G	attgacgttttagccatattttgaa
1	23.4	cb37261	cb25.fpc2374	100846	agttgaaaaaacaaaagttcatatc	C	A	ttttgtccggtactgtACCTGTTCC
1	23.4	cb37262	cb25.fpc2374	100984	TTACAAATTAAAAAGCGTTTGATAA	A	C	GTCCCAACATCAACAATTTTTTTTC
1	23.4	cb37263	cb25.fpc2374	101001	TTTGATAAAGTCCCAACATCAACAA	T	A	TTTTTTTCTATTTTTATTAACAAAT
1	23.4	cb51618	cb25.fpc2374	131459	aactctttacccgccaaagtgtttc	C	A	ggtgaagccctcgtcagtggctttc
1	23.4	cb37264	cb25.fpc2374	134454	CTCAATTTAGCATCTTTTCATTTGC	T	C	TGAATGTTTGAACCCATGGTGTTTG
1	23.4	cb37265	cb25.fpc2374	135555	GGACATTTACGGTTAATGctctaat	A	G	gaagcccaccttttgagcgcaatta
1	23.4	cb37266	cb25.fpc2374	154431	CATGGAAAATTGATTTTGAATCAAA	A	T	TTTAAGACACCAAATTCTTGATCAA
1	23.4	cb37267	cb25.fpc2374	154459	TAAGACACCAAATTCTTGATCAATT	A	T	TTTCAAAACTTCCAATTTCAAATTG
1	23.4	cb37268	cb25.fpc2374	154587	ATTATAATCACACACACATTTTTTT	T	G	GGAGAAGGGAACGCCCAATGACTAA
1	23.4	cb37269	cb25.fpc2374	154589	TATAATCACACACACATTTTTTTTG	G	C	AGAAGGGAACGCCCAATGACTAATC
1	23.4	cb37270	cb25.fpc2374	258333	TTTTCCCACGATTTCTGACCCCTCT	G	T	TACTTTAGCAAACAATAAAGAAAAA
1	23.4	cb51627	cb25.fpc2374	293096	GTGATTTTGTCAAGGAGGAAAGTTC	A	T	TTGGATGCTCTTTCCCTTGTGAAAA
1	23.4	cb51628	cb25.fpc2374	293269	AAATGATGTGGATAAACCATATGGT	G	A	ATAGTCGTACTGATGAACAAAAAGC
1	23.4	cb51629	cb25.fpc2374	293345	CCCGAGGACTGGGTTCCCAATCCGC	C	T	GAAAACACACAGACAGGTGACTGAC
1	23.4	cb51630	cb25.fpc2374	293387	GTGACTGACAGTTTGGCTGCGAAGC	A	C	ACCTGCAAAAAAAGCAAAAAAGCGG
1	23.4	cb37277	cb25.fpc2374	293394	ACAGTTTGGCTGCGAAGCAACCTGC	A	T	AAAAAAGCAAAAAAGCGGACTGCAA
1	23.4	cb51631	cb25.fpc2374	293531	ACGGCTACCACATCGGCTAGCAAAC	T	C	AATCGACGTTGCGGCCGACGAAGCT
1	23.4	cb51632	cb25.fpc2374	293559	TCGACGTTGCGGCCGACGAAGCTGG	T	A	AAATCGGTTGACAAATCGATTGACA
1	23.4	cb51633	cb25.fpc2374	293664	CTATTGGACTTTGATTGCCTTTTTT	G	T	ATGAAAATAAAGTTGTTGTTGAATT
1	23.4	cb51634	cb25.fpc2374	353674	ACTATTTGTTTAAATCTTGTACTAA	C	T	GTCATTGTCATTTTTTATTGTTTCA
1	23.4	cb51641	cb25.fpc2374	355958	ccaaaagtttgattttcgttccaat	T	C	ttgacaaaaatcactgaaaatttgt
1	23.4	cb51642	cb25.fpc2374	356016	aaaaattttaacattagctgaaaaa	C	A	tatatggtcagattcaaaaccagca
1	23.4	cb51650	cb25.fpc2374	361217	AGATACACATTTTCCAGGCCGTGCT	C	G	GAAGATCATTTCATAATTTTGCTCG
1	23.4	cb51651	cb25.fpc2374	361450	tttcattttttttctGGCAGATGAT	A	C	ACAAGAAATTACTCGTTGATGTCCG
1	23.4	cb51652	cb25.fpc2374	361470	ATGATAACAAGAAATTACTCGTTGA	T	C	GTCCGTCCGTTTTTCGTCTGTTTTC
1	23.4	cb51653	cb25.fpc2374	361494	ATGTCCGTCCGTTTTTCGTCTGTTT	T	C	CGGCAGAATTTTAGATTTGGAACCA
1	23.4	cb51654	cb25.fpc2374	361531	TAGATTTGGAACCATTTCAGTTTTC	G	A	GCTAGGATAATAGCTTTCCCTCTTT
1	23.4	cb51655	cb25.fpc2374	381818	attgataacgtgtttatcataatat	T	C	agaagtgttttgtcagttgacaaat
1	23.4	cb51658	cb25.fpc2374	383060	aatttcgtttgatacaatggcggat	T	C	caaggacgaggcctcgtaaatcgac
1	23.4	cb51659	cb25.fpc2374	383122	ccgcgaaattttcaggtgccagttt	T	C	CGCTTTTTTTTATGTAGAAATCGTA
1	23.4	cb51660	cb25.fpc2374	383253	ACAATTGCCCCCTCTAATTGAAGTT	T	C	CCCCCCTAGGGACCCCCTTCTTGAA
1	23.4	cb51661	cb25.fpc2374	383492	GTTCGGGAACTACTTCGTGGTGAAG	T	A	CTACCTGTAATAATAAGGATGAGCA
1	23.4	cb51663	cb25.fpc2374	429330	aactgcaatcgtaaggccccccaca	A	C	tattagtttttcttggctcctatgc
1	23.4	cb51664	cb25.fpc2374	429461	attggcaggaatcgagatatattgc	T	C	tcaaagtcaaagttgggcccctcta
1	23.4	cb51665	cb25.fpc2374	429522	tacggtaactgaAAAAAAAACAAAA	T	A	GTAGTTTTTTGAGACTCCACAGAGC
1	23.4	cb51666	cb25.fpc2374	429584	CAATACCCATCAATTCAAAAACTTT	A	G	GGAGCTTATATGATTTACGATGGTC
1	23.4	cb51667	cb25.fpc2374	429588	ACCCATCAATTCAAAAACTTTAGGA	G	T	CTTATATGATTTACGATGGTCTCCT
1	23.4	cb51668	cb25.fpc2374	429626	ACGATGGTCTCCTATCCCCCATCTT	T	C	CGATTTATCACACTCTCGGTCAGTT
1	23.4	cb51669	cb25.fpc2374	429651	TCGATTTATCACACTCTCGGTCAGT	T	C	GGAAAGAAGAGGAGATCACCTGTTA
1	23.4	cb51670	cb25.fpc2374	429859	GTAGACGACTAATTAGAGAGCAAAA	T	G	GAATGGAAATGAGAAGGATCAAGGA
1	23.4	cb51671	cb25.fpc2374	439003	GGGATTCGGAGAAAAACTATGGAGA	T	C	AACTGTAGGTTGAATCTGTGCTCTA
1	23.4	cb51672	cb25.fpc2374	439023	GGAGATAACTGTAGGTTGAATCTGT	G	A	CTCTACAAAGGGGGTTTGAAGGTGT
1	23.4	cb51677	cb25.fpc2374	440813	AAATCTCCACATCGAATCGTTGAGA	T	C	GGGGATTTGACAGTTACCTTGATGA
1	23.4	cb51678	cb25.fpc2374	440916	GACAAAAAGGAACGAAGAAATAGAA	T	C	GAGAGAGAAAAAAGTAAACGTCATA
1	23.4	cb51712	cb25.fpc2374	456391	GCATACTGTTCTCTCCAACTTTGTT	T	C	ACAAATGGGAATTCAACAGAATCTA
1	23.4	cb51713	cb25.fpc2374	456439	CTAGACGAGAAGAAAGGAGCGATAG	G	A	GTTTTGGGGAACGATCTGGAAAAAG
1	23.4	cb51714	cb25.fpc2374	456533	ATCCAGTGCTCATTGAATCAAAAAG	A	G	AATACAAAAACACTTGGCTGATCTG
1	23.4	cb51715	cb25.fpc2374	456552	AAAAAGAAATACAAAAACACTTGGC	T	A	GATCTGTTGAGGTTTTCGGGGTTGT
1	23.4	cb51716	cb25.fpc2374	456553	AAAAGAAATACAAAAACACTTGGCT	G	A	ATCTGTTGAGGTTTTCGGGGTTGTA
1	23.4	cb51717	cb25.fpc2374	456699	CATCTTCCCAGCAGACAGCCTCAAG	G	A	AATTCACAGTTTACAGCTTCTGATT
1	23.4	cb51719	cb25.fpc2374	456781	GTCAATTCCTTCTATACATCTGGAA	A	G	AGGATAACAAGGGTAATATTTGAGA
1	23.4	cb51720	cb25.fpc2374	456794	ATACATCTGGAAAAGGATAACAAGG	G	A	TAATATTTGAGATTTGGATATTTTG
1	23.4	cb51722	cb25.fpc2374	456890	CAACAGGGCCCCCTTGGTTTCTAGC	T	C	TTCCCAGGAGCACACATCCATCCCC
1	23.4	cb51732	cb25.fpc2374	458722	gtttcaaataatcctatactcgatt	C	T	tataaatgatccttttcagagaaaa
1	23.4	cb51733	cb25.fpc2374	458834	AGGTGAGCTTCGCTGGAAAAAAAAC	T	A	AATTAGTGGGAAAAATCTGAAAATC
1	23.4	cb51734	cb25.fpc2374	458835	GGTGAGCTTCGCTGGAAAAAAAACT	A	C	ATTAGTGGGAAAAATCTGAAAATCC
1	23.4	cb51735	cb25.fpc2374	458946	ATTTATTGGGAAACCCTGGAAAATC	G	T	tctcgtttcctttgaaagatatcac
1	23.4	cb51736	cb25.fpc2374	458970	CGtctcgtttcctttgaaagatatc	A	G	caattattcaactgataaaagtttg
1	23.4	cb51737	cb25.fpc2374	459044	tctgtcgacgaaatgtttatatctt	C	T	catggaaattgagataaTTGAGCAA
1	23.4	cb51746	cb25.fpc2374	550133	tgtgaaagatatcaaaaacttaaca	A	G	ctgatGGTGAGTTGACGGTTTGGAG
1	23.4	cb51747	cb25.fpc2374	550340	TCTCAATTTTTCATGTATCTTTTCG	C	T	TCAACTTCCTTTATTTTCAGGCTCA
1	23.4	cb51748	cb25.fpc2374	550365	CTCAACTTCCTTTATTTTCAGGCTC	A	C	AATTTTAATTTATTTTCTACAAATT
1	23.4	cb51749	cb25.fpc2374	550385	GGCTCAAATTTTAATTTATTTTCTA	C	T	AAATTTTACTTCTCCTTTTCAATCT
1	23.4	cb51750	cb25.fpc2374	551931	AATGTGTAGCTGCGAATGCTCAGCC	G	A	GATAGTCATGGATCGTATACGGTAT
1	23.4	cb51755	cb25.fpc2374	589302	ACCTGTGTCCCTGGATCTCGTGTTG	A	G	CTGCGTTCGAGTTCTCAGTGTCACT
1	23.4	cb51756	cb25.fpc2374	589363	GCACTGCAATGGTTTAAGAATATGA	T	C	AGGGTTCAATAGGGAAATGTCTTAC
1	23.4	cb53559	cb25.fpc2852	15058	AAAATGAAGATTTCATGAAGGAATT	A	G	TTGGAAAAATTGGGAATTTCAGCGA
1	23.4	cb53563	cb25.fpc2852	30465	gtattttaccggtaaattaccggta	A	C	gttaccggtaaattttcggtaaaat
1	23.4	cb53564	cb25.fpc2852	30721	aaacttccattcatcataactcggt	C	T	catttttacgctagtttatcttacc
1	23.4	cb53565	cb25.fpc2852	30894	TTCTTACACGGCTTAATTATGAAAA	C	G	CTAGCTCGGCAGCTAGGCGTGTTAT
1	23.4	cb53581	cb25.fpc2852	129160	TCGGCAAATGGTTTTTAGATCTAGA	A	T	GTGATATTTTCTTCAAAAGAAttat
1	23.4	cb53585	cb25.fpc2852	129237	atgtgtcaactaataaaatgtttgt	G	A	ataataggaaaggaaattaccgtta
1	23.4	cb53588	cb25.fpc2852	129292	gttttgaaatctttcaaggaatcga	G	A	gtaaattaagctcaaaAACTCGGTT
1	23.4	cb53590	cb25.fpc2852	177334	CCTCCAAAACCGGAACTAGGCTCTT	G	C	TGAATTTCAATTTCAGTTTTCCTCC
1	23.4	cb53591	cb25.fpc2852	179134	AAGCCtctactttgagccgctttac	C	A	ttttttttttatcaaaaagtggtca
1	23.4	cb53592	cb25.fpc2852	179144	tttgagccgctttaccttttttttt	T	A	atcaaaaagtggtcaactgacaaaa
1	23.4	cb53596	cb25.fpc2852	233759	ATGCGTTATTAGAAGCATTTCTATA	T	A	CAATTAGGATTTGAGGCGCggttgg
1	23.4	cb53597	cb25.fpc2852	233760	TGCGTTATTAGAAGCATTTCTATAT	C	A	AATTAGGATTTGAGGCGCggttggt
1	23.4	cb53598	cb25.fpc2852	233805	gttggtgaaaaactgctaaatgaca	T	G	tcgaataggcgctgactggttgatg
1	23.4	cb53599	cb25.fpc2852	233835	ataggcgctgactggttgatggcgg	C	A	tgAATAAAAAAATATGTTTGAACAT
1	23.4	cb53600	cb25.fpc2852	233858	ggctgAATAAAAAAATATGTTTGAA	C	A	ATTACTTGGTATATATCTAGAAGCA
1	23.4	cb53601	cb25.fpc2852	233862	gAATAAAAAAATATGTTTGAACATT	A	C	CTTGGTATATATCTAGAAGCATGTG
1	23.4	cb53602	cb25.fpc2852	233904	AAGCATGTGTTAGCATTTTCGTGTT	A	C	CAAGATCTTTACTCGAGTTGTCATT
1	23.4	cb53603	cb25.fpc2852	233908	ATGTGTTAGCATTTTCGTGTTACAA	G	A	ATCTTTACTCGAGTTGTCATTGCAT
1	23.4	cb53604	cb25.fpc2852	233929	ACAAGATCTTTACTCGAGTTGTCAT	T	C	GCATGATAATAATCAATCGTTCAGG
1	23.4	cb53605	cb25.fpc2852	233958	TGATAATAATCAATCGTTCAGGACA	T	C	ATGTTCTCGGTCATATTTTTCAATT
1	23.4	cb53606	cb25.fpc2852	234012	TTAAGATTTCCGACGAAATTTGTTT	C	T	TAATTTTGTACAATTTGTGTCTGAA
1	23.4	cb53607	cb25.fpc2852	234068	TATTTTTCCGTTTTTCTTCAAAAAT	C	A	ACAACAATTCGTTTTTAAATGCCGT
1	23.4	cb53608	cb25.fpc2852	234135	TTCAAAATTTCGGTCATAGAGATTT	T	G	CAACGACACTCCGAAATCCCGCAAC
1	23.4	cb53611	cb25.fpc2852	302287	CATTTATAGCATACATTTTAGATTT	G	T	GTATCTTGAGAAATGTGAATTTTCT
1	23.4	cb53612	cb25.fpc2852	302625	AATGAATGATAAAATGAAACTTTTT	T	C	TAAAATACAACTCACCTCATCATGA
1	23.4	cb53613	cb25.fpc2852	302659	AACTCACCTCATCATGAGGAAGACT	A	G	CAGTGGAAGTGTTGAAGGTTTGGAG
1	23.4	cb53614	cb25.fpc2852	336494	GTTACACATATCAAATGAAAGAAGT	A	G	CACCGTACATGCAAAATCCAAACAT
1	23.4	cb53622	cb25.fpc2852	338205	TCAAGTGGGATTCTTGTGGTGCTCG	C	T	TGGCTAATTATTACAGTAATAACGC
1	23.4	cb53626	cb25.fpc2852	381197	TTCGTTTTGTCTACAAAAAAAGAGA	T	A	TTGAAAACAATTTATTCGAAAATTA
1	23.4	cb53627	cb25.fpc2852	381241	AAAATTAAGTTGCGTATGAATAACA	T	G	ATAAGGCAAGTTGAGGTAGAACGGA
1	23.4	cb53628	cb25.fpc2852	381252	GCGTATGAATAACATATAAGGCAAG	T	A	TGAGGTAGAACGGAAAGTGGAAAAC
1	23.4	cb53629	cb25.fpc2852	381609	CAAGGAACCAGAAAGGAGAAAGGAC	T	C	GCACGGAATTCAGGAATGTATGAAG
1	23.4	cb53632	cb25.fpc2852	385017	AAACTTGCAACATACCAGAGATGtc	A	C	ggattccgtgctttttttcattccg
1	23.4	cb53633	cb25.fpc2852	385142	aattggtaaagtcgcagaataatat	C	T	tgaaaaatcgtatcgacgcaagaaa
1	23.4	cb53634	cb25.fpc2852	385173	aatcgtatcgacgcaagaaaaatat	C	T	tgaaaaatcgtatcgacgcaagtcg
1	23.4	cb53635	cb25.fpc2852	417234	GTGGCGTTTTATTACAGTTTTACAG	T	A	ATGTGACTGTAGATTCTTCCAATGT
1	23.4	cb53636	cb25.fpc2852	417239	GTTTTATTACAGTTTTACAGTATGT	G	A	ACTGTAGATTCTTCCAATGTTTTGA
1	23.4	cb53637	cb25.fpc2852	419778	CTTTCCTTTTAATCCGGATTATATA	T	A	CATCCGTTTTCAGAACACTTGGCTT
1	23.4	cb53665	cb25.fpc2852	512940	ATGCGAGAACGAGTTTTCATTCGTG	A	G	AACTGACAAAAGTGTACCGAAATAT
1	23.4	cb53666	cb25.fpc2852	533793	TGTCAATGCATTCCTCAATACGCAC	G	T	TATTGCTAATTCCATGCTTGTTCCT
1	23.4	cb53667	cb25.fpc2852	533935	TTGTCTTTTTTGTCCTCCTAATTGC	T	C	ATTTTATTGTTTTCAAAATTTCACT
1	23.4	cb53668	cb25.fpc2852	533973	TCAAAATTTCACTTTTGGATTCCAA	C	T	CCAATGAAAAAATTTTGTACAATAT
1	23.4	cb53670	cb25.fpc2852	572760	TTTTCAATCCCAAAAACTGGTTTAA	G	A	CCATTCTTTGTATTTAAGAGGAAAA
1	23.4	cb53671	cb25.fpc2852	572786	CCATTCTTTGTATTTAAGAGGAAAA	T	A	TTTTTATTTTATCAGATTTGAACAA
1	23.4	cb53681	cb25.fpc2852	574630	TGAACAATGAATTCGAACCTCACAT	A	G	TCATCTGCAAATGTCTTCTTGCAAT
1	23.4	cb53694	cb25.fpc2852	622887	gacaagcataacaatacccagactt	G	C	agagatcgctttaaaaattCCAGTA
1	23.4	cb53706	cb25.fpc2852	624876	CTGAACCAAGAGAAATGATTGGTGT	C	T	GTCTGTTGCGGCAGCCACGTTTACA
1	23.4	cb53707	cb25.fpc2852	624912	GCAGCCACGTTTACAATACATCGAG	T	A	CAACTATGTTGCGAAGAAAATGTAC
1	23.4	cb53714	cb25.fpc2852	635001	TCCAACGTATGCCGACTTTCCCCCG	C	A	CAGATGCATGCCCGCTTCTACTCAT
1	23.4	cb53755	cb25.fpc2852	747618	agactcctgaaaatggtcaaactgg	T	C	agaaagttaactggaaaatacattt
1	23.4	cb53756	cb25.fpc2852	755825	CCATTATTAGTTGATATATTTTTTT	A	T	AATTGCTTCTGAAAACAGTACATAA
1	23.4	cb53766	cb25.fpc2852	800383	ATTGTCTCGGAATACGCGCGTTTGC	T	C	GACACTCATTCATGTAAAGAACTCT
1	23.4	cb53767	cb25.fpc2852	821485	CGGAaaacggattgttttatccagc	T	C	gcagccgtagtgcctcttcgactgt
1	23.4	cb53768	cb25.fpc2852	823475	agtctggctaatcagtacacttttg	A	T	aacttgtcatttttcataatttttg
1	23.4	cb53769	cb25.fpc2852	823623	caagaaggaggaatcaaaattggac	T	G	ctggaggtcgtgatctactgatttt
1	23.4	cb14869	cb25.fpc4238	17979	GAATAGGCATCTGTATGGGGAGAGG	G	A	TGTGGTATAAAAAGTGTCAAATCGA
1	23.4	cb14870	cb25.fpc4238	29732	ATTATTTTGAATCGTAGTTGTATCC	G	A	GGTCTTCTAGAGCCTGTTGGAATGG
1	23.4	cb14871	cb25.fpc4238	57927	TTGGATGTGTTCATGCATTACGCTC	A	T	AGCCAACAACCCCTATTTTGTGGAG
1	23.4	cb33358	cb25.fpc4238	64187	CTTCCAGTGCGGCAATGCGAGATCG	T	C	TTGTGAATAGAGGAATCAGCCAAAT
1	23.4	cb33359	cb25.fpc4238	64417	ccaacggaatcaagaaattaccgga	G	C	cgttgccagacaactattgatgcta
1	23.4	cb33360	cb25.fpc4238	64540	AAAGAAACTTTCTTTCCAACCTAAT	C	A	CTAATTCTTAGCTTTTCTAATCGAA
1	23.4	cb14872	cb25.fpc4238	64707	CTAAAATATAGGTTTCAGCTTTTCC	T	G	TCTCCTTTTCTGATTTTTCTTCTTT
1	23.4	cb38729	cb25.fpc4238	81841	GAGATGGTGACTTCTTGAACAATCC	A	G	GTGATTTTGGACTTCAATGATGGTT
1	23.4	cb38733	cb25.fpc4238	81853	TCTTGAACAATCCAGTGATTTTGGA	C	T	TTCAATGATGGTTCGTCCTTCTTCT
1	23.4	cb65346	cb25.fpc4238	81976	TGACTTCATGAGAAAGTGGAACGTC	C	T	TGAAGGTTCTCGGCACGATGAGTTG
1	23.4	cb65347	cb25.fpc4238	82029	TCCAATGGTCCATCATAATGCTCGG	A	G	GACTGGATAGTCAGCATGAGCAGAA
1	27.4	cb63884	cb25.fpc4171	74853	AGAATGCGGATAAGATTGTGGTTAT	T	C	AATAAGGTAAGAATCGAAAAAAGGA
1	27.4	cb63885	cb25.fpc4171	74913	CTTCTGTTTCATAATAATTGTTTTA	A	G	AAATCAAAAAAGCTTTTTACTAGCG
1	27.4	cb63886	cb25.fpc4171	74918	GTTTCATAATAATTGTTTTAAAAAT	C	T	AAAAAAGCTTTTTACTAGCGGAAGG
1	27.4	cb63887	cb25.fpc4171	74982	TCATAAAATCGGTTATATTGTAATT	C	T	ACCCAAAATTGCATAAGTTTTTGCA
1	27.4	cb35681	cb25.fpc4171	74990	TCGGTTATATTGTAATTCACCCAAA	A	T	TTGCATAAGTTTTTGCATGAGAAGA
1	27.4	cb63888	cb25.fpc4171	74993	GTTATATTGTAATTCACCCAAAATT	G	T	CATAAGTTTTTGCATGAGAAGATAT
1	27.4	cb63889	cb25.fpc4171	75107	tccctatctttcgtttcttaaactt	C	T	acattaaatcaactcaagtattaaa
1	27.4	cb63890	cb25.fpc4171	75167	tcattttcgaaaaaaaaactcttgc	G	T	atctcagtgatctagattcaatgat
1	27.4	cb63891	cb25.fpc4171	75200	tgatctagattcaatgataggttct	T	C	ccatttcagaaaattcctgtagttt
1	27.4	cb63897	cb25.fpc4171	76671	GTAGATAAAAACTACTTTGCCAACA	T	C	GGGTGAGAACCAGCTCCTTTTACTA
1	27.4	cb63898	cb25.fpc4171	76739	ATCTGAAACTCGAAACTAAAGTTAA	T	C	TTTTATAAACTCTTTAAACTTCATA
1	27.4	cb63899	cb25.fpc4171	76745	AACTCGAAACTAAAGTTAATTTTTA	T	A	AAACTCTTTAAACTTCATAAATTGC
1	27.4	cb63900	cb25.fpc4171	76792	TTGCATTGTCTTCTAATAGTTAGAT	A	T	TGCGCAGCGTCATGTTTCTTTATAA
1	27.4	cb63901	cb25.fpc4171	76800	TCTTCTAATAGTTAGATATGCGCAG	C	T	GTCATGTTTCTTTATAAGTCCACAG
1	27.4	cb63902	cb25.fpc4171	76813	AGATATGCGCAGCGTCATGTTTCTT	T	A	ATAAGTCCACAGAAATGTACGTCAA
1	27.4	cb63903	cb25.fpc4171	76826	GTCATGTTTCTTTATAAGTCCACAG	A	G	AATGTACGTCAACCCAATTTTACGG
1	27.4	cb63904	cb25.fpc4171	76833	TTCTTTATAAGTCCACAGAAATGTA	C	T	GTCAACCCAATTTTACGGTAGACAA
1	27.4	cb63905	cb25.fpc4171	76862	AACCCAATTTTACGGTAGACAAGTT	A	C	TGAAAAATCAGCCCCTATGGTAATT
1	27.4	cb63906	cb25.fpc4171	76950	TAGCTTCTTCACTTTTGGCTGTAAA	T	G	AGCTTCACCTGTGATTTCTTCCTAG
1	27.4	cb63907	cb25.fpc4171	77058	AGTCTGCGGGCCACTAAGTCCCGCC	T	C	ccagcctatataaggaactcaaaaa
1	27.4	cb63908	cb25.fpc4171	77156	tcacttattctctctaactatgatg	T	C	tcgatttccgttctcttatggctGA
1	27.4	cb63909	cb25.fpc4171	77160	ttattctctctaactatgatgttcg	A	C	tttccgttctcttatggctGAAATC
1	27.4	cb63923	cb25.fpc4171	129857	aacaatcagattttggagatttttt	G	A	agcccaaagacaacattgggctgaa
1	27.4	cb63926	cb25.fpc4171	130018	gatttttttcaaaatttttcaaaaa	T	A	tttttttttgaaaatgtttaaaagt
1	27.4	cb63927	cb25.fpc4171	148899	CGAATCAAAAAAGTCAGCGATTCCG	A	G	AAAACTCCCGAATGTTCCAGCATTT
1	27.4	cb63928	cb25.fpc4171	149009	TGTTTCAGGTCATTATTTTGGAAAC	A	G	AGATTTCAAAGACATTGAAAACAAA
1	27.4	cb63929	cb25.fpc4171	149021	TTATTTTGGAAACAAGATTTCAAAG	A	G	CATTGAAAACAAATAACCCAATAAT
1	27.4	cb63930	cb25.fpc4171	149259	accccgccagaaattgaaaattccA	T	G	ATTTTTCATTCCAATAAAACATAAT
1	27.4	cb63931	cb25.fpc4171	149290	TCATTCCAATAAAACATAATGTCAT	T	C	CAGATCAAATTAGTCACAACCAACA
1	27.4	cb63932	cb25.fpc4171	149294	TCCAATAAAACATAATGTCATTCAG	A	G	TCAAATTAGTCACAACCAACAAGTG
1	27.4	cb63933	cb25.fpc4171	149312	CATTCAGATCAAATTAGTCACAACC	A	T	ACAAGTGTAGTCAGGGACTCCATCC
1	27.4	cb63934	cb25.fpc4171	149347	GTCAGGGACTCCATCCTCAAAATGA	A	G	TAATTAATTTCATTTCCCTGAAATG
1	27.4	cb63935	cb25.fpc4171	149364	CAAAATGAATAATTAATTTCATTTC	C	T	CTGAAATGAAAAACTCAATGAACCA
1	27.4	cb63936	cb25.fpc4171	149372	ATAATTAATTTCATTTCCCTGAAAT	G	A	AAAAACTCAATGAACCAAAAAATTG
1	27.4	cb63937	cb25.fpc4171	149382	TCATTTCCCTGAAATGAAAAACTCA	A	T	TGAACCAAAAAATTGAATTAAAATT
1	27.4	cb63939	cb25.fpc4171	149405	CAATGAACCAAAAAATTGAATTAAA	A	C	TTGTATTCTATGACTTGATCCAAAT
1	27.4	cb63950	cb25.fpc4171	151154	ttgtcgttgtgggaccttGTAACTT	G	T	TTTATTGACAAGAAGAACATGACTA
1	27.4	cb63951	cb25.fpc4171	151172	GTAACTTGTTTATTGACAAGAAGAA	C	T	ATGACTAATAGGCCAGGACATAAAG
1	27.4	cb63952	cb25.fpc4171	151314	AATTAGTTTTCTCAAAATCTGGATT	T	C	CGGATAAATCCCGGACACCTCTGGT
1	27.4	cb63957	cb25.fpc4171	160925	ATATGAACTCGGTAAGACTAAACTT	T	C	TCTTTCTTCGGCAAGAttcaggcta
1	27.4	cb63958	cb25.fpc4171	160964	AGAttcaggctaggtccattttagg	T	A	aaatttaagacatattcatgccatt
1	27.4	cb63959	cb25.fpc4171	161010	ccattttagaccgatttcaaattta	T	G	actatttcaggccgattctagatca
1	27.4	cb63960	cb25.fpc4171	161161	ctgattttcacccaatttagcccag	A	G	ccgagaccagttttaccgagttcca
1	27.4	cb63961	cb25.fpc4171	161207	ttccagccaaattaggcgtatttag	A	G	caaattttaagcgaatttcggtcaa
1	27.4	cb63962	cb25.fpc4171	161241	aagcgaatttcggtcaatttcagtt	T	A	tatttaagtccagtttaggcgaatt
1	27.4	cb63963	cb25.fpc4171	161254	tcaatttcagttttatttaagtcca	G	T	tttaggcgaattttgagccagtttt
1	27.4	cb63964	cb25.fpc4171	161713	TTTTTTATTTTAATTTCCCAATTTT	T	C	CAGGTCCTTCAAGCACTGATTCAAG
1	27.4	cb63965	cb25.fpc4171	187232	tatcaccaacattttaatcagttga	C	A	agatttttgatacctttcacaggaa
1	27.4	cb63966	cb25.fpc4171	187526	AGTCTTAAAGGAGGCGAGACAGCAA	A	T	AATTTCGGGGGACGAAATCGCGCCG
1	27.4	cb63967	cb25.fpc4171	187617	CCGTAGCTCAGCCGGTAGCGGCGCT	G	A	TACCCCTGAGCTGCCTGTCATGAGT
1	27.4	cb63968	cb25.fpc4171	187635	CGGCGCTGTACCCCTGAGCTGCCTG	T	C	CATGAGTTCAACACCTCATGGGGGT
1	27.4	cb63976	cb25.fpc4171	190080	TGAAGAGGTAGTGCGATATCTTTTC	G	T	TCGTAAAATTATGAAATGTTTTCAG
1	27.4	cb63977	cb25.fpc4171	190132	CAAAAACCCACAGCTTCCCCAGCGA	T	A	GAAGCCGTGTCCACACCGATTGTGG
1	27.4	cb63978	cb25.fpc4171	190214	CAAGAGCAATTTGAGCAAACTGCAG	A	C	GGTTGCATATTGGTGAGTTGGGGTA
1	27.4	cb63979	cb25.fpc4171	190253	TGAGTTGGGGTATTTGGTGGGAACA	T	A	ACTACGCATTGATTACAAGTATTTG
1	27.4	cb63980	cb25.fpc4171	190254	GAGTTGGGGTATTTGGTGGGAACAT	A	T	CTACGCATTGATTACAAGTATTTGT
1	27.4	cb63981	cb25.fpc4171	190313	AAACATATTCTTGAAACAGAGAAAA	A	C	TTTTTCAAGAATAATTCGTAAAGAG
1	27.4	cb63982	cb25.fpc4171	190323	TTGAAACAGAGAAAAATTTTTCAAG	A	C	ATAATTCGTAAAGAGAAAATGAGAT
1	27.4	cb63983	cb25.fpc4171	190331	GAGAAAAATTTTTCAAGAATAATTC	G	A	TAAAGAGAAAATGAGATCACACTAA
1	27.4	cb63984	cb25.fpc4171	191155	CATATATTTGTAAAACTAGGATGTT	T	G	TGACACCCGATCGACCGCTCTAGCT
1	27.4	cb63985	cb25.fpc4171	191258	CAAGTTCAACTCCTCGAGAGGCTTA	C	G	ACAAATGAAAAAATTTTGAAAAAAT
1	27.4	cb63986	cb25.fpc4171	191347	TAAACTCTCAACGTCTTCCAGAGTT	T	C	ACTAACTTTCGGTAGTTCCCTTGGT
1	27.4	cb63987	cb25.fpc4171	191379	TTTCGGTAGTTCCCTTGGTCTCTCC	G	C	ACTAACACTGCCTGTAGCCTCATAA
1	27.4	cb63988	cb25.fpc4171	192883	TGTTGTTTTTTCTTTCCTTTTTTCT	G	A	GCTAAACTAAAAAATAAAGAGACCA
1	27.4	cb63989	cb25.fpc4171	192890	TTTTCTTTCCTTTTTTCTGGCTAAA	C	T	TAAAAAATAAAGAGACCAGAATTCA
1	27.4	cb63991	cb25.fpc4171	193088	ACCGACATAGACCCCTTTTTTGAAA	G	A	ACATGCTATTTTTCCGGCGGGAATT
1	27.4	cb63992	cb25.fpc4171	193089	CCGACATAGACCCCTTTTTTGAAAG	A	G	CATGCTATTTTTCCGGCGGGAATTT
1	27.4	cb63993	cb25.fpc4171	193095	TAGACCCCTTTTTTGAAAGACATGC	T	G	ATTTTTCCGGCGGGAATTTTTTATT
1	27.4	cb63994	cb25.fpc4171	193117	TGCTATTTTTCCGGCGGGAATTTTT	T	A	ATTTAGTTTAATTTTCTGGAAAAAA
1	27.4	cb63995	cb25.fpc4171	193131	CGGGAATTTTTTATTTAGTTTAATT	T	G	TCTGGAAAAAAATGAAGAATTGGAA
1	27.4	cb63996	cb25.fpc4171	193149	TTTAATTTTCTGGAAAAAAATGAAG	A	G	ATTGGAATCTCGTTTTTTTTTTGAA
1	27.4	cb63997	cb25.fpc4171	231700	GTCTTTGCTAGAGAACTATCGGTTC	T	G	AGTGATCGGAACTCTAACCTGTCAC
1	27.4	cb63998	cb25.fpc4171	231830	TCATTTTCTGATTCTTCAGGTGGCG	G	A	CGCTTTTGCTCGTGACGTCTTCACC
1	27.4	cb63999	cb25.fpc4171	231837	CTGATTCTTCAGGTGGCGGCGCTTT	T	C	GCTCGTGACGTCTTCACCGACCCCT
1	27.4	cb64000	cb25.fpc4171	231937	GGCCACGATTGATGCTCGGATCTAT	A	G	TTTGGCACAAATGCTACGAGAAACC
1	27.4	cb64001	cb25.fpc4171	231979	CGAGAAACCTTATGAGCAATCGGAT	T	C	CATGTTACAATTGGTTTGAGATTGG
1	27.4	cb64003	cb25.fpc4171	232207	ttttatcagttgacacatttttata	G	T	ctctcataagagtggaggtcattaa
1	28.6	cb37279	cb25.fpc2032	25791	TCATTTTTGTTGTAATTGGAGATTT	T	C	GGAAAATCCTGAAATGACAAATCTT
1	28.6	cb37280	cb25.fpc2032	25853	CAGTGAATAGACAAAATCATTCTCT	T	A	ATTTTGGGTTGTCTGAAACTTGGAT
1	28.6	cb37281	cb25.fpc2032	25862	GACAAAATCATTCTCTTATTTTGGG	T	C	TGTCTGAAACTTGGATAAAAATGAT
1	28.6	cb37282	cb25.fpc2032	25905	AAAATGATCAGAtttagttgaaact	T	C	aatttttcgaattcaatgggtcacg
1	28.6	cb37283	cb25.fpc2032	26045	tcagggaaagtaggtcatgattata	T	A	tcattttgaagcgtttgacgtgata
1	28.6	cb37284	cb25.fpc2032	26079	aagcgtttgacgtgataaatgaaat	G	T	tttgaaaattttaaaaattccggcg
1	28.6	cb37285	cb25.fpc2032	26083	gtttgacgtgataaatgaaatgttt	G	A	aaaattttaaaaattccggcgaaaa
1	28.6	cb37287	cb25.fpc2032	48877	AAATTACTAACATTGAATAAAACAT	A	G	TAAAATCAGAATTTTCGCTATTTTC
1	28.6	cb37288	cb25.fpc2032	48880	TTACTAACATTGAATAAAACATATA	A	C	AATCAGAATTTTCGCTATTTTCTAG
1	28.6	cb37289	cb25.fpc2032	48980	TATTTTCAAAATAATTTTACAAAAC	G	C	AGAGGAAAATGATGGAAACGTAATT
1	28.6	cb37290	cb25.fpc2032	49098	ACGGATCAACACGGCAAATCTGGAC	A	C	GGCCACTCAGAAGGACGCATTTCCA
1	28.6	cb37291	cb25.fpc2032	49243	AGATGCTCAAAAAGTGTGGATTTCC	T	C	TAGAAAAGAGCTCAAAAATCCAAAT
1	28.6	cb37292	cb25.fpc2032	49272	AAAAGAGCTCAAAAATCCAAATGGT	G	A	GAGGTAGAAAAACGACAAGTCACCG
1	28.6	cb37293	cb25.fpc2032	49287	TCCAAATGGTGGAGGTAGAAAAACG	A	T	CAAGTCACCGGCTCGCTAGATATAC
1	28.6	cb37294	cb25.fpc2032	49408	ATATCTAGGGCTTCTAGAAAGAAAC	A	G	ATGGAGATCAATTGTATATTGGAAC
1	28.6	cb37295	cb25.fpc2032	55977	atgtggacgttttgtcaattaaaaa	A	C	gttttggttgcattatgatagacat
1	28.6	cb37296	cb25.fpc2032	56018	tgatagacattttctcagttgacac	A	T	tttttaataactttaatgagaaccg
1	28.6	cb37297	cb25.fpc2032	56251	tgagataaattgagctcaaaatgcc	A	C	gtatagggtgggcttctgtcatagC
1	28.6	cb19654	cb25.fpc2032	61024	AACTCAATCTTTCGAACGATTATCA	T	A	TTGGAAGAACTACAGGTGAGAATCT
1	28.6	cb19655	cb25.fpc2032	61109	CGTTGGTTGATCGAATTACTGATGC	C	T	AAATTTCTCGAGTCCTTCCTCTTCG
1	28.6	cb49112	cb25.fpc2032	61313	GATAATTATACTGTAGAATTACGTT	T	C	ATCGCACGCATTTCATTTAGACGAT
1	28.6	cb37298	cb25.fpc2032	61331	TTACGTTTATCGCACGCATTTCATT	T	C	AGACGATATTAAAACACGGTGAAAC
1	28.6	cb19656	cb25.fpc2032	61349	TTTCATTTAGACGATATTAAAACAC	G	C	GTGAAACACCTGCTCAGTAGATGAT
1	28.6	cb19659	cb25.fpc2032	61449	CAATATTATAACTTGCCTTCTAAAA	T	A	ACCCTTTGATCCATTTCTGTAAAAA
1	28.6	cb19660	cb25.fpc2032	61450	AATATTATAACTTGCCTTCTAAAAT	A	T	CCCTTTGATCCATTTCTGTAAAAAT
1	28.6	cb19661	cb25.fpc2032	61476	CCCTTTGATCCATTTCTGTAAAAAT	G	A	TCCACTAATTCCCATTCACATTATC
1	28.6	cb19662	cb25.fpc2032	61502	TCCACTAATTCCCATTCACATTATC	A	T	ACCATTTTTTACTGGAAGGTCCAAC
1	28.6	cb19663	cb25.fpc2032	61551	ACTCTCAATTCAATGGATTTAAATA	G	A	CTTTTATCATAATAAAACTCTTATA
1	28.6	cb19664	cb25.fpc2032	61552	CTCTCAATTCAATGGATTTAAATAG	C	T	TTTTATCATAATAAAACTCTTATAT
1	28.6	cb37301	cb25.fpc2032	61609	AATTTTTCTTCACATTTATCAATGT	T	A	TCCTGGGTTTTAACTCCCTAAAATA
1	28.6	cb37302	cb25.fpc2032	61616	CTTCACATTTATCAATGTTTCCTGG	G	A	TTTTAACTCCCTAAAATATCTGCTT
1	28.6	cb19669	cb25.fpc2032	64892	TGTAGGTCGAAATATTTCAGATCCT	T	G	AAAACCCACTCTCCATTCTTCTTCA
1	28.6	cb19668	cb25.fpc2032	65118	GTGGAAGCTCTTCTTGTTTTAGCCG	C	T	GAGCCTAGAAGCATCAGTTGTCTTC
1	28.6	cb19667	cb25.fpc2032	65251	AGCTAGGGGTGAGAAATATTTTAGG	G	T	GTTTTTTAAAGTTTCAATAATAATT
1	28.6	cb19666	cb25.fpc2032	65373	CAAAATGAATCAAGAATTGCGTATT	A	G	GTTTGATTAAGAGATTCATGGAAGA
1	28.6	cb19665	cb25.fpc2032	65381	ATCAAGAATTGCGTATTAGTTTGAT	T	C	AAGAGATTCATGGAAGAGCCACCAC
1	28.6	cb37303	cb25.fpc2032	70349	tgagattccgagaaattgtcgagtt	C	T	taaaatcacagttccaaaaattctc
1	28.6	cb37304	cb25.fpc2032	70534	gaggtgggcttctattagaggaaat	A	G	cggtatactagaatcaagatttctg
1	28.6	cb37305	cb25.fpc2032	72356	TTTAGTCCTTTTGCCATGTTTGACA	G	T	CAGTAATGTAGTAGGGAATTCGGCT
1	28.6	cb37306	cb25.fpc2032	72423	GCATGACGCTAAAATCAAAGGATCA	A	C	ATTTATCTTCATCTGGTTCTAAAGT
1	28.6	cb37307	cb25.fpc2032	72736	CTCCAGAGTCCTTACCATTGTCTGC	A	T	TTCTGAGTCGTTTATTTTCCGCTTT
1	28.6	cb37308	cb25.fpc2032	97581	aagttgtcaactaaaaattgttcat	A	C	ataatatcataaacattttatcagt
1	28.6	cb37309	cb25.fpc2032	97589	aactaaaaattgttcataataatat	C	T	ataaacattttatcagttgaccact
1	28.6	cb37310	cb25.fpc2032	97600	gttcataataatatcataaacattt	T	C	atcagttgaccactttcttaaatct
1	28.6	cb49121	cb25.fpc2032	97630	gttgaccactttcttaaatctttca	C	T	aggaacaaaataaTTATGCTTGAAT
1	28.6	cb37311	cb25.fpc2032	97647	atctttcacaggaacaaaataaTTA	T	A	GCTTGAATCGCCCCGGCGGCAACCG
1	28.6	cb37312	cb25.fpc2032	97699	GTTGCTCAGGTGCTAACGGCGCCtc	A	C	ccttggaatcaatggttcctgtaac
1	28.6	cb49122	cb25.fpc2032	97720	CCtcaccttggaatcaatggttcct	G	A	taacagctatcaaaaatgtgccact
1	28.6	cb37313	cb25.fpc2032	97744	tgtaacagctatcaaaaatgtgcca	C	A	ttgacaaaatttttatcataatatc
1	28.6	cb37314	cb25.fpc2032	97755	tcaaaaatgtgccacttgacaaaat	T	G	tttatcataatatcagtaacatttt
1	28.6	cb37315	cb25.fpc2032	97805	ttcagttgaccactttttgatatct	T	G	cgataggaaccgaggaaaataggtt
1	28.6	cb37316	cb25.fpc2032	97809	gttgaccactttttgatatcttcga	T	C	aggaaccgaggaaaataggttcaaa
1	28.6	cb37317	cb25.fpc2032	97979	GTTTCCAGTGTGAGTGTTTCAAAAG	C	T	TTCTGACTAGTAAAGTTTTTTCTCC
1	28.6	cb37319	cb25.fpc2032	99309	Gttatttgtcaagagcttcaaaata	A	T	gaataatcaggtcctacttttggtt
1	28.6	cb37320	cb25.fpc2032	99335	gaataatcaggtcctacttttggtt	T	A	tactcggggccgatttaaacggaaa
1	28.6	cb37321	cb25.fpc2032	99347	cctacttttggttttactcggggcc	G	C	atttaaacggaaaatgtcagaatga
1	28.6	cb37322	cb25.fpc2032	99456	tTCACTTCAAATTTTGAATTTCGTC	T	C	CATAAAATCTGTTGTATTCTATCTA
1	28.6	cb19678	cb25.fpc2032	99551	TAGTGAACTTCCAGAACTACATTCG	C	T	CCTCAACTGCGACACTCGGATGCGG
1	28.6	cb19679	cb25.fpc2032	99582	ACTGCGACACTCGGATGCGGAATCT	T	A	TTCGTTACCGTATCCGCCAATCCGT
1	28.6	cb19681	cb25.fpc2032	102554	GAATATAAATAATAAAACATTTTGC	G	A	CAGAATTTGAATACCGTATtaatag
1	28.6	cb49126	cb25.fpc2032	102583	AATTTGAATACCGTATtaatagagg	T	C	ccaccttatacatttactttgagct
1	28.6	cb49127	cb25.fpc2032	102707	atatattttgttagttgacagattt	C	T	ctatatcacttataggaaccgagat
1	28.6	cb19684	cb25.fpc2032	102823	TAAAACTTTGGCAAATACAACTTGG	A	G	GGCAAAACTACAGAAGAAGGCAAGT
1	28.6	cb19683	cb25.fpc2032	102840	CAACTTGGAGGCAAAACTACAGAAG	A	T	AGGCAAGTTAAGTGAAGCCAAGCTC
1	28.6	cb19682	cb25.fpc2032	102958	ATCTAAAAAATCCCGAAGTCTTAAG	A	T	TTCCTAAATTTTTACTTTTTGGACT
1	28.6	cb37323	cb25.fpc2032	135135	ATCAAATTCGAATCCATAATTGGTT	A	G	AGGCTATCATTGTAGCTGATAAAGG
1	28.6	cb37324	cb25.fpc2032	135203	GAGATCGGGAACAGAAGAAATTTAC	T	C	CTATGAGCATTAGATCGCTTTTTCG
1	28.6	cb37325	cb25.fpc2032	135514	aaagtaggcggagcctaatcgtgtt	C	T	atgctcattttgaagGGTTAACCTA
1	28.6	cb37326	cb25.fpc2032	135536	gttcatgctcattttgaagGGTTAA	C	A	CTACTAAGTCAGAATAGCATGTGTG
1	28.6	cb37327	cb25.fpc2032	135538	tcatgctcattttgaagGGTTAACC	T	A	ACTAAGTCAGAATAGCATGTGTGAT
1	28.6	cb37328	cb25.fpc2032	147169	TGATTCCAATGACCTGATCATCCGA	G	A	CCAAGAACTTCTCGACGACCTGTTT
1	28.6	cb37329	cb25.fpc2032	147332	CAGGATGTTCCAGCTAGGAGACAGA	T	G	GACAAGAATTGATGGGGACATTCGA
1	28.6	cb37330	cb25.fpc2032	147388	AATGACATGAGGAGAGGCCGAGTCT	T	A	CCTTTTATGGGGAAGTATGCAAATC
1	28.6	cb37331	cb25.fpc2032	147424	GGAAGTATGCAAATCGAATTATTGC	A	C	TTTTTGCGAGCGTGGGCGGTGGGAA
1	28.6	cb37333	cb25.fpc2032	147511	AGGCAATGAAATATCTTGAGAACTT	G	A	ACATAAAAGTTTGGGAATATGAATT
1	28.6	cb37334	cb25.fpc2032	147513	GCAATGAAATATCTTGAGAACTTGA	C	G	ATAAAAGTTTGGGAATATGAATTAA
1	28.6	cb37335	cb25.fpc2032	147520	AATATCTTGAGAACTTGACATAAAA	G	A	TTTGGGAATATGAATTAAAAAGGGA
1	28.6	cb37336	cb25.fpc2032	149783	AGAGTTGTAAAAACTCAAAAGAAGG	T	C	GATAAAATAGAAAACACTCCTCATG
1	28.6	cb37337	cb25.fpc2032	149784	GAGTTGTAAAAACTCAAAAGAAGGT	G	A	ATAAAATAGAAAACACTCCTCATGT
1	28.6	cb37341	cb25.fpc2032	149956	TTTGGATGATTGGTCAGGGACCGTA	G	A	CGGAAAAGAAGCAGAATTTACAAGC
1	28.6	cb37342	cb25.fpc2032	150001	ACAAGCAGAATGGGGGCGGAGATGG	A	G	AAAAAAGGGGCGGGGTTTGGGGAGG
1	28.6	cb37343	cb25.fpc2032	150036	GCGGGGTTTGGGGAGGAGGCCTTAT	T	C	AGATGGGAATTTTTTGCAAATTCAA
1	28.6	cb37344	cb25.fpc2032	150069	AATTTTTTGCAAATTCAAAGTGAGG	G	A	AAAAAAGAATATTGTAGTTCTACAG
1	28.6	cb37345	cb25.fpc2032	150106	TTGTAGTTCTACAGTAAGAAAGCTT	C	T	CACCGGGGGGGGGGGGGGGGAATCG
1	28.6	cb37348	cb25.fpc2032	150142	GGGGGGGGGGAATCGGGTCACTAGG	T	C	ATTAGTCTGGGTTACTGTAGAAACC
1	28.6	cb37350	cb25.fpc2032	170724	GAATGGTGGTCCGTGATGGTGGGTG	A	C	GGTATCGACCGAACGGGAGAAGAAA
1	28.6	cb19685	cb25.fpc2032	209023	CACCAAATTTCACATGCCTTGGAAA	G	T	TAAAAAAGTAGTTCAAAAATTTTGC
1	28.6	cb19686	cb25.fpc2032	209037	TGCCTTGGAAAGTAAAAAAGTAGTT	C	A	AAAAATTTTGCTAATGAAAATGTTT
1	28.6	cb37351	cb25.fpc2032	209164	ttctattagatatatcaaaaatgtg	A	T	caacttctaaaacgttcatcataat
1	28.6	cb37352	cb25.fpc2032	209263	atagatataattgagttcaaacttg	A	G	ggactcttcttttacTTCGTGTTGT
1	28.6	cb19687	cb25.fpc2032	209357	ATCTAATTTCAGTTAAAAATTATTT	T	C	TAATTCTAATCAGCTTTGGTTTAGA
1	28.6	cb19688	cb25.fpc2032	209467	CTCTGCAACTTCAATTTTCGCTAGC	A	T	TCTTAAAAACACCGGCCACATGAAT
1	28.6	cb19689	cb25.fpc2032	209533	CCAGCCGCCATTCCGGATGGCCATT	A	T	TCCCCATTTTTTGCCACCGAACCTT
1	28.6	cb49149	cb25.fpc2032	211329	TTTCAAAAAGATAATTCTAAATTTT	G	C	CATAAAATTAGGGCGCTGAGCGAAA
1	28.6	cb19694	cb25.fpc2032	211332	CAAAAAGATAATTCTAAATTTTGCA	T	A	AAAATTAGGGCGCTGAGCGAAAACT
1	28.6	cb19693	cb25.fpc2032	211441	TCTCTATCTTTCTATATGTTCTCTT	T	C	TTATACACATTGTGTCGTATACTGT
1	28.6	cb19692	cb25.fpc2032	211451	TCTATATGTTCTCTTTTTATACACA	T	C	TGTGTCGTATACTGTAGTTTCAGTC
1	28.6	cb19691	cb25.fpc2032	211515	AGTATCTCAAAAAGTCCGTGTTTGT	T	C	TTTCTTCGTCGTGTCGTTTTCTTGT
1	28.6	cb19690	cb25.fpc2032	211651	ACCGGCGAGACGAGAAGCGAAGGTT	G	A	CAAGGTAATCTATTTGATATCTAAC
1	28.6	cb37357	cb25.fpc2032	230022	acgaactttttgttatgaaaatatt	A	G	gacccgataaatttccacaaaaaat
1	28.6	cb37358	cb25.fpc2032	230380	ccaagaaaaatcaattttcaaaagt	A	T	aggccaccacttcaaaagggcctaG
1	28.6	cb37361	cb25.fpc2032	230422	agggcctaGAAACCCGAAATCGAAT	C	T	CTTACCAAATCCGAGAACAGTTTCT
1	28.6	cb37362	cb25.fpc2032	230441	TCGAATCCTTACCAAATCCGAGAAC	A	T	GTTTCTTCGAAGCCAACTCATCGAA
1	28.6	cb37363	cb25.fpc2032	231022	gaggcccttctattacaggttttac	T	C	CAATTTGTTTACCTCAATAGACCCT
1	28.6	cb37364	cb25.fpc2032	231408	accctatgcgttcacttcgaactta	A	T	tcatctaggttcctgtcaaagatat
1	28.6	cb37365	cb25.fpc2032	231410	cctatgcgttcacttcgaacttaat	C	T	atctaggttcctgtcaaagatatag
1	28.6	cb37366	cb25.fpc2032	231466	aaaaattgtgtatcataatatcatt	G	A	acattttatcagttgacacattttt
1	28.6	cb37367	cb25.fpc2032	231508	cacatttttgatacctcttatagga	A	G	ccgagataattgagctcaaagttga
1	28.6	cb37368	cb25.fpc2032	231595	TACAGTAATCCGGTAGAAAATGATT	A	C	AACTGTAAACCAGATCATCAACCAT
1	28.6	cb49156	cb25.fpc2032	260934	GATGACCAAAGAAAGAACTGGCGGG	G	C	AAGGAAAATGCACACAATAAGAAAG
1	28.6	cb19701	cb25.fpc2032	261234	AAATTATAAGAAAGAATCTGAAAAT	C	T	GAAGGATTGAAATAAGGAAATTCGG
1	28.6	cb19700	cb25.fpc2032	261257	ATCGAAGGATTGAAATAAGGAAATT	C	A	GGAATTCCAAAATATAGAAGTCTAG
1	28.6	cb19699	cb25.fpc2032	261265	ATTGAAATAAGGAAATTCGGAATTC	C	A	AAAATATAGAAGTCTAGTTTTTCTA
1	28.6	cb19698	cb25.fpc2032	261364	AATCTGGAAATGGAAATCTAGAAGT	A	T	TAGAAAAATTAGAAATTTTTAGAGA
1	28.6	cb19697	cb25.fpc2032	261377	AAATCTAGAAGTATAGAAAAATTAG	A	G	AATTTTTAGAGAATACAAATCCGGA
1	28.6	cb19696	cb25.fpc2032	261394	AAAATTAGAAATTTTTAGAGAATAC	A	G	AATCCGGAAATTTAGAAATTTCGGG
1	28.6	cb37370	cb25.fpc2032	261408	TTAGAGAATACAAATCCGGAAATTT	A	T	GAAATTTCGGGAACTAAAAATCTAG
1	28.6	cb37371	cb25.fpc2032	261409	TAGAGAATACAAATCCGGAAATTTA	G	A	AAATTTCGGGAACTAAAAATCTAGG
1	28.6	cb37372	cb25.fpc2032	291521	TATTGTATCCTGGGAAAGAGTCTAC	C	T	AATATCTCATCTTTAAACCATCAAT
1	28.6	cb37373	cb25.fpc2032	291537	AGAGTCTACCAATATCTCATCTTTA	A	T	ACCATCAATATTAGGACTCCAATCG
1	28.6	cb37375	cb25.fpc2032	291779	agatatcagaaaataaataataatc	A	G	aattatttacaatgttacgatgaat
1	28.6	cb37376	cb25.fpc2032	291805	aattatttacaatgttacgatgaat	G	A	ttttatcagtttactacttcttgaa
1	28.6	cb37379	cb25.fpc2032	294999	AACGCCTGTTCAAAACGTTGTTTTA	T	C	TTTTTTCGAGAAACAGGAAATTATT
1	28.6	cb37380	cb25.fpc2032	295020	TTTATTTTTTTCGAGAAACAGGAAA	T	C	TATTTAGGCAAATAATAAAGAGGGT
1	28.6	cb37381	cb25.fpc2032	295022	TATTTTTTTCGAGAAACAGGAAATT	A	T	TTTAGGCAAATAATAAAGAGGGTAG
1	28.6	cb37382	cb25.fpc2032	295080	AATTTTGGGGTCATTggagaacaat	A	G	caatttagagttatataattctcaa
1	28.6	cb37383	cb25.fpc2032	295221	gaataatgtgACGGGCTTTTCGGTT	G	A	TTTTTCATACTTTTTTGATACTTGG
1	28.6	cb37385	cb25.fpc2032	295336	CTGTCCGCATCACTATCAGTGTAAA	A	G	CAACAACAAAACGAAAATTCTGTTT
1	28.6	cb37386	cb25.fpc2032	295478	CTCTTCTCCTATTTTCATTCTCTTC	T	C	CAACTCCATTGTTTGTTACACCATG
1	28.6	cb19703	cb25.fpc2032	297039	AAACTTAGTACTTCCGTTTTTTTTT	G	C	CTCCAGAATTTCACGAATTCTTGCT
1	28.6	cb37388	cb25.fpc2032	297137	GTTGTCCATAGTTACCAAAACTAAA	G	A	GGAGGGAGGCTAAGAAATCGGAAGC
1	28.6	cb19704	cb25.fpc2032	297213	TTTTTCCCGATTTCTCTGCGTCTCT	A	C	ATGACTTCTCCAATCAGAAATACAT
1	28.6	cb19729	cb25.fpc2032	299596	AGAGCAACCTCTCTTTACTAAAGCC	A	T	CCTTGTAGTCACTTTTTCTCTAATC
1	28.6	cb19728	cb25.fpc2032	299597	GAGCAACCTCTCTTTACTAAAGCCA	C	T	CTTGTAGTCACTTTTTCTCTAATCC
1	28.6	cb19727	cb25.fpc2032	299729	GTCAACAAAAATACAGACTTTTCTG	T	C	CTCTTTTCTTTTCTCCGCATACCAT
1	28.6	cb37391	cb25.fpc2032	299779	TCTCCATTCACATTTTTCCTCTCGA	C	T	GGGGGCTCTTTTTCTTTTACTGTCT
1	28.6	cb19706	cb25.fpc2032	299959	TCGAAAAAAAAAACGTTTCCCGCCT	C	T	TTTTACATGTTTGACTACAGGGTTT
1	28.6	cb19705	cb25.fpc2032	299977	CCCGCCTCTTTTACATGTTTGACTA	C	A	AGGGTTTAACCTAGTTTTCTTAGTG
1	28.6	cb19730	cb25.fpc2032	375209	TTAGCGCGTTTCGAAGTTTGCATTC	A	C	GAGATGTGAAATCGTAATGGAAGCT
1	28.6	cb19731	cb25.fpc2032	375225	TTTGCATTCAGAGATGTGAAATCGT	A	G	ATGGAAGCTCTCTAGAATTACTTCT
1	28.6	cb19732	cb25.fpc2032	375245	ATCGTAATGGAAGCTCTCTAGAATT	A	G	CTTCTGATTGTAAGTTGTGTGTGGT
1	28.6	cb19733	cb25.fpc2032	375270	ACTTCTGATTGTAAGTTGTGTGTGG	T	A	AAAACTAAAAAAAACATGATGCAAG
1	28.6	cb19734	cb25.fpc2032	375341	CTGAATCAGTGATATTTTTGAAAAT	T	A	AAATATAATTGTGAAGAGCAATCTT
1	28.6	cb19735	cb25.fpc2032	375362	AAATTAAATATAATTGTGAAGAGCA	A	T	TCTTAAAATTCCTTTCAGGAAACTG
1	28.6	cb19736	cb25.fpc2032	375388	TCTTAAAATTCCTTTCAGGAAACTG	C	A	AATCTCTAATCTTAATCTTAATCtt
1	28.6	cb49193	cb25.fpc2032	375399	CTTTCAGGAAACTGCAATCTCTAAT	C	A	TTAATCTTAATCttaaaaatcttaa
1	28.6	cb19742	cb25.fpc2032	375416	TCTCTAATCTTAATCTTAATCttaa	A	T	aatcttaataatattaataattaat
1	28.6	cb19750	cb25.fpc2032	375424	CTTAATCTTAATCttaaaaatctta	A	G	taatattaataattaataatCTTAC
1	28.6	cb19771	cb25.fpc2032	375535	AATATTGTTCTTTGTGTAATTTATT	T	A	GAATGCAATTCGAAACAGTAATATT
1	28.6	cb19772	cb25.fpc2032	375563	ATGCAATTCGAAACAGTAATATTTT	C	T	AAAAAATTTATTATaccagcctgtt
1	28.6	cb19773	cb25.fpc2032	375571	CGAAACAGTAATATTTTCAAAAAAT	T	G	TATTATaccagcctgtttgcagcgc
1	28.6	cb37394	cb25.fpc2032	375658	tttcactgtttgtcgcttcgcgact	A	C	actcttttttaaaggtcacgtaaat
1	28.6	cb19774	cb25.fpc2032	376676	AGATTGACTAGTTGGCGTGACTGTG	G	A	TGATATTCCGTATCAGTCGAGAGAA
1	28.6	cb49199	cb25.fpc2032	379873	acactgtttttttttgctggaaact	T	G	ctcgattatattgaaatttgttgat
1	28.6	cb49200	cb25.fpc2032	379892	gaaacttctcgattatattgaaatt	T	G	gttgatttttataaattttaaacca
1	28.6	cb49201	cb25.fpc2032	379918	gttgatttttataaattttaaacca	A	T	agttGCAAAAggctggtagacgaat
1	28.6	cb49202	cb25.fpc2032	379992	acagtggaaaattttccaatgaaaa	A	T	ttgggtaattttttttgagttaaaa
1	28.6	cb49203	cb25.fpc2032	380011	tgaaaaattgggtaattttttttga	G	A	ttaaaaagaaaaaagggtacattat
1	28.6	cb49204	cb25.fpc2032	380013	aaaaattgggtaattttttttgagt	T	C	aaaaagaaaaaagggtacattatta
1	28.6	cb49205	cb25.fpc2032	380168	cgtctgtaagtaccccggcccggct	T	C	gccgaaattctcgacgggccgaccc
1	28.6	cb37396	cb25.fpc2032	380291	gcccctgtaaaggaaggacctccgt	A	T	atagaagggcccccggaggtacctt
1	28.6	cb37397	cb25.fpc2032	380355	ggccgacctttctaatacaggtttt	G	A	cgATAGTTAATAATTCAACAAAAAT
1	28.6	cb37398	cb25.fpc2032	380411	AATTTCAGATTATAGTAGAAATGTC	T	C	AAGAATTACTGGCAAAAAGTTTAAA
1	28.6	cb19775	cb25.fpc2032	381129	TCAAATATTGACATATTGGTAGTAT	G	A	AATGAAAAACCTAATTTTCTTCAAT
1	28.6	cb19776	cb25.fpc2032	381267	TGAATCCTCGAAACAGTGATAATTT	A	T	CTTATTTATATTTTTTCGAAAATGT
1	28.6	cb19777	cb25.fpc2032	381272	CCTCGAAACAGTGATAATTTACTTA	T	C	TTATATTTTTTCGAAAATGTTTGGT
1	28.6	cb19778	cb25.fpc2032	381307	TTCGAAAATGTTTGGTAGAGTGTTT	A	G	AAAACCCGGTCAAAACGGAGGTTCC
1	28.6	cb19779	cb25.fpc2032	381368	CGACTCAAAAATCTCTATCAAAATA	T	C	ACAACTTCTGATTCCAGTATATCGT
1	28.6	cb19780	cb25.fpc2032	381595	CCATTTTTTTGTAAGTTTTACCTTT	T	A	CACTGTTTCGTTTGGGTCATGAGTA
1	28.6	cb19781	cb25.fpc2032	381702	GAAAAAGTCAAATTTTGAGCACATC	G	A	TTTAGTTTTCAGAAAATTTTCAACA
1	28.6	cb37399	cb25.fpc2032	394168	TTCCTCGACACTGAGCTCCTCGTGG	A	T	GATGATTCGTATTTCGAGAACAGAC
1	28.6	cb37400	cb25.fpc2032	394191	GGAGATGATTCGTATTTCGAGAACA	G	C	ACTTTCATGCAAATCGCGCAACAGT
1	28.6	cb37401	cb25.fpc2032	394196	TGATTCGTATTTCGAGAACAGACTT	T	G	CATGCAAATCGCGCAACAGTAGGAT
1	28.6	cb37402	cb25.fpc2032	394246	TCGTGGTCCCGCGTTCGAATTTCCG	G	A	TAACATCTTTGATTTGTTCCGAAGA
1	28.6	cb37403	cb25.fpc2032	394357	CTATATCTAGTTCATTTTTATTTGA	C	T	AGAACGTACGTAGGTTATTATTAGA
1	28.6	cb37404	cb25.fpc2032	394399	ATTATTAGATTCATCAGCTTCTGCT	A	G	AATTCTCTACTCCTTCGAGGGGGAC
1	28.6	cb37406	cb25.fpc2032	394472	GTGtcttcttcttcttcttcttcAA	A	G	CATTTTACGACGGCTACAAATGTTG
1	28.6	cb37407	cb25.fpc2032	394498	CATTTTACGACGGCTACAAATGTTG	G	A	GGACTGTTAAAAGGTTATTTTATGC
1	29.2	cb55595	cb25.fpc3441	48575	CGTTTGGACGTCCACCATTGAGATA	T	C	ATAGTTTGCAAGCCCACTGATTATC
1	29.2	cb55596	cb25.fpc3441	48749	TTTGTATGAATAATTGAATAGTTTA	G	A	AAAATGGAGCTCTAATGGATCATTC
1	29.2	cb55597	cb25.fpc3441	55036	atccttactcgatttaaaggaagaa	A	T	atggcggACTCAAAATTGGCATACT
1	29.2	cb55598	cb25.fpc3441	55037	tccttactcgatttaaaggaagaaa	A	G	tggcggACTCAAAATTGGCATACTA
1	29.2	cb55599	cb25.fpc3441	55193	GCTTTTTTTCTTATACTTTTTTCCT	G	A	AAGTGCCTCCAAAACCCTTCATTTC
1	29.2	cb55600	cb25.fpc3441	55413	TTAGACAACTTCTGAATTATGAATA	A	T	ATTCTAGAGAAAGAAGTAGTCGTCG
1	29.2	cb55601	cb25.fpc3441	55414	TAGACAACTTCTGAATTATGAATAA	A	C	TTCTAGAGAAAGAAGTAGTCGTCGT
1	29.2	cb55610	cb25.fpc3441	60288	CTCGTTTTCTCAACCGAATTGTCTG	G	A	CAAAACGGACGGTACTGTACATGGT
1	29.2	cb55611	cb25.fpc3441	60432	TTTTGTTGGATGAAGAACGGTACTC	A	G	TCGATGGGACACGATGGTTTTTCAC
1	29.2	cb55612	cb25.fpc3441	60498	AGGATTTGTCATCCGAGGTCGAGGT	A	G	GAGGACATGATCCTGGAAATTCGGA
1	29.2	cb55613	cb25.fpc3441	60592	GTGGAACAGTAAACAGAAAGAAATT	A	T	ACGAccgtaaaatttgtaatagaag
1	29.2	cb55614	cb25.fpc3441	60619	CGAccgtaaaatttgtaatagaagg	C	T	tccctgactttgagccaatttatct
1	29.2	cb55615	cb25.fpc3441	62900	TTTGAAATATCGAATAAATGAAAAA	G	A	TTATGACATGCTCTACAAAAAATTG
1	29.2	cb55616	cb25.fpc3441	62983	CAAATTTCCAAACAATTTCCAATCA	G	A	CAAAAACATAAAAATGTATTGGGAT
1	29.2	cb55617	cb25.fpc3441	63106	ggggggggggggggggATACAAGTG	A	G	CTATGCGGATATTTATTTGATTAGA
1	29.2	cb55618	cb25.fpc3441	63226	TGGGTTACAGTAGGCATTTTGATtt	A	G	cctcaaacactctaatagaacgccg
1	29.2	cb55619	cb25.fpc3441	63265	aatagaacgccggaccactttgagc	T	C	tatatatctcacttctgatgaaata
1	29.2	cb55620	cb25.fpc3441	63343	ttttatcatgatatcagcaacattt	T	C	attagttaaccattttttggtatct
1	29.2	cb55621	cb25.fpc3441	63356	tcagcaacattttattagttaacca	T	C	tttttggtatctctcacagaaaatg
1	29.2	cb55622	cb25.fpc3441	63392	ctctcacagaaaatgagatacatgg	A	G	ctcaaatttgacgattcgagtggcg
1	29.2	cb55623	cb25.fpc3441	63428	acgattcgagtggcgttctattaGA	T	C	TGTTTAGCTATATGCGCactttgag
1	29.2	cb55625	cb25.fpc3441	65067	tcaaacatcaaaacaTAAAAAAATA	T	C	ACCTAAAAGTTGAAGAATAGGACTG
1	29.2	cb55626	cb25.fpc3441	65361	GCACCTGTCCTTCTTTCCTCTTCTA	T	G	TCTCCTAGTTACTCTCGTAAATAAC
1	29.2	cb55627	cb25.fpc3441	74039	TTTTCTTTCTACCGGATCTAGAAGC	G	T	TTTCGGTTATCCTCTCTCATATATC
1	29.2	cb55628	cb25.fpc3441	74196	GATGGTCGTGGAAGGATTTTCAGTG	T	G	GTCCGGATGGTGTGGATTCGTCTGA
1	29.2	cb55629	cb25.fpc3441	74230	GGTGTGGATTCGTCTGAAATAAAAT	A	T	TTCATTGGTTTGGGTCTCGATTGTT
1	29.2	cb55630	cb25.fpc3441	74313	ATCGGGCAAAAATaccttaaaacct	T	G	taatagacgggcacccaagcttgag
1	29.2	cb55631	cb25.fpc3441	74361	gagctaaattatctcaattactatg	C	T	tagatatcaaaaatgtgtcaactaa
1	29.2	cb55632	cb25.fpc3441	74369	ttatctcaattactatgctagatat	C	A	aaaaatgtgtcaactaataaaatgt
1	29.2	cb55633	cb25.fpc3441	74455	actttttgatatcttttacaacaac	T	C	gagaaaatttaggtcaaagttATaa
1	29.2	cb55639	cb25.fpc3441	79178	AGCAATCGCTGAAAATTAAATCTGG	C	G	AGAGTGTAAAACAGTGTAGCCAAAC
1	29.2	cb55640	cb25.fpc3441	79230	AAAAGTGTATATGTAGAAAATAGAC	G	A	CCAAAAATCCATTAATGTATGAATA
1	29.2	cb55641	cb25.fpc3441	79425	CCCACACTTTACGTACactttgagc	T	G	caattagctcggttcctataaaata
1	29.2	cb55642	cb25.fpc3441	79469	taaaatatattgaaaattgattaac	G	T	gataatatataagtggaattatgta
1	29.2	cb55643	cb25.fpc3441	107554	accacaagaaatttgaaactttaag	G	A	aagtaggtcatgtttataatcattt
1	29.2	cb55644	cb25.fpc3441	107721	GTTACGGTATTCTTTTTCCGATGTT	C	T	CGTTGTTAAACTTGaattgtgcgtg
1	29.2	cb55645	cb25.fpc3441	107755	AACTTGaattgtgcgtgttcagagt	C	T	ttaaaatgagcataatcgttcctag
1	29.2	cb55646	cb25.fpc3441	107783	aaaatgagcataatcgttcctaggt	T	G	tagtgaaaaatgatttttgagttta
1	29.2	cb55647	cb25.fpc3441	107853	aaattcgaaattttgagaaagtagg	C	T	catgtttatactcattttgaagctc
1	29.2	cb55648	cb25.fpc3441	107913	gaaactcaaaaatataactttcatt	A	G	aaactgggcgaaaactaagaaagtt
1	29.2	cb55649	cb25.fpc3441	107957	gaaagttatgCCAGTATTACACTTT	T	C	TTCAATTTTTTGAATGTATCTTTGT
1	29.2	cb55664	cb25.fpc3441	117489	AATGCGTTGTTTCCAGCTGGAAATT	A	G	GAATTAAGTTTCGTTTGATCAGGCC
1	29.2	cb55665	cb25.fpc3441	143164	AAAAACTACAGTAATCCCTTGAAAC	C	A	TTTTGAGAAAAACTACAGTAATCTT
1	29.2	cb55666	cb25.fpc3441	143319	GCTCACCGTGCACTCCAGAATCCCC	C	G	ATCCCAACCGCCCAACCGTTTGAAA
1	29.2	cb55667	cb25.fpc3441	144770	ACTCTACTAGCTTTGGCAGTTTTCA	C	T	TCTCGGGAAAAAGGCGGTAATTCAA
1	29.2	cb55668	cb25.fpc3441	144813	TAATTCAAATAATTTCGTCGGATGA	G	A	CAATGGATAGCCAAGAGGATGAAGC
1	29.2	cb55669	cb25.fpc3441	144918	ACTTGCTGGGGGTTAAGGTGAGGAA	C	T	TTCGAAAAAATAGACTACAGTAATC
1	29.2	cb55670	cb25.fpc3441	144991	AAACTACAGTAGTTTTTGTAAATTT	T	C	AAATTCGAAAACTACAGTAATCCAT
1	29.2	cb55671	cb25.fpc3441	145038	CCATTAAAATTTTTTAACGAAAAAA	C	A	TACAGTAATCCATTGAAACGTTCTG
1	29.2	cb55672	cb25.fpc3441	145048	TTTTTAACGAAAAAACTACAGTAAT	C	T	CATTGAAACGTTCTGATGAAACAAC
1	29.2	cb55673	cb25.fpc3441	145050	TTTAACGAAAAAACTACAGTAATCC	A	G	TTGAAACGTTCTGATGAAACAACTA
1	29.2	cb55674	cb25.fpc3441	145058	AAAAACTACAGTAATCCATTGAAAC	G	T	TTCTGATGAAACAACTACAGTAATC
1	29.2	cb55675	cb25.fpc3441	145070	AATCCATTGAAACGTTCTGATGAAA	C	A	AACTACAGTAATCCATGGAAACCTT
1	29.2	cb55676	cb25.fpc3441	145087	TGATGAAACAACTACAGTAATCCAT	G	T	GAAACCTTCTAATGAAACAACTACA
1	29.2	cb55677	cb25.fpc3441	145109	CATGGAAACCTTCTAATGAAACAAC	T	C	ACAGTAATCCATTGAAAGTTTCGAA
1	29.2	cb55678	cb25.fpc3441	145156	CGAATGAAAAACTACAGTAATCCAT	T	G	GAAATTTTTTAACGAAAGAACCACA
1	29.2	cb55679	cb25.fpc3441	145178	CATTGAAATTTTTTAACGAAAGAAC	C	T	ACAGTAATCCATTGAAACGTTCTGA
1	29.2	cb55680	cb25.fpc3441	145316	CCATTGAAACGTTCTGATGAAACAA	C	A	TACAGTAATCCATGGAAACCTTCTA
1	29.2	cb55681	cb25.fpc3441	145336	AACAACTACAGTAATCCATGGAAAC	C	T	TTCTAATGAAACAACTACAGTAATC
1	29.2	cb55682	cb25.fpc3441	145341	CTACAGTAATCCATGGAAACCTTCT	A	G	ATGAAACAACTACAGTAATCCATTG
1	29.2	cb55683	cb25.fpc3441	145348	AATCCATGGAAACCTTCTAATGAAA	C	A	AACTACAGTAATCCATTGAAAGTTT
1	29.2	cb55684	cb25.fpc3441	145544	AAACATGAATTAAAAAAGCTACAGT	A	T	CTCATTTGGTTGTTTAAAAGCACGA
1	29.2	cb55685	cb25.fpc3441	145578	GTTGTTTAAAAGCACGAATTCGGTC	C	T	GCTGGTTCAGTCGGCGGTCGACAGG
1	29.2	cb55686	cb25.fpc3441	145742	ACACAAAAGAGGTCTCAAGATCAAT	T	C	CACTCAGTAGAATCTTCTGGCTGGA
1	29.2	cb55693	cb25.fpc3441	149302	GCAAACTGTGATGCGAAGTATGCCG	A	C	GAATTAGATGAATTGAGAGGGAAAT
1	29.2	cb55694	cb25.fpc3441	149387	ATTCAAAAATTCCCAAAAATCAGCG	A	T	AAATTCCGATTTTTCACCGCATTTT
1	29.2	cb55695	cb25.fpc3441	149420	GATTTTTCACCGCATTTTCTTCGCA	G	A	AATATTCCGCTTTGCAAGCTAAAAC
1	29.2	cb55696	cb25.fpc3441	149635	TCGTTAGTGTTCTCAGTAGAAAACG	A	C	GCAAAATTTAAGCTATTTCATCCTA
1	29.2	cb55697	cb25.fpc3441	149636	CGTTAGTGTTCTCAGTAGAAAACGA	G	T	CAAAATTTAAGCTATTTCATCCTAG
1	29.2	cb55698	cb25.fpc3441	212358	atttcaacatggtggcctaactttt	A	G	cgagttgagttttccaggcaatcat
1	29.2	cb55699	cb25.fpc3441	212378	cttttacgagttgagttttccaggc	A	C	atcatggtaaatgatccgggaatag
1	29.2	cb55700	cb25.fpc3441	212384	cgagttgagttttccaggcaatcat	G	A	gtaaatgatccgggaatagcctggt
1	29.2	cb55701	cb25.fpc3441	212445	tatgtcttttagcccatttacaatg	A	C	tggcctaactttcgcaaggtgaatt
1	29.2	cb55702	cb25.fpc3441	212560	atctggacacaCAGGCACACAAATC	C	T	CTTCTTCTAAAATTGATGTTTCTAG
1	29.2	cb55704	cb25.fpc3441	216532	taaactcgtggcatctgtaggatta	C	T	tgtagattcgaatttttgaaaaatt
1	29.2	cb55705	cb25.fpc3441	216557	ctgtagattcgaatttttgaaaaat	T	C	atgattactgtTGAATTAGTGTGTT
1	29.2	cb55706	cb25.fpc3441	216678	GAGAGTTCAACATGGCAATCGACAA	A	G	TATTGCAGTTCGAAATTCGACGAAA
1	29.2	cb55707	cb25.fpc3441	216680	GAGTTCAACATGGCAATCGACAAAT	A	T	TTGCAGTTCGAAATTCGACGAAAAA
1	29.2	cb55708	cb25.fpc3441	218385	TGGATCTACCGTAATCCTACAACTT	C	T	AAAAAAGAAAATTGAGATGTACAGT
1	29.2	cb55709	cb25.fpc3441	218428	TGTACAGTAGCCCTAGAGTAGCAAC	A	G	ATTTAAAAATCCAGAATCTACAGTA
1	29.2	cb55710	cb25.fpc3441	218469	ATCTACAGTAATCTTACAGTAACCA	C	T	GATTCGCAAAATTTAGATCTACCAT
1	29.2	cb55711	cb25.fpc3441	218556	TACATTAGTCATACAGTAGTAACGA	C	T	TCACAAGATTCAAATTTACAGTAAT
1	29.2	cb55712	cb25.fpc3441	219235	ATTTTTCTCTAAAACTCTTGGAAAG	C	T	TTTCAAAAAATCATCTTAAAAACCA
1	29.2	cb55713	cb25.fpc3441	219279	AAAACCACTAAATTAACGATTCTCT	T	C	GAAATTTCGAGAATTTTCCTTGTTT
1	29.2	cb55714	cb25.fpc3441	219338	TTTTTCAGCTGAAAATTGGCGAAAA	A	T	TGGCCAAAATGAGACCCCGCAAATT
1	29.2	cb55715	cb25.fpc3441	219468	TTGCGGGGTCTCGGCCAAAATTAGT	G	T	TAAAATGCAAGCGCGCTCCATTGAA
1	29.2	cb55716	cb25.fpc3441	219469	TGCGGGGTCTCGGCCAAAATTAGTG	T	G	AAAATGCAAGCGCGCTCCATTGAAA
1	29.2	cb55718	cb25.fpc3441	219579	TTTTCAGCGATTTTTAGGTAAAATA	G	T	GTGAATTGAACCTCAATAAAGAATA
1	29.2	cb55720	cb25.fpc3441	219717	GGAGAAATTGATTATGGAGGTGAAA	A	G	TTGGTTTTTTAGCTGAAAAAATCTG
1	29.2	cb55723	cb25.fpc3441	221904	AGACATCTGAATCTCTCCACCAACT	T	G	TCAACTACAGTATTCCATCAATACT
1	29.2	cb55724	cb25.fpc3441	222051	ACAAATTGGCAACTCTTCAAAATGG	T	A	CGACTCGGGTTAATGTCGGTGTTAC
1	29.2	cb55725	cb25.fpc3441	241360	tgagacaagttggttcaaagttAGA	T	C	GAGCAACGGTGACAATAAAAGGCTC
1	29.2	cb55726	cb25.fpc3441	241411	CGGAAAATCTCCTTGAACGAATTTA	C	T	GGGAAAAACGGCACAACGAAATTCC
1	29.2	cb55727	cb25.fpc3441	241678	TGAACGTTGTGATTGTTAAGCCATC	A	G	GAGACAAGGAAGATTCTGGGGAGGA
1	29.2	cb55728	cb25.fpc3441	241698	CCATCAGAGACAAGGAAGATTCTGG	G	A	GAGGACATCTGGATACATGGATATC
1	29.2	cb55729	cb25.fpc3441	241727	GACATCTGGATACATGGATATCGGG	C	G	GGTAAAACTCACTTTTCACATTGCA
1	29.2	cb55741	cb25.fpc3441	244001	ctaggacccccagtaaaagagtcgc	T	G	caatcattaaaggcgcatatctcaa
1	29.2	cb55742	cb25.fpc3441	244050	aaaaacagtaatagcaaaagagaaa	C	T	tatggccttcaaaaatatgtaaaat
1	30.5	cb62186	cb25.fpc4112	99319	ataaactgatattttcaaaaaatta	T	C	gaaaagtgttcaaagttcgaaattt
1	30.5	cb62188	cb25.fpc4112	106442	TTCCTTGTTTGCTTTTTTATGTTGC	T	C	TGACACGTTAACCAAGGTTCTGGCT
1	30.5	cb62189	cb25.fpc4112	106518	AGCAAATCAGCATACTTGTGAccgg	G	A	cctttgcgggatctgccatagcttc
1	30.5	cb62190	cb25.fpc4112	106727	ttcCATACTTGTGTTAAAGATGGCC	T	G	GCCCGCGGGCCGGACAGGGGGCGGC
1	30.5	cb62191	cb25.fpc4112	106760	GGCCGGACAGGGGGCGGCTGGGCGG	G	A	GCCATGGCCGGGATTTTTCTGAAAG
1	51.3	cb49454	cb25.fpc2090	10064	TCAGTCTTTCAACAGACCATGTGAG	G	A	GCGCTGACCACACCTCCAATCACTT
1	51.3	cb49456	cb25.fpc2090	12364	ATTTTAATGCAATAATTTTTAATAG	G	A	ATCAGAAATTGGTGGTGGTTCGATA
1	51.3	cb49457	cb25.fpc2090	12455	AATGCTAGACATATAACTTGGGTTT	C	T	AAACGTTTTCAAATTTTGAAATACT
1	51.3	cb49458	cb25.fpc2090	12471	CTTGGGTTTCAAACGTTTTCAAATT	T	C	TGAAATACTGAGGTTACAGAAATGA
1	51.3	cb49459	cb25.fpc2090	12474	GGGTTTCAAACGTTTTCAAATTTTG	A	G	AATACTGAGGTTACAGAAATGAAAG
1	51.3	cb49460	cb25.fpc2090	20055	AGTTAAATTATAGATATATATTTTT	C	T	ATTATCATTACTAATAACAAACACC
1	51.3	cb49461	cb25.fpc2090	20058	TAAATTATAGATATATATTTTTCAT	T	C	ATCATTACTAATAACAAACACCAAA
1	51.3	cb49463	cb25.fpc2090	22415	GTGTGTCTTCATCTGCCAACAAGAA	C	T	TTGCCGCCTGTTTTCTTTACACGAG
1	51.3	cb49474	cb25.fpc2090	70852	AAAGAAAAAAGATTAAAACTTTTTT	T	A	AAATTACAGATGGAGGATCAATAAT
1	51.3	cb49475	cb25.fpc2090	71091	CGTGAAGGCTCTTCAATAAGGGGAG	T	A	CTAGAAACAGAGAAAAACGAAAAAG
1	51.3	cb49478	cb25.fpc2090	74488	TGAGGATCATATTTAGATTTTGAGA	G	A	ACGTCTGAAAACATCTTTAGAAAAC
1	51.3	cb49480	cb25.fpc2090	76647	CTCTAAGCGGCAACTGCAGATAGAC	T	C	TTCGCGACGACACAGGAAGGGAATA
1	51.3	cb49481	cb25.fpc2090	76662	GCAGATAGACTTTCGCGACGACACA	G	A	GAAGGGAATAAAACTGCAATTTCCA
1	51.3	cb49482	cb25.fpc2090	103288	AAATTTAGACACCTGTCCGTCCAGT	C	T	CTCCTTTTCTCTCTTTTCAAAAACA
1	51.3	cb49483	cb25.fpc2090	103609	TGTAGATAGGATCCTTTTAAAAATG	A	G	TCTTTAAAAGTATAAAAAACGAGGG
1	51.3	cb49485	cb25.fpc2090	105112	TTTTCGTATGCTTTCATCAATTAAT	A	T	ACAAAAGTTATTCTGGTGTGGTCAC
1	51.3	cb49486	cb25.fpc2090	105288	AAATATAACACTACGAATTGACTTT	T	C	CTCATTTTCGCCACAATGTCATAGC
1	51.3	cb49487	cb25.fpc2090	105331	GTCATAGCCGTTGAATCCAAACGAA	G	T	GCAAATCTGAGAATCCTATAATACT
1	51.3	cb49488	cb25.fpc2090	124049	TTTCAGTATTTCTGAAATTTCCTTT	A	C	ACATCACAGACTAGCCATTCCTCAA
1	51.3	cb49489	cb25.fpc2090	124789	CGGAAAACTATTTTCCGTGAGtttt	T	A	aaaattaaaaaatttaaaaCTTGCA
1	51.3	cb49491	cb25.fpc2090	125962	acaatgttacaagccgaaaaacggt	A	G	acagcgtagctcagttggtttttgg
1	51.3	cb49492	cb25.fpc2090	136391	actattccagaatcttccagaagtg	G	T	ccagaaatgGTCAGGAACTGAGCCT
1	51.3	cb49493	cb25.fpc2090	138112	CCTCTATCATAGAATCTCCGGAATG	T	C	CATGCACCTACGGATTGGCTTCAAC
1	51.3	cb49494	cb25.fpc2090	153570	AGGTCACTTTCGCAGAAGTCTAGGG	G	A	TATCAAAAAAAAAAGCGCTTCCACG
1	51.3	cb49495	cb25.fpc2090	153656	ACATCAGGCTTGACATCCTCGTCAA	C	G	TGGCTCTTCTTTCACTTCTTTCTCA
2	2.4	cb62192	cb25.fpc4114	65461	CAATTTTGGACCAACATTGAGGGAT	A	G	TATGAAAATGCGCTCTATTGAGAAT
2	2.4	cb62193	cb25.fpc4114	65539	TTAATCATTTTTTGGAGTTTAGGAC	C	T	TATTTTTCATGATTTTCGACATTTT
2	2.4	cb62194	cb25.fpc4114	65629	AACCAGTGCCAAAAATGTGGAAATT	T	A	GCATTTGATTTATGTTACACCTGAG
2	2.4	cb62195	cb25.fpc4114	65679	GCAATAGGAGACCCAGAGAATAAGA	A	G	AGTGTTAAAATGAATTGAGACAAAG
2	2.4	cb62196	cb25.fpc4114	65702	GAAAGTGTTAAAATGAATTGAGACA	A	T	AGAAACGATACAAATCGTATGTGTG
2	2.4	cb62197	cb25.fpc4114	65703	AAAGTGTTAAAATGAATTGAGACAA	A	C	GAAACGATACAAATCGTATGTGTGG
2	2.4	cb62201	cb25.fpc4114	72504	TAATTCTTCTATTTTTCATTTTATT	C	T	TTTAGTGGAATTACTGGTCCATTAC
2	2.4	cb62202	cb25.fpc4114	72624	GGTCTACAGTATACTTTGCAGTTTG	C	T	ACCGTACTCACTTTATTCAATTTCT
2	2.4	cb62203	cb25.fpc4114	72706	GAAATTGGAGTATTCGTAAGTAGAA	G	A	AATTGGGTTTCAAGGTCATCTAGGA
2	2.4	cb62204	cb25.fpc4114	72794	aatttttatattctcaaattttctg	A	G	gaaattccttacactttccaaaaaa
2	2.4	cb62205	cb25.fpc4114	72832	actttccaaaaaagttgacttttct	A	G	gctcaattttgagccaagatacaac
2	2.4	cb62206	cb25.fpc4114	72862	aattttgagccaagatacaacgatt	T	C	aaagttttggagagacgcagacaac
2	2.4	cb62207	cb25.fpc4114	72984	aagaagagttaaaacgctgaacttt	T	C	AATCAAAAGGATTCTCAAAATGCCA
2	2.4	cb62208	cb25.fpc4114	72988	agagttaaaacgctgaacttttAAT	C	T	AAAAGGATTCTCAAAATGCCAGAAA
2	2.4	cb62209	cb25.fpc4114	101672	TATCCAACAGGGACTCCTGGTTTAG	G	T	GTTCTCAGCTCCTGACGAATTCCCG
2	2.4	cb62210	cb25.fpc4114	101776	TGGACGTCGATACTGTGGATATGAG	A	G	GTCTACAGTAAGAATTATCCAGAAG
2	2.4	cb62215	cb25.fpc4114	106984	ATACCTTATTTGCAGACCATTTCGC	A	T	ACCGGGACgttttagaaccggttat
2	2.4	cb18765	cb25.fpc4168	25432	ATACTGTAATCTTGCTTTCTGCAGC	C	T	TTACAGTAATCCTATGACTCTTGAA
2	2.4	cb18766	cb25.fpc4168	25651	TAGGTATCATTTAAAGGGACAGAGA	G	A	AAAATCTGGAAAAAAATGGAAAAAA
2	2.4	cb63821	cb25.fpc4168	25735	tgaatttggcgccaaaatttttttt	C	G	aaaaaaaattttgaattttgaattt
2	2.4	cb63832	cb25.fpc4168	34912	attttgtttcaAATTTTTAAAAAAA	T	A	TTTTCAGGTCGGCTCCTACACCCGC
2	2.4	cb63833	cb25.fpc4168	35091	AGAGTACTGTAGCTTTTTTGGGTTA	G	C	TGTCGCTACGAAAACCCAAAATTTC
2	2.4	cb63834	cb25.fpc4168	35099	GTAGCTTTTTTGGGTTAGTGTCGCT	A	T	CGAAAACCCAAAATTTCAAAAACTA
2	2.4	cb63835	cb25.fpc4168	35130	ACCCAAAATTTCAAAAACTAAAAAA	T	A	ATATATATTACTGTAACTGTTTTTT
2	2.4	cb36636	cb25.fpc4168	69856	ATTTGAATTTTCGTGCATTTTGTCG	T	C	GAGATATGGTGTTTTATAGATTTTG
2	2.4	cb36639	cb25.fpc4168	69966	AAAGACATTTTTCACTCAAAAATTT	G	A	GATTTCTGTGCATTTCTTCGTGGGA
2	2.4	cb36640	cb25.fpc4168	69967	AAGACATTTTTCACTCAAAAATTTG	G	A	ATTTCTGTGCATTTCTTCGTGGGAT
2	2.4	cb36641	cb25.fpc4168	69983	AAAAATTTGGATTTCTGTGCATTTC	T	G	TCGTGGGATATGGTGTTTTTTGTTG
2	2.4	cb36642	cb25.fpc4168	70002	CATTTCTTCGTGGGATATGGTGTTT	T	C	TTGTTGAAATTGGCTAATTTTTGCA
2	2.4	cb36643	cb25.fpc4168	70188	TAGAAAAATGTTAGTTTTTAGACGA	G	T	TAGGCTTGCGAAATTCAAATTTCGC
2	2.4	cb36644	cb25.fpc4168	70198	TTAGTTTTTAGACGAGTAGGCTTGC	G	A	AAATTCAAATTTCGCGGCATTCTCA
2	2.4	cb36645	cb25.fpc4168	70232	ATTTCGCGGCATTCTCAACCTCTTG	T	G	GTGCattttgtcgtcagatttagtg
2	2.4	cb36647	cb25.fpc4168	71804	CACCATGGCTGGATTCCACGTCACG	T	C	GACTTCAACGTCCATCGATTTCCCG
2	2.4	cb36648	cb25.fpc4168	71897	AGAAGAGCAAACCCTGGTGCTATAC	G	A	CGACCGATGGGACAGGAGGAGTACT
2	2.4	cb36649	cb25.fpc4168	72002	AATCGGGAGTCTCGGAGAGTGTCAC	A	T	GCCCTTTGGGACTCGCTGGACCCCA
2	2.4	cb18809	cb25.fpc4168	86556	AACCTTACGACAAGTTGCGGAGTTT	C	T	TCGAAAATTAAAAATTCAACGGAAA
2	2.4	cb18810	cb25.fpc4168	86558	CCTTACGACAAGTTGCGGAGTTTCT	C	A	GAAAATTAAAAATTCAACGGAAAAA
2	2.4	cb18811	cb25.fpc4168	86565	ACAAGTTGCGGAGTTTCTCGAAAAT	T	C	AAAAATTCAACGGAAAAACGTCGAT
2	2.4	cb18812	cb25.fpc4168	86568	AGTTGCGGAGTTTCTCGAAAATTAA	A	G	AATTCAACGGAAAAACGTCGATTTT
2	2.4	cb18813	cb25.fpc4168	86578	TTTCTCGAAAATTAAAAATTCAACG	G	A	AAAAACGTCGATTTTGGGGTATTTT
2	2.4	cb18814	cb25.fpc4168	86632	ACGGAAAACTCGATTTTCAGCATGG	A	T	AAATCGATAGAATATTGATTTTTTG
2	2.4	cb18815	cb25.fpc4168	86669	ATATTGATTTTTTGCGCTAGAAATA	T	G	GAAATCAGCAAAAAATCCAAGAAAA
2	2.4	cb18816	cb25.fpc4168	86713	AAGAAAAATTGCGAAAAAATTAGGG	G	A	TTTTCGGAAATTTTTGCCTAAATTT
2	2.4	cb36653	cb25.fpc4168	88256	gcttcaaaatgataccaaacacgac	C	A	attttccgttgattttgaaaatttc
2	2.4	cb36654	cb25.fpc4168	88316	tagctggatttcgtggtgggacccg	G	A	aatttcaaagtttaggtgaatatat
2	2.4	cb36655	cb25.fpc4168	88334	ggacccggaatttcaaagtttaggt	G	A	aatatatcgtgtttacacttatttt
2	2.4	cb36656	cb25.fpc4168	88335	gacccggaatttcaaagtttaggtg	A	G	atatatcgtgtttacacttattttg
2	2.4	cb36657	cb25.fpc4168	88354	taggtgaatatatcgtgtttacact	T	C	attttgaagcccttgacaagctgga
2	2.4	cb36658	cb25.fpc4168	88393	tgacaagctggaaacgattttaaaG	A	T	CGAAAATGCTTTTAAAAAATTGATT
2	2.4	cb36660	cb25.fpc4168	102782	TCAACATTTTCTGACCTGAAACTGT	C	G	ATTTTTAGAATCAAAAATTGCTCAT
2	2.4	cb36661	cb25.fpc4168	102887	TCAAAATCAACATTTTCAGCCCAAA	A	G	ATCATCGAAATTTCAGACCCAAAAA
2	2.4	cb36662	cb25.fpc4168	102993	TCAGCATTTTCAGACCTAAAATTGA	T	A	ATTTTTCTGCTCAAAATGTATCATT
2	2.4	cb36665	cb25.fpc4168	103294	TTTGAGCGTCTCCCGGCTTCTCACC	G	A	TCCTTATTGACACCTTCCACGTAGC
2	2.4	cb36666	cb25.fpc4168	103326	TTGACACCTTCCACGTAGCTGCAAA	T	C	TTTGGGGATTTTAGGGATTTTAAGG
2	2.4	cb63867	cb25.fpc4168	103357	GGATTTTAGGGATTTTAAGGGGGTT	C	T	GGCTGAAAAACAGCTCAGAATTTTT
2	2.4	cb63868	cb25.fpc4168	124629	CCTTGATGCCCTTGATTCGTGTCGA	G	A	AACTCGTTCCACGTCCCGTTGGCGT
2	2.4	cb18819	cb25.fpc4168	124663	CCACGTCCCGTTGGCGTCGAACCAT	G	T	CGGGAAGTGTCAGGTCCGGTAGATT
2	2.4	cb18820	cb25.fpc4168	124672	GTTGGCGTCGAACCATGCGGGAAGT	G	T	TCAGGTCCGGTAGATTCGATTTCCA
2	2.4	cb18821	cb25.fpc4168	124701	GGTCCGGTAGATTCGATTTCCATTC	T	C	TCGTACCACTGGAAACAAAATTCGG
2	2.4	cb18823	cb25.fpc4168	124764	CCGAAAATGAAGGGTTTCAGGTTGC	A	G	AATCATGAAAAATTGACCTAGAAAT
2	2.4	cb18824	cb25.fpc4168	124783	GGTTGCAAATCATGAAAAATTGACC	T	C	AGAAATCGTTTTGGTGGCCTAGAAA
2	2.4	cb36669	cb25.fpc4168	124790	AATCATGAAAAATTGACCTAGAAAT	C	G	GTTTTGGTGGCCTAGAAAACTCACG
2	2.4	cb36670	cb25.fpc4168	124796	GAAAAATTGACCTAGAAATCGTTTT	G	T	GTGGCCTAGAAAACTCACGAATTCG
2	2.4	cb36672	cb25.fpc4168	124802	TTGACCTAGAAATCGTTTTGGTGGC	C	A	TAGAAAACTCACGAATTCGAGAttc
2	2.4	cb63869	cb25.fpc4168	124831	AAAACTCACGAATTCGAGAttctag	G	A	ccattctgacttggtggcctaggat
2	2.4	cb63870	cb25.fpc4168	124837	CACGAATTCGAGAttctaggccatt	C	T	tgacttggtggcctaggatcccaaa
2	2.4	cb36673	cb25.fpc4168	126728	TTCGTGATTTTTGATCGAAAAATTG	T	C	AAAAATCAGCTCAAAATACCCTATT
2	2.4	cb36674	cb25.fpc4168	126785	atttttcgtttggtggcctagaaat	T	C	ccaaaaactcggccaccatcaaaaa
2	2.4	cb18831	cb25.fpc4168	126866	TTTTTGCAGAAAAGAGCATAAAAAG	G	A	GGGAGAAGAGGGTCGGGGGGAAGAC
2	2.4	cb18830	cb25.fpc4168	126880	AGCATAAAAAGGGGGAGAAGAGGGT	C	G	GGGGGGAAGACATCAAAGATTAGAC
2	2.4	cb18829	cb25.fpc4168	126881	GCATAAAAAGGGGGAGAAGAGGGTC	G	T	GGGGGAAGACATCAAAGATTAGACG
2	2.4	cb63872	cb25.fpc4168	127028	AGGATTTTGATGATTGAAAAAATTT	A	T	AAAAAAATGTGGCCAAGAAAATGCG
2	2.4	cb18827	cb25.fpc4168	127061	TGTGGCCAAGAAAATGCGAAAAAAC	T	C	AGGCCTTCCGAGCCCATCCTAAATT
2	2.4	cb18826	cb25.fpc4168	127067	CAAGAAAATGCGAAAAAACTAGGCC	T	A	TCCGAGCCCATCCTAAATTCGTGGC
2	2.4	cb63873	cb25.fpc4168	127083	AACTAGGCCTTCCGAGCCCATCCTA	A	T	ATTCGTGGCCTAGAAATCCAAAAAA
2	2.4	cb63877	cb25.fpc4168	176435	AGTTATTATGAAATTCGGATTTTTT	A	T	ATTATGTTTTCTTCATTTCTCTGAA
2	2.4	cb63878	cb25.fpc4168	176438	TATTATGAAATTCGGATTTTTTAAT	T	A	ATGTTTTCTTCATTTCTCTGAAATT
2	2.4	cb63879	cb25.fpc4168	176468	TTTCTTCATTTCTCTGAAATTCTCA	T	C	TTTTTAAAATAAAAATTCGCAAAAC
2	2.4	cb63880	cb25.fpc4168	176538	TAGCATTTCTAAAAGCCGAATTAAA	A	G	TTGTTTAAAATTTGGCGAGAGGGAG
2	2.4	cb63881	cb25.fpc4168	176540	GCATTTCTAAAAGCCGAATTAAAAT	T	G	GTTTAAAATTTGGCGAGAGGGAGGG
2	2.4	cb63882	cb25.fpc4168	176575	TTGGCGAGAGGGAGGGATTCGAGCA	G	A	AGAAATGGCTGAGTCTCTCAAAAAT
2	2.4	cb63883	cb25.fpc4168	176579	CGAGAGGGAGGGATTCGAGCAGAGA	A	T	ATGGCTGAGTCTCTCAAAAATCCCA
2	7.0-7.6	cb66223	cb25.fpc4292	17820	ATTAGCCATACTTGTGGAAAAGATA	G	C	cggcccgcgggccgggccggAAAAA
2	7.0-7.6	cb66224	cb25.fpc4292	17848	gcccgcgggccgggccggAAAAAAT	C	T	ACACATGGCCGGCCCGCTTTTTGAA
2	7.0-7.6	cb66225	cb25.fpc4292	17884	GGCCCGCTTTTTGAAAATTTTGAAA	A	T	TTTCGAGAGAATCATCATTTTCAAG
2	7.0-7.6	cb66231	cb25.fpc4292	19033	ACAACACACTCCTCCTCCCTTTCCA	A	C	AAGTCTTCTCTCATTTTGTTTCAAA
2	7.0-7.6	cb66232	cb25.fpc4292	19426	GATATAATCACATAATTCGAAAATC	T	G	ACATTTCCCTCCGTGGCTAACTTGC
2	7.0-7.6	cb66234	cb25.fpc4292	26336	cacagaatcaccaatattctatcag	A	T	caataaattcttgatatctcttgca
2	7.0-7.6	cb66235	cb25.fpc4292	26352	ttctatcagacaataaattcttgat	A	G	tctcttgcaggagccgaaataaatt
2	7.0-7.6	cb66236	cb25.fpc4292	26456	TCAAAGCTTCCTCGTTTCAATTTTT	A	C	TTTTTTCTTCCGCTAAACACATACC
2	7.0-7.6	cb66242	cb25.fpc4292	27668	CATTAAAACAAAAAACTTTACAAGT	G	T	CAAAAAATGCCAAAAAAAATCCAAA
2	7.0-7.6	cb66243	cb25.fpc4292	28154	TATCTTTGGGAAACTTGCGAAATTC	G	A	AAGCTTTCAAATATTCCTTTCCGGG
2	7.0-7.6	cb66244	cb25.fpc4292	67045	TAGGCCACCTTCTCCAGTGGGTCTT	T	C	ACCTAGCAGGTTCCCGTGGACTAGA
2	7.0-7.6	cb66247	cb25.fpc4292	70753	ACACCACCACCGTAAATTGTTTGTA	C	T	AATTTCCAAAATTTCATTTTCAATC
2	7.0-7.6	cb66248	cb25.fpc4292	74270	TCAATCAAAGAAGTATTCCCAAGGA	G	A	ACTGAAAATGTAAGTTTTTCGGAGT
2	7.0-7.6	cb66249	cb25.fpc4292	74397	TTGCCAGGTGATCACTTTTTGATAG	T	C	TATCACAGGAAGCTACACAGATAAA
2	7.0-7.6	cb66250	cb25.fpc4292	74461	AGAGCCTTTTTTTTATCAACTTTAG	A	G	CCCTTACAAAATCGATCCAAAATTG
2	7.0-7.6	cb66251	cb25.fpc4292	74473	TTATCAACTTTAGACCCTTACAAAA	T	C	CGATCCAAAATTGAAAGAATATCTT
2	7.0-7.6	cb66255	cb25.fpc4292	101313	AAGCAGAAAGCGGAGAGGGATCCGG	A	G	GTAAGAATTTGAAATAgatcaaatt
2	7.0-7.6	cb66263	cb25.fpc4292	110214	agaactccaaaTTTGAAGATTTTCA	A	T	ATAGAAATAAGTGGAAATTCACGaa
2	7.0-7.6	cb66264	cb25.fpc4292	111860	CATTTCCAGGTAAAACTTTAAACGT	T	A	TTTCAAAATTCAAAGTTCAAATTTT
2	7.0-7.6	cb66265	cb25.fpc4292	112055	GACTTGAATAATTTTTGTTTTAATT	C	T	GACGATATTTTTGAATAAAGATGAT
2	7.0-7.6	cb66266	cb25.fpc4292	112203	aaatcaagtactgtatattttttaa	C	A	ttggaaattaaatttttgaatatgt
2	7.0-7.6	cb66273	cb25.fpc4292	191248	gaccatttttgacatctttcaaaag	G	A	accgagaaaaaatggctggaagtca
2	7.0-7.6	cb66274	cb25.fpc4292	191392	CAATGTTGCTCTATTGCTTGCTCCT	T	A	TTTGAATTTTTTTGTGCCATCTAAA
2	7.0-7.6	cb66275	cb25.fpc4292	191398	TGCTCTATTGCTTGCTCCTTTTTGA	A	T	TTTTTTTGTGCCATCTAAACGGAAT
2	7.0-7.6	cb66276	cb25.fpc4292	191406	TGCTTGCTCCTTTTTGAATTTTTTT	G	T	TGCCATCTAAACGGAATAAATCTCA
2	7.0-7.6	cb66282	cb25.fpc4292	193507	accttaatatcagaaacaattcatt	G	A	gttgacaatttttcgatatcttaaa
2	7.0-7.6	cb66283	cb25.fpc4292	193726	ACGTAAAAACCCACGACCCTCGATG	G	T	GCCCCCTCGATTGACCTCAGGAAGA
2	7.0-7.6	cb66285	cb25.fpc4292	259477	tttatctcggttactgtaactgata	C	T	cgaaaagtggtcaactgataaaatg
2	7.0-7.6	cb66286	cb25.fpc4292	259558	ttgacaccattttgatatctcttct	A	T	gtaattgagctataatgggtcaaag
2	7.0-7.6	cb66287	cb25.fpc4292	259599	tgggtcaaagttaaAGGGttaactt	C	T	gaaccaatttatctcggctcatatc
2	7.0-7.6	cb66288	cb25.fpc4292	259633	ttatctcggctcatatcaaagatat	C	T	aaaaagtggtaaactgataaaatgt
2	7.0-7.6	cb66289	cb25.fpc4292	259644	catatcaaagatatcaaaaagtggt	A	C	aactgataaaatgtttatcataata
2	7.0-7.6	cb66290	cb25.fpc4292	259686	atcataatatcacaaatcttttatc	G	A	gttgactactttttgatatctctta
2	7.0-7.6	cb66291	cb25.fpc4292	259819	TTTGAGCCAATCCCGTTTTCTCAAC	G	A	TCCATATTCCCTTGGGTGAGAGTGG
2	7.0-7.6	cb66296	cb25.fpc4292	276550	aaatgcgaaatccgacggattcact	C	G	ttcagaatctgaagaacgaattggc
2	7.0-7.6	cb66297	cb25.fpc4292	276844	AGAGTTTATGGATTGAAATGCGAGG	T	A	ATGTGCTGCAGAAACTCGAGAAACT
2	7.0-7.6	cb66298	cb25.fpc4292	276845	GAGTTTATGGATTGAAATGCGAGGT	A	T	TGTGCTGCAGAAACTCGAGAAACTC
2	7.0-7.6	cb66302	cb25.fpc4292	290603	CAGAAATTTCCGTTTACTTTTCACA	G	A	TTTTCACAGTTTTTCGACTCCTTTT
2	7.0-7.6	cb66303	cb25.fpc4292	290755	TTGAGATTTTTGTAGCTCTTCTCGA	A	C	TTCTGAATCTTCATTTTTTGGTTGC
2	7.0-7.6	cb66304	cb25.fpc4292	290831	TCTGGGTGTCTTCTGACGTCTTTTC	C	G	GCTTCTGAACCTTCATTTTTCAACG
2	7.0-7.6	cb66305	cb25.fpc4292	290842	TCTGACGTCTTTTCCGCTTCTGAAC	C	T	TTCATTTTTCAACGCAGAAATTTTC
2	7.0-7.6	cb66306	cb25.fpc4292	291054	AATAGACGTCATCGCTTTAAAGAAT	C	G	CCCCAATTGTCATTTGTGTCTTTTC
2	7.0-7.6	cb66307	cb25.fpc4292	291091	ATTTGTGTCTTTTCTGGAATTCTCG	G	C	CAATCCATCACAGTAGTCACAGGTG
2	7.0-7.6	cb66308	cb25.fpc4292	291196	AATTTATTGTTATGCGCAAAGGGAA	T	G	GTTGATTGGCGCGATTCGCGTGCTG
2	7.0-7.6	cb66309	cb25.fpc4292	295640	tttcgatgccgtttttctcaatgaa	A	G	gaattttttttgaattttttcttta
2	7.0-7.6	cb66310	cb25.fpc4292	295672	tttttgaattttttctttattttta	T	A	gtcaatctacatgcatttctgcaca
2	7.0-7.6	cb66311	cb25.fpc4292	295747	cgtacaccacctTTAAAAATATTAA	T	A	AAACAGTAAAATTACAGTAATTTTG
2	7.0-7.6	cb66312	cb25.fpc4292	295750	acaccacctTTAAAAATATTAATAA	A	G	CAGTAAAATTACAGTAATTTTGTGC
2	7.0-7.6	cb66313	cb25.fpc4292	295870	AATTAGAGCCAATTCGTTGCTCTTG	G	A	AGCTTGAGATGACCAATAAAAATTG
2	7.0-7.6	cb66314	cb25.fpc4292	295920	GAAAGCAAACAGAAATCAGAGGTGT	C	T	CGAAATATTAAACATGATATTCTGA
2	7.0-7.6	cb66315	cb25.fpc4292	296031	AAGGTTGGCGAGTTCTGAAAAAAAG	C	T	CGAAAATTCAAAAAATTGATTCAAA
2	7.0-7.6	cb66316	cb25.fpc4292	296053	AAGCCGAAAATTCAAAAAATTGATT	C	G	AAAATCTATAAAATTTCTATGAAAT
2	7.0-7.6	cb66321	cb25.fpc4292	299296	AAAACTTGAAAAAATTCGGTGAGCA	A	G	TTTCAAAATTTCCTCTTTTTTGTGA
2	7.0-7.6	cb66322	cb25.fpc4292	299411	TTAGAATGTACAGTATTTCTCGGCT	G	A	GGTCCTTGGATGTAGACGGCTTTGT
2	7.0-7.6	cb66323	cb25.fpc4292	299480	GGACGCGGATGAACTGGAAAAAAGA	C	G	GAAAATACGCTCTATTGAGAACTTT
2	7.0-7.6	cb66324	cb25.fpc4292	299481	GACGCGGATGAACTGGAAAAAAGAC	G	A	AAAATACGCTCTATTGAGAACTTTG
2	7.0-7.6	cb66325	cb25.fpc4292	299530	TGGTAGAAAATTGGCGGGAATTTga	A	G	ttttcaaaaattgaaatttcgaaat
2	7.0-7.6	cb66326	cb25.fpc4292	299559	tcaaaaattgaaatttcgaaatttt	C	T	tgaaacattttttcttggaaatgct
2	7.0-7.6	cb66327	cb25.fpc4292	299582	ttctgaaacattttttcttggaaat	G	A	ctgaaattctagaagtttctgagct
2	7.0-7.6	cb66328	cb25.fpc4292	299625	tctgagctcgggaatttttcagaaa	T	C	ttcgtgaaaattcaattttttgttt
2	7.0-7.6	cb66329	cb25.fpc4292	299661	ttcaattttttgtttttttttaatt	C	T	tgaaaattttcaaatttccgaattt
2	7.0-7.6	cb66330	cb25.fpc4292	299719	ttctggaatttgcggaattttatca	A	T	ttttatttctggaatttctgtaatt
2	7.0-7.6	cb66331	cb25.fpc4292	299767	atttttcaaattttgaattttctgg	A	G	ttttaatgaaaattctagnaatatc
2	7.0-7.6	cb66332	cb25.fpc4292	299772	tcaaattttgaattttctggatttt	A	T	atgaaaattctagnaatatctttaa
2	7.0-7.6	cb66333	cb25.fpc4292	340162	TTGTAAAGTTTCAAATTTCTAGCTT	T	C	AACCGTAAGCAAGATAGAAGGTTGT
2	7.0-7.6	cb66334	cb25.fpc4292	340219	GAGCCTCCTTTAAAGTTAGCTTTTT	A	G	AAATTTGGTATGAATACTAATGTCT
2	7.0-7.6	cb66335	cb25.fpc4292	366936	ATAAGGCAATTTTCCCTAATTATTA	G	T	TCTTCCTGGAACTTatatcaaaaaa
2	7.0-7.6	cb66336	cb25.fpc4292	367053	cttgcacaggaattgcgataattag	G	C	gtcaaagttgagatactgaaaaagt
2	7.0-7.6	cb66337	cb25.fpc4292	367082	aaagttgagatactgaaaaagtaag	G	A	cggttatgggacgatcacactttag
2	7.0-7.6	cb66338	cb25.fpc4292	367086	ttgagatactgaaaaagtaaggcgg	T	C	tatgggacgatcacactttagatct
2	7.0-7.6	cb66339	cb25.fpc4292	367121	atcacactttagatctgattatttg	A	T	tttactgtaacagatatcaaaaaga
2	7.0-7.6	cb66340	cb25.fpc4292	367157	cagatatcaaaaagacgttgactaa	C	A	aaaatgattatcataaaatttgaca
2	7.0-7.6	cb66341	cb25.fpc4292	367255	taattagggttaaagttgaGTTATG	A	T	TCAGAAAAACACCTAACTCTAAAGG
2	7.0-7.6	cb66342	cb25.fpc4292	367268	agttgaGTTATGATCAGAAAAACAC	C	T	TAACTCTAAAGGGGGACTCAGGAAA
2	7.0-7.6	cb66343	cb25.fpc4292	367274	GTTATGATCAGAAAAACACCTAACT	C	T	TAAAGGGGGACTCAGGAAAAGGTCA
2	7.0-7.6	cb66347	cb25.fpc4292	368015	TGAATATTTGAAAAAAAAATTAGAG	T	C	TTTGAAGGAAAATACGTTTAAAAGG
2	7.0-7.6	cb66348	cb25.fpc4292	368017	AATATTTGAAAAAAAAATTAGAGTT	T	G	TGAAGGAAAATACGTTTAAAAGGTG
2	7.0-7.6	cb66349	cb25.fpc4292	368103	TACGCGGTAAAAATGGTCCAAGCGT	T	G	ATCCAAAACGGGACCACTCACTATT
2	7.0-7.6	cb66350	cb25.fpc4292	368104	ACGCGGTAAAAATGGTCCAAGCGTT	A	G	TCCAAAACGGGACCACTCACTATTC
2	7.0-7.6	cb66351	cb25.fpc4292	368316	GAAGAGAGACGCAGACAATAGAAAA	T	A	CGAACGGGGGGAAATTAGAGGTAAT
2	7.0-7.6	cb66352	cb25.fpc4292	368350	GGGAAATTAGAGGTAATCGGAATGG	G	A	TCAAAAAGGGGAAGTCTCTTTATAA
2	7.0-7.6	cb66353	cb25.fpc4292	368402	GAGACACGTTCAAAAGGTCACAAAT	G	C	TATCAAAAATGGATGGAGGGGAGAA
2	7.0-7.6	cb66354	cb25.fpc4292	368422	CAAATGTATCAAAAATGGATGGAGG	G	A	GAGAAGAGGTTTAGAAAATGGTGGA
2	7.0-7.6	cb66355	cb25.fpc4292	368486	TTGGCTCTGAAAACTGGGTCAGGAA	A	G	TTTGAATGTTCTGAATTAGCAGAGT
2	7.0-7.6	cb66356	cb25.fpc4292	368516	AATGTTCTGAATTAGCAGAGTTTAG	G	A	AAGATTTAGAGGAAAATAGAACATT
2	7.0-7.6	cb66357	cb25.fpc4292	368554	AAAATAGAACATTTGTTCGTTTAGA	A	T	ACAGACTTTTAGGATGCGTTTGGAA
2	7.0-7.6	cb66363	cb25.fpc4292	379858	ttctaatcgctgtatctcgaagaaa	A	G	ccGATTTTCATGATTTTTAGCGAAC
2	7.0-7.6	cb66364	cb25.fpc4292	379938	TTTTTTGAAAAAAACTCTGAAAAGT	C	T	GGGCTGGGGAAATTGATTCGAGAAT
2	7.0-7.6	cb66365	cb25.fpc4292	380006	TAGAACTCCAAAAATTTTTGAAATC	A	T	TTTTTTTTTCTGTAGATTTTTAATA
2	7.0-7.6	cb66366	cb25.fpc4292	380017	AAATTTTTGAAATCATTTTTTTTTC	T	G	GTAGATTTTTAATATTTTTTGAATT
2	7.0-7.6	cb66367	cb25.fpc4292	380032	TTTTTTTTTCTGTAGATTTTTAATA	T	G	TTTTTGAATTTCCTTCAATAATACT
2	7.0-7.6	cb66368	cb25.fpc4292	380056	ATTTTTTGAATTTCCTTCAATAATA	C	T	TTGAAATAGAAGGCcagcctggagc
2	7.0-7.6	cb66369	cb25.fpc4292	380078	ATACTTGAAATAGAAGGCcagcctg	G	A	agccgagatacagcgtttcaaagtt
2	7.0-7.6	cb66370	cb25.fpc4292	380155	tgctcttattgtctgcgtctctctg	T	C	caactttaaaggcgcataactggct
2	7.0-7.6	cb66371	cb25.fpc4292	401265	TCCCCTACAAACTACAACTCCTATA	T	C	TACAAACTACAAAGACTACAACCCG
2	7.0-7.6	cb66372	cb25.fpc4292	401322	AACTACAACCACCAGAACCACCACA	G	A	GCATGCCAACAACAACAACAAGCAG
2	7.0-7.6	cb66373	cb25.fpc4292	401416	GTTAATTGATAATCGATTACAGAAC	C	T	GTCAAAAATTCCACGAATGCCACGT
2	7.0-7.6	cb66374	cb25.fpc4292	401475	ACGTCGTCAACCACAACGTCATCAC	A	C	CCCCACGACGACGACGACACCTGAT
2	7.0-7.6	cb66375	cb25.fpc4292	401518	CACCTGATGCGTTTGTGCCGACGCT	A	G	AAAAATTTGAGTGATGTTAGTAATT
2	7.0-7.6	cb66382	cb25.fpc4292	403246	CCGATAATCGAGAATGTGAAATTAT	G	A	ACTGATTCGGATGGGATTCTCGAGG
2	7.0-7.6	cb66383	cb25.fpc4292	403338	AGTAGCCTGGCTCAATTTTTTGCTA	T	C	AATTCCAAAATTATAGCGATCAGTT
2	7.0-7.6	cb66384	cb25.fpc4292	403573	TAAGATTTTGTTTGAGGTACAGTAA	C	T	CCCATATGAAAGTTTCAGTATTCCC
2	7.0-7.6	cb66385	cb25.fpc4292	403588	GGTACAGTAACCCCATATGAAAGTT	T	C	CAGTATTCCCTACCTGGCGAAAAGT
2	11.9-13.1	cb6450	cb25.fpc0011	2943	CGCACATCCCTGAAACATCACGACT	G	A	CTGTAAACCAAACAATCGTGACACT
2	11.9-13.1	cb6451	cb25.fpc0011	2988	GACACTCTGCGTTTGTGTTCTTCTG	C	G	GAAAAATCGATCATTCGTTTCTATT
2	11.9-13.1	cb6452	cb25.fpc0011	3209	TGTATTGATTTTATTGCAAATCGTT	T	C	CATTTTCTATGTTGCTGGTCCATTT
2	11.9-13.1	cb6453	cb25.fpc0011	3345	TCTCCAACATTATTTCAACTTGCCG	A	C	CAAGTCAGCAGCTCAAAACATTCAT
2	11.9-13.1	cb6454	cb25.fpc0011	4606	ATGGGTCAAGGATTATGAATTGAAA	G	A	AATTTGTTAAGCGTCATGAGTGTTA
2	11.9-13.1	cb27915	cb25.fpc0011	4631	GAATTTGTTAAGCGTCATGAGTGTT	A	G	tgagtttctgaaggagtttttgact
2	11.9-13.1	cb27916	cb25.fpc0011	4739	ggttttctctttttttttcggaaaa	T	A	tttttttgagaaaatcgccttgggg
2	11.9-13.1	cb27917	cb25.fpc0011	5043	ttcaacgctttaaaatttaactacg	C	T	gaggaagaaaaatgagattgaaaat
2	11.9-13.1	cb27918	cb25.fpc0011	5558	TAGAACTCTCTCATTTCTCTCCCAT	C	A	GACGGCTTGACTGAATAGACGTCTA
2	11.9-13.1	cb27919	cb25.fpc0011	5563	CTCTCTCATTTCTCTCCCATCGACG	G	A	CTTGACTGAATAGACGTCTAAATTT
2	11.9-13.1	cb27920	cb25.fpc0011	5807	AAATGTTGAGTTTTGGGTGAATTAA	A	T	ATAACTTTGGTCATAAAACTGTGaa
2	11.9-13.1	cb27921	cb25.fpc0011	6072	CTATGCCTTCCACTGATGTCAAAGT	T	G	TACGGATTTTATCGGGATTCAACTC
2	11.9-13.1	cb6455	cb25.fpc0011	28450	AAAAGGAGAATATTTTGGTGTTGAA	G	A	GCAGCAAAAATGAGAAAAATCGATG
2	11.9-13.1	cb6456	cb25.fpc0011	28485	ATGAGAAAAATCGATGAATTTTGAA	G	A	GAATTCGTGTTATGAAATGGCTGAA
2	11.9-13.1	cb6457	cb25.fpc0011	28493	AATCGATGAATTTTGAAGGAATTCG	T	G	GTTATGAAATGGCTGAAAAATCGAA
2	11.9-13.1	cb6458	cb25.fpc0011	28545	AAATTGATGATCCCAGAGTGCGGTG	G	A	AGCGCACTTGCACGCGCATGTTGTG
2	11.9-13.1	cb6459	cb25.fpc0011	28590	GTTGTGAAAATCTTGGAGCGACGGA	A	G	AAAAGGAATATTTTAGGTTTATAAA
2	11.9-13.1	cb6460	cb25.fpc0011	28639	AAGAAAAATGAGTGTTTAATTTGTT	T	C	TTGAAAAATAAAATTCAGTGCATAA
2	11.9-13.1	cb6461	cb25.fpc0011	28673	TAAAATTCAGTGCATAAAACCTGAA	A	C	AATAACCAAAATCGGTTTCGAAACC
2	11.9-13.1	cb6462	cb25.fpc0011	28689	AAACCTGAAAAATAACCAAAATCGG	T	C	TTCGAAACCACCTTTCTGTATTTCT
2	11.9-13.1	cb6463	cb25.fpc0011	28709	ATCGGTTTCGAAACCACCTTTCTGT	A	G	TTTCTAGTTCTAATAAAGCGAAAAT
2	11.9-13.1	cb6464	cb25.fpc0011	28729	TCTGTATTTCTAGTTCTAATAAAGC	G	A	AAAATGATAATTTTTGCGAAGAATG
2	11.9-13.1	cb6465	cb25.fpc0011	28763	AATTTTTGCGAAGAATGTACCTAGA	C	T	TTAAAAGTCTATTCAATTTTATTCA
2	11.9-13.1	cb6466	cb25.fpc0011	28770	GCGAAGAATGTACCTAGACTTAAAA	G	A	TCTATTCAATTTTATTCAAAATATA
2	11.9-13.1	cb27924	cb25.fpc0011	31564	tttcatatcgatttttctcgagttt	C	T	agcgatttttgcaggtagagactac
2	11.9-13.1	cb6470	cb25.fpc0011	31694	ccttgtcagTGGCCTAGAAAACCCC	A	G	AAATCGGCCATTCCAAAAACCTAAA
2	11.9-13.1	cb6469	cb25.fpc0011	31697	tgtcagTGGCCTAGAAAACCCCAAA	A	C	TCGGCCATTCCAAAAACCTAAAAGT
2	11.9-13.1	cb27926	cb25.fpc0011	89054	tttacggtAATATTTTGAAATCAAC	A	T	TGAGAAATCGAGAGCCTACTGTCCA
2	11.9-13.1	cb27928	cb25.fpc0011	89193	CGGAGAAAAGTTCTGAGGAAATGAA	T	C	AAATATTGAGGAAGAGAGAAACCTT
2	11.9-13.1	cb27929	cb25.fpc0011	89265	TCCAAATCATATCAATTTCAAATCT	A	G	CTCGTTTTTCCGATATGGGGATCTC
2	11.9-13.1	cb27930	cb25.fpc0011	89299	TCCGATATGGGGATCTCGGCTGAAG	A	T	CAGTGGAAGGCGTTTGCTCAAATCG
2	11.9-13.1	cb27931	cb25.fpc0011	89411	GAGCCAATGCGCAGACGGTTGACTT	G	A	AAGAAGGGCAGTCCATGTGATTCGG
2	11.9-13.1	cb27932	cb25.fpc0011	91369	CCTTCGAAGGGTTAGGAACTCGTTT	T	C	GCTGCTTCAATGGCGACGTGCTCCA
2	11.9-13.1	cb27933	cb25.fpc0011	106297	tcacgatttttcaaatttcattttt	G	T	aaCATTTTTGTCTAGTTTCTCAATT
2	11.9-13.1	cb27934	cb25.fpc0011	106503	aattttagaattcgaaatcatttaa	A	T	ttattagattctaggaagtttgagc
2	11.9-13.1	cb27935	cb25.fpc0011	106548	ttgagctccaagaaatattaagcat	A	C	tcagaattcgaaaattttaaaattt
2	11.9-13.1	cb27936	cb25.fpc0011	108132	GTAGTACATAAATGGACTTGTGATA	G	C	TGGTAAAGACCTTGAAATTTCGCTC
2	11.9-13.1	cb27937	cb25.fpc0011	108287	TAAGTCCATAGAAttccaattttga	T	G	tcaattttatcttggttcctgtaga
2	11.9-13.1	cb6471	cb25.fpc0011	108561	GAGTGCAAAAAAAAACAAATATCCC	G	T	CTATCAAAAACCTGTTCCCAAGACA
2	11.9-13.1	cb27939	cb25.fpc0011	117546	ggctaaaatttgacgaatcgggtga	A	C	gttctattagagtgtttacggTATA
2	11.9-13.1	cb27940	cb25.fpc0011	117687	agtttttcagctttttgccgatacc	T	C	tttttggtctgtttttgtacggaaa
2	11.9-13.1	cb27941	cb25.fpc0011	117718	ggtctgtttttgtacggaaaacgtt	A	T	aaaaaacgggtgtgtttcagaaatt
2	11.9-13.1	cb27942	cb25.fpc0011	117764	aaattggtaaTTCAGAGCACATAAA	A	T	TTTTTACAAATTGATTAAAAATTCC
2	11.9-13.1	cb27943	cb25.fpc0011	117833	ctaaaaatttttgaaaagagttatg	C	T	gcctttaaagggggactcctgtcaa
2	11.9-13.1	cb27944	cb25.fpc0011	117893	tgcatcaacatgtgttaaaattcat	C	T	tattttcagaatattattgcgaaaa
2	11.9-13.1	cb27945	cb25.fpc0011	117940	aaaaaattcgaaaaaaatccgaaat	C	T	cccaaaaaacgccgttgaaaaaaaa
2	11.9-13.1	cb27946	cb25.fpc0011	117941	aaaaattcgaaaaaaatccgaaatc	C	T	ccaaaaaacgccgttgaaaaaaaaa
2	11.9-13.1	cb40903	cb25.fpc0011	120892	ACGGTCTCTGTTTTCCCCCTGTTTT	T	C	TGGATTTCTAGGTCCCAATATTCTG
2	11.9-13.1	cb40904	cb25.fpc0011	121036	AATCAACGGTTCTGTTCTTAAAAAA	A	G	CAAAGTATTGGGCAGAAAATGTACT
2	11.9-13.1	cb27949	cb25.fpc0011	132120	GTCAGCAAGCAGTAGCAACTTGCTA	A	T	TTCATCCAGCAACTTGCTGATTGTG
2	11.9-13.1	cb27950	cb25.fpc0011	132151	CCAGCAACTTGCTGATTGTGCTCAG	T	C	AACTTGCCAAATGGCTCGCAACTTG
2	11.9-13.1	cb6488	cb25.fpc0011	184767	tttcaaaaattttgaaaatttataa	A	C	tttcagaaattttggatttctgagt
2	11.9-13.1	cb6489	cb25.fpc0011	184789	taaatttcagaaattttggatttct	G	A	agtttctgaaggttgaaaaaacttg
2	11.9-13.1	cb6490	cb25.fpc0011	184991	ATTTCCTATGAAATTTCATGACGTT	T	C	TGGCCAATATTCGGCTTATTTCCAA
2	11.9-13.1	cb6491	cb25.fpc0011	258651	AAAGCCCAAAAAATTTTTTACTGCT	A	G	AAAGTTTTTGATCTCTTATTCTCTT
2	11.9-13.1	cb6500	cb25.fpc0011	260363	agttcgaagttgacagtTGTTATTT	T	C	TTTCCGATCGCCTAAATTATGACCA
2	11.9-13.1	cb6499	cb25.fpc0011	260375	acagtTGTTATTTTTTTCCGATCGC	C	T	TAAATTATGACCAATGAAGATTTTT
2	11.9-13.1	cb6498	cb25.fpc0011	260390	TTCCGATCGCCTAAATTATGACCAA	T	G	GAAGATTTTTCTCTCTCCCAAAGGA
2	11.9-13.1	cb6497	cb25.fpc0011	260404	ATTATGACCAATGAAGATTTTTCTC	T	A	CTCCCAAAGGATCCTCGACAAATAG
2	11.9-13.1	cb6496	cb25.fpc0011	260422	TTTTCTCTCTCCCAAAGGATCCTCG	A	G	CAAATAGTCCACTCATTTTTGTTCC
2	11.9-13.1	cb6495	cb25.fpc0011	260473	TCGCTCCTCCTTGTTCCTTTCTTCG	C	T	TTTTCTTAGTTTTTCTTCTGTCCTG
2	11.9-13.1	cb6494	cb25.fpc0011	260689	TTGAGACGAAAGTTTTTCTTTTTGG	T	C	TTTCCGCTTGAATTGTGTCATTTTT
2	11.9-13.1	cb6493	cb25.fpc0011	260704	TTCTTTTTGGTTTTCCGCTTGAATT	G	A	TGTCATTTTTTACTTCTTTTTTGAA
2	11.9-13.1	cb40926	cb25.fpc0011	260720	GCTTGAATTGTGTCATTTTTTACTT	C	T	TTTTTTGAAGAAAAACACAAAAGTG
2	11.9-13.1	cb6501	cb25.fpc0011	286563	TTAGAGATTTGCGTAATTAGGATGA	G	A	GATAATTAAAATAATTAAGAAGACA
2	11.9-13.1	cb6502	cb25.fpc0011	286564	TAGAGATTTGCGTAATTAGGATGAG	G	T	ATAATTAAAATAATTAAGAAGACAA
2	11.9-13.1	cb6503	cb25.fpc0011	286731	TTCTAGAAAAAGAAAGTCAAAGAAT	A	T	TTGAGCATTTTGGAATGAGTTAGGG
2	11.9-13.1	cb6504	cb25.fpc0011	286821	AAAAAAGGAATTACTTAAAAATTCG	T	C	CCTTGTCTGGAAAGAGCGTCCGGGC
2	11.9-13.1	cb6526	cb25.fpc0011	288994	GTCGCATTCATCATCTGCCGTGGCA	C	T	TCCGCTCAGTGGAATCCATCTACTA
2	11.9-13.1	cb27959	cb25.fpc0011	289145	CGTAGGTTCTCCATTCGGGGACGAA	T	C	AGATAGAAGCAGTCTTGTTGCTTGA
2	11.9-13.1	cb6525	cb25.fpc0011	289295	GTTTTTTCGTGAACACTAGAAATTC	A	G	GGACTGATAAGTGGTATCAAAAGTC
2	11.9-13.1	cb6524	cb25.fpc0011	289350	AATTAGTGAAATACACCAAAAAATT	G	T	TATGTTTGCCACTTATTGATAACCC
2	11.9-13.1	cb6523	cb25.fpc0011	289376	TATGTTTGCCACTTATTGATAACCC	G	A	AAGGACAGTGAGAAAAAGCTTTTGA
2	11.9-13.1	cb6522	cb25.fpc0011	289378	TGTTTGCCACTTATTGATAACCCGA	A	T	GGACAGTGAGAAAAAGCTTTTGAAA
2	11.9-13.1	cb40931	cb25.fpc0011	289466	ACAGTTCTATGAATGTTGCAAGCTA	A	C	AAAAAAATGAGTAAAACTGTAGTTC
2	11.9-13.1	cb27961	cb25.fpc0011	289542	TTGGTATCTCTAACGATACTcgaga	T	C	atgcgcctttgaaatttggaataga
2	11.9-13.1	cb3206	cb25.fpc0011	363902	TTGCTTTCATTTCCTTTTTCTTCTC	T	A	CCCATATAAACATTTTTCTGGTTTC
2	11.9-13.1	cb3207	cb25.fpc0011	366902	CCATTTCGCTGGAAACCGTTGTCAT	T	C	TTTGAAAATGGATTAAAGAAAAAGA
2	11.9-13.1	cb3208	cb25.fpc0011	372767	CTGTAAATTACCAAGAAACGAAATT	G	A	TTGGATGTTTTAGAAGCTTCGAAAT
2	11.9-13.1	cb3209	cb25.fpc0011	372798	TGTTTTAGAAGCTTCGAAATTCACT	C	G	AAGGAACCAGTTTCACCATCGGAAA
2	11.9-13.1	cb3210	cb25.fpc0011	372923	TAAGTTTTACATTCGAGAAATTGAG	T	C	CGAAACATTTGGCGAAAATGACGAT
2	11.9-13.1	cb3211	cb25.fpc0011	372957	TTGGCGAAAATGACGATTTTTTTCA	A	T	CTGATTTTTCAACTAAATAACCGAG
2	11.9-13.1	cb3212	cb25.fpc0011	374440	GCTTTCAGCTCAACATCGCTATTCC	G	A	AAATACGCGGATCGCAAAGAGGACT
2	11.9-13.1	cb40937	cb25.fpc0011	461331	ACAatgcagctagaaatgtttcttg	C	T	ctttttcaaaaattcgcattgaatc
2	11.9-13.1	cb40938	cb25.fpc0011	461359	ttttcaaaaattcgcattgaatcac	G	A	aaacacgatactcttactagtaagg
2	11.9-13.1	cb40940	cb25.fpc0011	461497	ttgatgaagagatcgattctggatg	A	T	tttttcgctctcacaaaattcccag
2	11.9-13.1	cb40941	cb25.fpc0011	461591	atatatttattttttcaggcttctt	T	C	tttcaaaagtcccagaagcgatctc
2	11.9-13.1	cb40948	cb25.fpc0011	465352	AATTCCATTATATTTCCTATCCTCA	T	A	GATCTCTAAAATTTGATTTTTAAAT
2	11.9-13.1	cb40949	cb25.fpc0011	512439	GATTCCAGATTTTTTTGATTGAATC	A	T	CTTTCGTTAAGGTTTCAAACTTTGA
2	11.9-13.1	cb40950	cb25.fpc0011	523238	gggttggcggagcttgggtccggta	T	G	cgaaatccttaaaggcttttatttt
2	11.9-13.1	cb40952	cb25.fpc0011	525397	TATCCGACTTCTGACATCATCACAT	A	C	ATTTCATCACACAGCCATGTCATCG
2	11.9-13.1	cb40953	cb25.fpc0011	525480	CAGTTAAAAATCTGACAAGATCTCT	C	T	TTCCCGGATCCTCGGAATATCAAGA
2	11.9-13.1	cb40954	cb25.fpc0011	525483	TTAAAAATCTGACAAGATCTCTCTT	C	G	CCGGATCCTCGGAATATCAAGAACC
2	11.9-13.1	cb40955	cb25.fpc0011	525513	ATCCTCGGAATATCAAGAACCTGAA	G	A	AAAAAACTTCGTAAAGTTAAGAAAA
2	11.9-13.1	cb40956	cb25.fpc0011	525634	AAGAGAAGCGGTGCGCCGGAGAGAC	G	T	ATCCTCTTGGAGTAGCTTTTCGAGC
2	11.9-13.1	cb40957	cb25.fpc0011	597268	TAGGTGTTTCCTAACAAGTCTATAA	C	A	AAGCCTACACGTCTATAAAAAGCCT
2	11.9-13.1	cb40958	cb25.fpc0011	597581	tcagacttttcggtttttagtttca	T	G	ataataggtttagacctcgcttttc
2	11.9-13.1	cb40960	cb25.fpc0011	597728	TTTTCAGCTTCTTCAAACTTTAAGT	C	T	TTTTTAAATGAAGTTTTTAAAACCT
2	11.9-13.1	cb40961	cb25.fpc0011	597734	GCTTCTTCAAACTTTAAGTCTTTTT	A	T	AATGAAGTTTTTAAAACCTTCCTTT
2	11.9-13.1	cb40962	cb25.fpc0011	597741	CAAACTTTAAGTCTTTTTAAATGAA	G	A	TTTTTAAAACCTTCCTTTTTTTTGG
2	11.9-13.1	cb40963	cb25.fpc0011	597746	TTTAAGTCTTTTTAAATGAAGTTTT	T	C	AAAACCTTCCTTTTTTTTGGataca
2	11.9-13.1	cb40969	cb25.fpc0011	636661	TATATGTCCTGCACATCTAACTTTG	T	C	TTTTGTGTGCATTTTTACGTAGTTG
2	11.9-13.1	cb40977	cb25.fpc0011	636892	AAAGTCTCCAGATAAAATCTTTTGC	T	A	ACCGTTCCTCCGTAATTCTTCATTC
2	11.9-13.1	cb40984	cb25.fpc0011	637415	TGACACAGAAGGAATGCATTGCTTT	C	T	ATTGTTTTGGAATTTCATACGAATG
2	11.9-13.1	cb40985	cb25.fpc0011	670600	CATGGGAGTTTCTGGAAATAAGAAT	C	T	ATCTAGAATAATTTGGTAGAAAACC
2	11.9-13.1	cb40986	cb25.fpc0011	670906	TTCAGTGTGCTGTCGCTTGACTAGG	C	A	CTGGTGGCATGCACATGGCGACTGT
2	11.9-13.1	cb40990	cb25.fpc0011	672538	GGTCAAAATTCATAGAAAATCGCAA	G	A	AATGGGCCAGAAATTAGGGATGCAg
2	11.9-13.1	cb40992	cb25.fpc0011	672585	GCAggacctaagctccgcccattcc	C	A	gaatttttgaccAGAATAAAATCGA
2	11.9-13.1	cb40993	cb25.fpc0011	672629	AAATCGATTTTTAGCTTCCTTGACG	A	G	GAAGATCAAGGTTTTTGAACGCTAC
2	11.9-13.1	cb40994	cb25.fpc0011	672663	AGGTTTTTGAACGCTACAACGATGA	A	C	AAATCTTCAATATCCTCCACAGGCA
2	11.9-13.1	cb40995	cb25.fpc0011	672740	TCCGTAGAAAATATAGTCGTGAGCA	A	G	TGTGGAGCACTCGAAACATTGCATT
2	11.9-13.1	cb40996	cb25.fpc0011	672913	AGTTTCTGATTCTTTTTGGGATTAT	T	A	ATAATGGTCTTGACCTAGTTTTTGA
2	11.9-13.1	cb40997	cb25.fpc0011	672927	TTTGGGATTATTATAATGGTCTTGA	C	T	CTAGTTTTTGATATTCGAATGTCTC
2	11.9-13.1	cb41000	cb25.fpc0011	683985	AATTTTAGGAAACATTAAGAAATTT	C	T	GAAAAACTTAAAAGTCAGGGAATGT
2	11.9-13.1	cb41001	cb25.fpc0011	684001	AAGAAATTTCGAAAAACTTAAAAGT	C	T	AGGGAATGTTGGGATATTCTGGAAA
2	11.9-13.1	cb41002	cb25.fpc0011	684128	GAAGCAAAAAGTTGTGGATTTATTG	G	T	ATTATGGGTCCAGGTAAGAAAGTGT
2	11.9-13.1	cb41003	cb25.fpc0011	684135	AAAGTTGTGGATTTATTGGATTATG	G	A	GTCCAGGTAAGAAAGTGTGCTCCAT
2	11.9-13.1	cb41004	cb25.fpc0011	684147	TTATTGGATTATGGGTCCAGGTAAG	A	C	AAGTGTGCTCCATTGAGAACTTTTT
2	11.9-13.1	cb41005	cb25.fpc0011	684187	GAGAACTTTTTTTTTCAATAGAGCG	C	G	ATTTTCAGATGCAACCTTCGAGTTA
2	11.9-13.1	cb41006	cb25.fpc0011	684287	AAAACTGAAAATTTCAGAAAAAGAA	T	A	GTGATATGTCAGAAGCGAAGGTTAG
2	11.9-13.1	cb41007	cb25.fpc0011	684289	AACTGAAAATTTCAGAAAAAGAATG	T	G	GATATGTCAGAAGCGAAGGTTAGCT
2	11.9-13.1	cb41008	cb25.fpc0011	714759	GTACGTTGCAGATTTCTCGAAGGCG	T	C	TTCCGTATTTTTCAATGATTTCTTC
2	11.9-13.1	cb41012	cb25.fpc0011	718028	ttgacacaatttcgatatctctcac	G	T	ggaatcgagataattgagctcaaaa
2	11.9-13.1	cb41013	cb25.fpc0011	718103	agagtgctttgaaaatttttactGA	G	A	TTCAAGGATCCAAAACACTCACTTC
2	11.9-13.1	cb41014	cb25.fpc0011	718175	CTCTACAATTCCTCTGAATATCCAT	C	T	GCACACGCTTCATGCAGCACTGGAT
2	11.9-13.1	cb41015	cb25.fpc0011	718484	AGAATTCAATGTGATTTTGGTCGGA	G	A	ATAGATTGACGGAACTTCTCGCGAA
2	11.9-13.1	cb41016	cb25.fpc0011	782600	GGTCACCTGACTCGTCGCACATGAA	C	T	TCTGAAAACGAGAAATAAGCTGGCA
2	11.9-13.1	cb41017	cb25.fpc0011	805927	GGAAAATGAGGAAAAGAAAACAATG	G	A	AATGAGGAGGAGGGATAGGAGATCG
2	11.9-13.1	cb41018	cb25.fpc0011	806319	ttttcaattttcacgacgccacatt	T	C	tgagattctgaaattttgagattct
2	11.9-13.1	cb41019	cb25.fpc0011	806429	attctgagattctgagtttctgaaa	G	A	agggtaattcaaagattccaggatt
2	11.9-13.1	cb41021	cb25.fpc0011	807935	TCGTCGGGTACTATTTTTTTCCCAA	A	G	GGATCATGTCAATTTCTATCCTTGA
2	11.9-13.1	cb41022	cb25.fpc0011	808008	ACATACCAACATTTTCCGAGTAAAA	A	C	TTTACGCAATACTTTCCGGTATTAT
2	11.9-13.1	cb41023	cb25.fpc0011	808118	GTTGAGCATGACAAATAACAACGCG	G	A	CTCTATTCTATTTTACAGTTTCCCC
2	11.9-13.1	cb41024	cb25.fpc0011	808131	AATAACAACGCGGCTCTATTCTATT	T	C	TACAGTTTCCCCCTTTCCCGTCAAA
2	11.9-13.1	cb41025	cb25.fpc0011	808234	CTTATTCAAATTTGGCGGGACGTGT	A	T	CGGAGAAAAGGTGTTTTAATAAGTT
2	11.9-13.1	cb41026	cb25.fpc0011	808276	TAATAAGTTTTTGGAATCCGTTATG	T	C	AGATTTCTGGAACTTTTCTCTTTTC
2	11.9-13.1	cb41027	cb25.fpc0011	808319	CTCTTTTCGAAGATTTGTGAAATTT	G	A	GCATTATGTTCAGGTTCTGTCAGCA
2	11.9-13.1	cb41028	cb25.fpc0011	808391	TGAACTTTAGAGCCTGTAACTTTTT	T	A	TAAATACTTCCTTAaattgaaggcc
2	11.9-13.1	cb41029	cb25.fpc0011	852209	AAAAAAATCCATTTTAATTTCCTCT	G	A	TTCGAAAAGTTTGCAGAATTTTTTT
2	11.9-13.1	cb41030	cb25.fpc0011	852391	GGGGATCCTGAGGGATGGGTGACAG	A	T	TGGACATTTGAAGGAAGTTTTTTGC
2	11.9-13.1	cb41031	cb25.fpc0011	852416	ATGGACATTTGAAGGAAGTTTTTTG	C	G	AAAATTCTTGGAAAAAAAAAGAAGA
2	11.9-13.1	cb41032	cb25.fpc0011	852427	AAGGAAGTTTTTTGCAAAATTCTTG	G	C	AAAAAAAAAGAAGATCCTTTTTTTT
2	11.9-13.1	cb41033	cb25.fpc0011	852468	CCTTTTTTTTCTTCCCATGATAATT	C	T	ttggaaaattaaaaaataagaaaat
2	11.9-13.1	cb41034	cb25.fpc0011	852494	ttggaaaattaaaaaataagaaaat	C	T	gtaaaaaaaatttaacaaacaactt
2	11.9-13.1	cb41035	cb25.fpc0011	852520	gtaaaaaaaatttaacaaacaactt	C	T	aggaaagtaagattctgaaattcta
2	11.9-13.1	cb41037	cb25.fpc0011	854139	ttgcataggagccgagataattgag	T	C	tcgaacttatgatatctacagtgat
2	11.9-13.1	cb41038	cb25.fpc0011	854356	tagcagtgtggaggctcCTGTCGTC	T	C	GGATCCCGAGGTCAATCAGAACATC
2	11.9-13.1	cb41039	cb25.fpc0011	856883	AAAGATCTCCAGAATTTTTGAACCT	A	G	TCAGAACTTTGAATTTTCAAGGGGC
2	11.9-13.1	cb41040	cb25.fpc0011	857046	CTTGAATTTATAAAATGTTTCAATT	C	T	AAAGTTTCAAAGTTTTTGGATCTCA
2	11.9-13.1	cb41041	cb25.fpc0011	857362	AAAAAAAGAGAAAAGAGATTTCTCT	G	T	TTTTCTTTTTTTTCAGAGAATGCTC
2	11.9-13.1	cb41042	cb25.fpc0011	859611	gaagggtatctacactgccaagttt	G	T	agtttatttttctcggttcccgtaa
2	11.9-13.1	cb41043	cb25.fpc0011	859709	taaacaatttatcagttgacaaatt	G	T	ttgatatctttaactggaatcaaga
2	11.9-13.1	cb41044	cb25.fpc0011	859760	taattcagctcaaagtggacGATTC	A	G	AGTGATCGTTTCCAGTCATCCACAA
2	11.9-13.1	cb41045	cb25.fpc0011	859948	TTTAACTCGTGTTTCCTAACGAAAC	T	G	TTTACGATAGCTGTCATATTGGAAG
2	11.9-13.1	cb41046	cb25.fpc0011	859957	TGTTTCCTAACGAAACTTTTACGAT	A	G	GCTGTCATATTGGAAGGAAGTTTTT
2	11.9-13.1	cb41047	cb25.fpc0011	860008	TTTCGGGGCGTTTGTAGAAGAATGG	A	G	CCATTTTTTTCAGAGATACATACAT
2	11.9-13.1	cb41048	cb25.fpc0011	860182	ACAGCGATCATATGAAAGTCTAGAC	G	A	TTTCAGCATGGGTACTGAGAATCAG
2	11.9-13.1	cb41049	cb25.fpc0011	860197	AAGTCTAGACGTTTCAGCATGGGTA	C	A	TGAGAATCAGAAAAAGAAGTTTTCA
2	11.9-13.1	cb41050	cb25.fpc0011	860357	AAATTGATCTGGAGAAGAGAAAAAC	C	T	GAAATTATAACAATCGAAAAAGAAT
2	11.9-13.1	cb41051	cb25.fpc0011	860369	AGAAGAGAAAAACCGAAATTATAAC	A	C	ATCGAAAAAGAATGTTTGAAGAATT
2	11.9-13.1	cb32140	cb25.fpc0011	999263	GTTTTGGGTCGAAGGAGAGAGAGAG	A	T	GTGAGCATATAAGCATATTCTCTCC
2	11.9-13.1	cb32141	cb25.fpc0011	999312	CCCATATCAAGTACTCGAAACGGGA	A	T	TGTGTGAATATTTTAAACAACGATC
2	11.9-13.1	cb32142	cb25.fpc0011	999327	CGAAACGGGAATGTGTGAATATTTT	A	T	AACAACGATCTGTAAGCATTACTTC
2	11.9-13.1	cb32143	cb25.fpc0011	999330	AACGGGAATGTGTGAATATTTTAAA	C	A	AACGATCTGTAAGCATTACTTCTTT
2	11.9-13.1	cb32144	cb25.fpc0011	999337	ATGTGTGAATATTTTAAACAACGAT	C	T	TGTAAGCATTACTTCTTTCTCGCTC
2	11.9-13.1	cb32145	cb25.fpc0011	999543	ACAACTGGTGTTATTCAGAATAGCT	G	A	AGGGACATCTGGATAAACAGACACA
2	11.9-13.1	cb32146	cb25.fpc0011	999634	AAATGCAATTCAAATAATGCCAAAA	G	A	TCTAGGAAAATCTGGAAAGTTTAGA
2	11.9-13.1	cb32147	cb25.fpc0011	999696	CATGAAAATTCTAATGATTAtcaag	C	T	ttgacccaatttaacttggttcctg
2	11.9-13.1	cb41052	cb25.fpc0011	999917	gtagcaaaaagttgtcaactgatat	T	C	atgtttgtcacaatataaaaaaaaa
2	11.9-13.1	cb41053	cb25.fpc0011	999951	cacaatataaaaaaaaattttatta	A	G	ttaaccacttgtccgtatcttttac
2	11.9-13.1	cb41054	cb25.fpc0011	1000112	ttgaacttacaaaatgtttatcgca	G	A	tatcaaaaatattttattaattgcc
2	11.9-13.1	cb41055	cb25.fpc0011	1000149	ttttattaattgccaacttttaggt	T	G	tattttacaggaaccgagataattg
2	11.9-13.1	cb41056	cb25.fpc0011	1000160	gccaacttttaggtttattttacag	G	A	aaccgagataattgggctcaaaatt
2	11.9-13.1	cb32148	cb25.fpc0011	1008054	ttcagaatttccaaatttcagaatt	C	G	ccaaatttcaaaatttcagaatttc
2	11.9-13.1	cb32149	cb25.fpc0011	1008066	aaatttcagaattcccaaatttcaa	A	C	atttcagaatttcaagatttcagaa
2	11.9-13.1	cb32150	cb25.fpc0011	1008080	ccaaatttcaaaatttcagaatttc	A	G	agatttcagaatttcaaaatttcaa
2	11.9-13.1	cb13001	cb25.fpc0011	1008219	AAAAGTGAAGTTTTATCGAGGGATC	A	G	TCACAGAATTTTGGAAAAATGAAGA
2	11.9-13.1	cb13008	cb25.fpc0011	1009418	GAAATAGTGTTGAAGGTCATGAGAC	A	G	CAGGCAATCATTTGACAGTTGTTGT
2	11.9-13.1	cb13007	cb25.fpc0011	1009427	TTGAAGGTCATGAGACACAGGCAAT	C	T	ATTTGACAGTTGTTGTCTTTTTGAT
2	11.9-13.1	cb13006	cb25.fpc0011	1009466	TGTCTTTTTGATAAACGGAAAATGG	A	G	AAGAAAATGGGTGGGAAGTTGAATT
2	11.9-13.1	cb13005	cb25.fpc0011	1009467	GTCTTTTTGATAAACGGAAAATGGA	A	G	AGAAAATGGGTGGGAAGTTGAATTG
2	11.9-13.1	cb13004	cb25.fpc0011	1009571	TGGATATAAATTGTATATACGAGAG	T	A	GTAGGAGATTTAGAGAAAAAGGGAA
2	11.9-13.1	cb13003	cb25.fpc0011	1009656	GGAAAGCAGAAGCCAACTGGGACCT	T	A	TTTCGTTAAGTTGGAAGAAGGAAAG
2	11.9-13.1	cb32151	cb25.fpc0011	1009715	TACTTCAGAATGAACTTCATAGAAA	A	G	CATGAGACTTTCAAACACATTTTTT
2	11.9-13.1	cb32152	cb25.fpc0011	1013623	CATTTACATCAAGGATTTCATTTTT	G	T	AGTAGACAATTTAAAGTACTTCCAA
2	11.9-13.1	cb13009	cb25.fpc0011	1043420	CCGAATCGTCACAACCGTCGTCACC	A	G	CTGAGGGCAGATTTCGATACTAAAA
2	11.9-13.1	cb13013	cb25.fpc0011	1044695	ATGGATCCACGTGATATAGTGTTTA	T	C	TAATAGAATTGAGAGTCTCAAGCTG
2	11.9-13.1	cb13012	cb25.fpc0011	1044696	TGGATCCACGTGATATAGTGTTTAT	T	C	AATAGAATTGAGAGTCTCAAGCTGA
2	11.9-13.1	cb13011	cb25.fpc0011	1044750	ATGGGTTGGCGGTCGGTGGGCTTGT	A	T	TCTGTGCAGAATATTATGctagaaa
2	11.9-13.1	cb13010	cb25.fpc0011	1044754	GTTGGCGGTCGGTGGGCTTGTATCT	G	C	TGCAGAATATTATGctagaaatttt
2	11.9-13.1	cb32153	cb25.fpc0011	1044799	aattttcttcaaatctgtttaaaaa	C	T	caactttctagcttatctagaagct
2	11.9-13.1	cb13015	cb25.fpc0011	1070905	ACGCCAGGCTTTCCAAATGCAAGTT	T	A	AAAAAAAAGAGCAATTTGAAGAATT
2	11.9-13.1	cb13016	cb25.fpc0011	1070952	AATTCGCATTTTTCAGGAAGAAGAA	A	T	TTTTCGACGAGGACATTCAAGACAC
2	11.9-13.1	cb13017	cb25.fpc0011	1071249	CACTCGACGGATCTCTTTACGTTTT	G	A	AAGAATAGCTCTCTCAAGAAACTGC
2	11.9-13.1	cb13018	cb25.fpc0011	1071276	AGAATAGCTCTCTCAAGAAACTGCC	G	A	TTCAATATTCCGCAATTGGTCCATG
2	11.9-13.1	cb32155	cb25.fpc0011	1073070	cggaacattctgaaagtcgtgaaat	G	T	ttacaaatttgagaatccagtgtat
2	11.9-13.1	cb32156	cb25.fpc0011	1073071	ggaacattctgaaagtcgtgaaatg	T	G	tacaaatttgagaatccagtgtatc
2	19.1	cb4596	cb25.NA_214	5083	CAACCGACAGATCTAGACCAGCTCC	G	A	AGAGCTGCCTGGCGAGCTGGAGCTT
2	19.1	cb4597	cb25.NA_214	6584	ACTTTGAGCTTATCCTAAGCTTTTC	C	T	AACTGTTCGACAAACTGAAAATGTT
2	20.9	cb3369	cb25.fpc0072	47140	AATTTTTCATGATTTTTGAGAAAAA	T	A	TTTTCGGCCAAAAATTCGTAAATTT
2	20.9	cb3370	cb25.fpc0072	47209	TTTGGACTGATTTTTCAGATTTTCA	A	G	GTTTTCCAGATGGATTCTTCTGAAT
2	20.9	cb3371	cb25.fpc0072	47221	TTTCAGATTTTCAAGTTTTCCAGAT	G	A	GATTCTTCTGAATTTTCGGTTTTTT
2	20.9	cb3372	cb25.fpc0072	47271	TTGTTGTTTTAAGAACGATTTTCAT	G	A	ATTTTTAAGCCAGTTTTCGCAGACT
2	20.9	cb3373	cb25.fpc0072	47304	AGCCAGTTTTCGCAGACTTTTCATT	G	A	GAATTTCTTGATTTTTAGTTTCATT
2	20.9	cb3374	cb25.fpc0072	47386	GTTCTGGATTTTTTGCTGTTTTCAG	A	T	GTAATTTTCATAACTTTTACAGTCA
2	20.9	cb3375	cb25.fpc0072	47409	AGAGTAATTTTCATAACTTTTACAG	T	C	CAAATTTCGCAGATTTTTTAATCAA
2	20.9	cb3376	cb25.fpc0072	47682	ATTCGCCGATAAAACCGGCCAAATC	G	A	TTGCTCGAAACTCGTCGTCCACGAG
2	20.9	cb25400	cb25.fpc0072	71650	CGCTGAGAATGTAAACGGAAAGCGA	A	G	TGTTTTCCTCTGAACATTTTTATCA
2	20.9	cb25401	cb25.fpc0072	71665	CGGAAAGCGAATGTTTTCCTCTGAA	C	A	ATTTTTATCATTGAAATACGCAAAT
2	20.9	cb25402	cb25.fpc0072	71766	TTCTGATATCCAATTTAGCCGTTGA	A	G	CGTGTCGAATGCGACCCGACGACGG
2	20.9	cb25403	cb25.fpc0072	71909	TGAGAGTTGTTCTGTAAGATTTCGG	C	G	ATTTTTGGGATTATGAATTCTAGAA
2	20.9	cb25404	cb25.fpc0072	71916	TGTTCTGTAAGATTTCGGCATTTTT	G	C	GGATTATGAATTCTAGAATTGCGGA
2	20.9	cb25405	cb25.fpc0072	71922	GTAAGATTTCGGCATTTTTGGGATT	A	C	TGAATTCTAGAATTGCGGAATTTTT
2	20.9	cb25406	cb25.fpc0072	71935	ATTTTTGGGATTATGAATTCTAGAA	T	C	TGCGGAATTTTTGGTACCCAAATTT
2	20.9	cb25391	cb25.fpc0072	81556	ACAGTAGTTGCAGTTCTCGCTGCGG	T	G	ACATTGCTACAAAACGCGGCATGCG
2	20.9	cb25393	cb25.fpc0072	81563	TTGCAGTTCTCGCTGCGGTACATTG	C	T	TACAAAACGCGGCATGCGCCTTTAA
2	20.9	cb25394	cb25.fpc0072	81679	ACCTATTTCCGTAGATTTTTTTGCA	A	G	AAAAGAGAGAAAAGTTGAAAAAGAA
2	20.9	cb25395	cb25.fpc0072	81748	GGTGCAGTGCGGACCATTCCGAAAC	A	G	AGCAAAGTGCTCAAATAGACAAAAA
2	20.9	cb25396	cb25.fpc0072	81761	CCATTCCGAAACAAGCAAAGTGCTC	A	G	AATAGACAAAAAAGAATACAATTTT
2	20.9	cb44646	cb25.fpc0072	81776	CAAAGTGCTCAAATAGACAAAAAAG	A	G	ATACAATTTTCGAAAATCAAAGAAA
2	20.9	cb25397	cb25.fpc0072	81780	GTGCTCAAATAGACAAAAAAGAATA	C	A	AATTTTCGAAAATCAAAGAAACGGA
2	20.9	cb44647	cb25.fpc0072	81803	TACAATTTTCGAAAATCAAAGAAAC	G	T	GAAAACACCTAGAAAACCCCATGAA
2	20.9	cb25398	cb25.fpc0072	81952	AGAAAATGGGAAAAATATTCTAAAG	A	G	CTACAAGAAAGATATGAAAAAGCGA
2	20.9	cb25399	cb25.fpc0072	81972	TAAAGACTACAAGAAAGATATGAAA	A	G	AGCGATGAGTCATCTGGGAACAAAA
2	20.9	cb25409	cb25.fpc0072	84852	cgaacttccgaatttctagaatttt	C	G	agtctgaaaaatcgaatacttcaaa
2	20.9	cb25411	cb25.fpc0072	84916	tttcagtattttacctacattacta	A	G	attatcagaatttcgaaaagtctac
2	20.9	cb44648	cb25.fpc0072	84938	ctaaattatcagaatttcgaaaagt	C	T	tacaatttttagttttcaaattttt
2	20.9	cb25413	cb25.fpc0072	84975	gttttcaaatttttaattttctgat	T	C	attttgaacattcagaaattccaag
2	20.9	cb25414	cb25.fpc0072	85003	tttgaacattcagaaattccaagtt	A	T	tccaaattttggaatttcgaaattc
2	20.9	cb25415	cb25.fpc0072	85024	agttatccaaattttggaatttcga	A	G	attctgaattcttcgatttctagaa
2	20.9	cb44649	cb25.fpc0072	85126	attcggaaaatgttgaaattctgaa	T	C	atttccaaataacttgcaacatttt
2	20.9	cb44650	cb25.fpc0072	85139	tgaaattctgaatatttccaaataa	C	T	ttgcaacattttgagaaaatttctt
2	20.9	cb25418	cb25.fpc0072	85226	gattttcagattttttcgaatcttt	T	A	taattttcataattctgaaaataaa
2	20.9	cb44651	cb25.fpc0072	85281	ttcaaatttacgaattttaggtatt	T	C	taagtttctgaattttcgaattcct
2	20.9	cb44652	cb25.fpc0072	85283	caaatttacgaattttaggtatttt	A	C	agtttctgaattttcgaattcctga
2	20.9	cb44653	cb25.fpc0072	85304	ttttaagtttctgaattttcgaatt	C	T	ctgaaaattcaggtttttcgaaaat
2	20.9	cb44654	cb25.fpc0072	91898	gacctactttttctaagccgtgact	T	C	acttttttctagttcatgacctgca
2	20.9	cb44655	cb25.fpc0072	91906	ttttctaagccgtgacttacttttt	T	C	ctagttcatgacctgcatttttcta
2	20.9	cb44656	cb25.fpc0072	91911	taagccgtgacttacttttttctag	T	A	tcatgacctgcatttttctaggcca
2	20.9	cb44657	cb25.fpc0072	91974	ttctagtcatgacctaatttttttt	A	T	aattccaaaatttgttctaCCCAGA
2	20.9	cb44658	cb25.fpc0072	92107	CGGTTATTTTAAGACAATTTCGAGG	C	T	ATTTCTTGTCGATTTGGGACTATAA
2	20.9	cb3390	cb25.fpc0072	93165	aaaTGACCTTTTTTCGTAGATTTTG	A	T	ACCTTAATATTCGCGAATTCCGTTG
2	20.9	cb25424	cb25.fpc0072	93391	ggatcattttagtagatattagacc	A	G	attccagtcaattttggaccatttt
2	20.9	cb25425	cb25.fpc0072	93411	agaccaattccagtcaattttggac	C	T	attttaagacagttttaggcctttt
2	20.9	cb25426	cb25.fpc0072	93458	ttttatagtcaatttttggactatt	A	C	ttcgtcatatttgaccccttctagt
2	20.9	cb25427	cb25.fpc0072	93476	gactattattcgtcatatttgaccc	C	T	ttctagtcaattttaaaccTCTACT
2	20.9	cb25428	cb25.fpc0072	93479	tattattcgtcatatttgacccctt	C	T	tagtcaattttaaaccTCTACTCAC
2	20.9	cb25429	cb25.fpc0072	95842	aaaattcaaaaaattcagaaatttg	A	G	aaaatctcgaaatttcagaaattga
2	20.9	cb25430	cb25.fpc0072	95866	gaaaaatctcgaaatttcagaaatt	G	C	agaaattctaaaattcggtaactcg
2	20.9	cb25431	cb25.fpc0072	95875	cgaaatttcagaaattgagaaattc	T	A	aaaattcggtaactcgaaagttcag
2	20.9	cb25432	cb25.fpc0072	95890	tgagaaattctaaaattcggtaact	C	A	gaaagttcagaaattcagaatttca
2	20.9	cb25433	cb25.fpc0072	95943	acttcagcatcttatagcttcagaa	A	G	ttctgaatttccaaatctcagactt
2	20.9	cb25434	cb25.fpc0072	95966	aaattctgaatttccaaatctcaga	C	A	tttgagaatctcagaatttcaaatt
2	20.9	cb25435	cb25.fpc0072	96044	agaatttctaaatttcagaaattga	G	A	aaattctaaaatttggaaattcgaa
2	20.9	cb25436	cb25.fpc0072	96051	ctaaatttcagaaattgagaaattc	T	A	aaaatttggaaattcgaaatttcag
2	20.9	cb25437	cb25.fpc0072	96095	atttcagaatttctaaaaatcagag	A	G	aaattcggaattttttagaatctca
2	20.9	cb25438	cb25.fpc0072	96137	agaatctcagaacttcaaaacctta	A	G	aattcgataattttagaactccaga
2	20.9	cb25439	cb25.fpc0072	96204	ttttgagtatttttacagatttcaa	G	A	tttctagaatttcagaatctttcaa
2	20.9	cb25440	cb25.fpc0072	96406	ataattcccgaattttgaatatgtt	C	T	agcatcttcaggattttccagaatc
2	20.9	cb25441	cb25.fpc0072	98275	ttacaacatttcattaattaaaaaa	T	A	tacataaagtaaaattacaaaattt
2	20.9	cb25443	cb25.fpc0072	98282	atttcattaattaaaaaattacata	A	C	agtaaaattacaaaatttcgaaaat
2	20.9	cb25444	cb25.fpc0072	98297	aaattacataaagtaaaattacaaa	A	C	tttcgaaaattagaaacttcggagt
2	20.9	cb25445	cb25.fpc0072	98351	agtttcttccaaagttcaaaaattt	G	T	gaaaatttcagatttcaCCTGTATT
2	20.9	cb3391	cb25.fpc0072	98367	caaaaatttggaaaatttcagattt	C	T	aCCTGTATTTCCTTTTTTGCCAATT
2	20.9	cb3392	cb25.fpc0072	98658	AATAGTACAACTACAGTAAACCTGA	A	G	TTCTAGATGAAGATACTGTAGCTAC
2	20.9	cb25446	cb25.fpc0072	102566	ATTTCAGTTCAAATCTAGAATCACT	A	G	AAACTGGAAGGCTATCAGGACGAGT
2	20.9	cb25447	cb25.fpc0072	102819	ttttcggaattatggaatttttgaa	T	C	acctctaattttgaaagatataatt
2	20.9	cb25448	cb25.fpc0072	102822	tcggaattatggaatttttgaatac	C	T	tctaattttgaaagatataattctg
2	20.9	cb25449	cb25.fpc0072	102888	tcaatttttgtttttccaatttttc	A	G	aagaattctatatttctcaattttc
2	20.9	cb25450	cb25.fpc0072	102899	ttttccaatttttcaaagaattcta	T	A	atttctcaattttctggaattttta
2	20.9	cb25451	cb25.fpc0072	102973	tatttttcaaaaaaaatttcccaca	T	A	tgcaaaatacagcatttttgaaaat
2	20.9	cb25452	cb25.fpc0072	102992	cccacattgcaaaatacagcatttt	T	C	gaaaattcgagatttcgaaattcag
2	20.9	cb25453	cb25.fpc0072	103150	tcaaaaatttcgaaaaatccaaaat	G	T	ttcagaaatttcgaaaaattaaaac
2	20.9	cb44663	cb25.fpc0072	103345	tcgaaaaagggaatttcgagaaaat	C	G	gaaaaattcggaaatacaagagctc
2	20.9	cb44664	cb25.fpc0072	103346	cgaaaaagggaatttcgagaaaatc	G	T	aaaaattcggaaatacaagagctca
2	20.9	cb44665	cb25.fpc0072	103357	atttcgagaaaatcgaaaaattcgg	A	G	aatacaagagctcaaatttttcgaa
2	20.9	cb44666	cb25.fpc0072	103374	aaattcggaaatacaagagctcaaa	T	A	ttttcgaaaaatcggaattttcgat
2	20.9	cb44667	cb25.fpc0072	103375	aattcggaaatacaagagctcaaat	T	C	tttcgaaaaatcggaattttcgatt
2	20.9	cb44668	cb25.fpc0072	103392	gctcaaatttttcgaaaaatcggaa	T	C	tttcgattccaaaattttcagaaat
2	20.9	cb44669	cb25.fpc0072	103429	aaattttcagaaattcaaaaattta	T	C	agaaaatcgaaaaattcaaaatttt
2	20.9	cb44670	cb25.fpc0072	103431	attttcagaaattcaaaaatttata	G	T	aaaatcgaaaaattcaaaattttca
2	20.9	cb3400	cb25.fpc0072	105061	GGTGGCGCTTCTGGAGCCGAGAAAT	C	T	TGCAGATTCCGCTTCAGAATTCGGC
2	20.9	cb3399	cb25.fpc0072	105108	CGGCCATTCTAGAAATTCTGAATCC	A	G	CGTGGATTGTTTGATGATAGCTGAC
2	20.9	cb3398	cb25.fpc0072	105226	ACCATCTCCAATTCTTTCGATAAAG	C	T	CGAGAAGATCCATTGAATCGGTTCT
2	20.9	cb3397	cb25.fpc0072	105305	TTTTTCTTGAATTTTTATATAGGAC	G	A	ACAAAAACGATCTAATATTGCTTGA
2	20.9	cb3396	cb25.fpc0072	105360	TCGCAATTCCAAAGGCAAAGACACT	G	A	AAATCGATAAATTCAAATTCTGACA
2	20.9	cb3395	cb25.fpc0072	105390	CGATAAATTCAAATTCTGACATATT	T	C	AACTAAGCTAAAAACATGCAAAAAA
2	20.9	cb3394	cb25.fpc0072	105393	TAAATTCAAATTCTGACATATTTAA	C	T	TAAGCTAAAAACATGCAAAAAACCA
2	20.9	cb3393	cb25.fpc0072	105439	AACCACAAAATTGAATTTTTCAGAG	C	T	CATTTCTAGATTCTCAAACTATTTT
2	20.9	cb25458	cb25.fpc0072	205282	ccaaaacattcgtagttcttgcaac	G	T	ttttgaattctgaaatttcggcatt
2	20.9	cb3401	cb25.fpc0072	205492	ACCAGTAAGTTGGATAGATCCGATT	G	T	TCTACTAGAGAATTTGAGAAAAAAT
2	20.9	cb25460	cb25.fpc0072	260943	gaaaaccacatttttgaaaaaattc	G	C	accatGAACGAGTTTTTTAAAAAAA
2	20.9	cb3402	cb25.fpc0072	266146	AGCCAATTTGAAGTCGAACCTGACG	A	G	TTTCTTACTAAAAATTGCTTATTCT
2	20.9	cb3403	cb25.fpc0072	266148	CCAATTTGAAGTCGAACCTGACGAT	T	G	TCTTACTAAAAATTGCTTATTCTGA
2	20.9	cb3404	cb25.fpc0072	266177	TACTAAAAATTGCTTATTCTGAGCT	C	A	AAAAATCGAGTTTCTAAAGCCTAAA
2	20.9	cb3405	cb25.fpc0072	266268	ATTTCCAGTCAAATCTGACGATTTT	A	T	GGGCTTAAAATTAGTTTTTTAGTAC
2	20.9	cb3412	cb25.fpc0072	268122	AAATCTCAAATTCTGGATATTGACA	A	C	TTTTGAGAGTCCGAAATTCCTTTAA
2	20.9	cb3411	cb25.fpc0072	268309	TGCATTTTTGGGAGATTTTAGGGGA	A	G	ATTTGACGAAAAACGACCAAAATAT
2	20.9	cb3410	cb25.fpc0072	268345	AAACGACCAAAATATGAAATTTGTG	T	G	GAAATTTGGGCCGTTTTTAGCTAGA
2	20.9	cb3409	cb25.fpc0072	268354	AAATATGAAATTTGTGTGAAATTTG	G	A	GCCGTTTTTAGCTAGAAATTAGCCT
2	20.9	cb3408	cb25.fpc0072	268427	TTTCTAGCAGAAAAAAATATGATTT	C	A	ATGTCGAAAAAAAGATTTTTCCATT
2	20.9	cb3407	cb25.fpc0072	268440	AAAATATGATTTCATGTCGAAAAAA	A	T	GATTTTTCCATTTGTTTTTTTACTT
2	20.9	cb3406	cb25.fpc0072	268446	TGATTTCATGTCGAAAAAAAGATTT	T	C	TCCATTTGTTTTTTTACTTACTTTT
2	20.9	cb25462	cb25.fpc0072	268525	ATaacattttccgaccaactagaat	T	C	cgtatggtagaactcaacgagccct
2	20.9	cb25463	cb25.fpc0072	268550	tcgtatggtagaactcaacgagccc	T	C	aatagatggtactatttggattaat
2	20.9	cb25464	cb25.fpc0072	268579	agatggtactatttggattaatgta	C	T	cttgtctatgagcaaagttacgagc
2	20.9	cb3413	cb25.fpc0072	294700	CCGCTGGAAATGTCTGAAAGTCGCT	A	G	CCCGTAAATCGCGCCAAACCCTCGC
2	20.9	cb3414	cb25.fpc0072	334641	ATCAACGATCAACACACAGAAATCC	C	G	TTCGATTCGGTCCCTGTACATAGAC
2	20.9	cb3415	cb25.fpc0072	334675	GGTCCCTGTACATAGACTGGCTTGT	T	G	TTTTGTACGGGCGATCGGATAGCGA
2	20.9	cb3425	cb25.fpc0072	336867	CGGCTTGAAATTTTCCGAAAAAATC	T	A	GAAAATTATTGGAAATCAGTTCAAA
2	20.9	cb3424	cb25.fpc0072	336918	ATCGGATATTTTGTGAATAAACGGG	A	G	TAAAACTGGGAATTCAGGGAAAAAA
2	20.9	cb3423	cb25.fpc0072	336933	AATAAACGGGATAAAACTGGGAATT	C	T	AGGGAAAAAAAACAAAAAAATATTG
2	20.9	cb3422	cb25.fpc0072	337045	GAGAGGAAATCATCAAGTTCAATCC	T	C	AAATTTGGAAAACTCCCGCCTAAAT
2	20.9	cb3421	cb25.fpc0072	337048	AGGAAATCATCAAGTTCAATCCTAA	A	G	TTTGGAAAACTCCCGCCTAAATGCT
2	20.9	cb3420	cb25.fpc0072	337055	CATCAAGTTCAATCCTAAATTTGGA	A	G	AACTCCCGCCTAAATGCTTAAAGGC
2	20.9	cb3419	cb25.fpc0072	337103	GGCGCACATGATAATACCAATCGGT	C	T	TCGAAGCGATTTCACAGTGTAGTCC
2	20.9	cb3418	cb25.fpc0072	337143	CAGTGTAGTCCTCTCGGACAATTTT	T	G	TTGGCGGTCGAAATTATAATTTTTC
2	20.9	cb3417	cb25.fpc0072	337188	TTTTTCCAAATTTCAGCAAAACAAT	T	C	GCGAATCAGACTTGATATTTTCCAA
2	20.9	cb3416	cb25.fpc0072	337240	AAAAAAAAAACCAGAAATTGTTGAA	A	G	ATAACTCAAAAATCAGGTATTTGAA
2	20.9	cb25468	cb25.fpc0072	342488	GGGTCATATTAAATTAACTATATCA	A	C	ATCTAccgtaaaacctgctaataga
2	20.9	cb25469	cb25.fpc0072	342618	tatcataatatcagcagtgtattgt	C	T	agtttgcacatttttgacaccttgc
2	20.9	cb25470	cb25.fpc0072	342734	TGATCTTCTTTGTAGATTTTACATT	C	A	AATGAAGCTGACTGTCAGGCCTCAA
2	20.9	cb25471	cb25.fpc0072	342881	CGTCAATTCTTTGAATACCATAAAT	T	C	CTGACTTCCAACTTTGAGTTTttcc
2	20.9	cb25472	cb25.fpc0072	363432	TCGGGAGCGACCCCAAAGTGATGAT	G	A	CACCGAGGATTCCGGATCGTCCGGT
2	20.9	cb25473	cb25.fpc0072	363485	TGGTAAATGGGATGCGGTTGCCAGT	G	T	GCTCCTTCGCATTCTATCCAGCATC
2	20.9	cb25474	cb25.fpc0072	363518	CGCATTCTATCCAGCATCAACGGGA	T	G	CGATCAGCATCTCCAGAACCAGAAG
2	20.9	cb25475	cb25.fpc0072	363560	AACCAGAAGAACAGGTACTCAGTGA	T	C	ACCGGCGAATCGATAAATCCCGAGA
2	20.9	cb25476	cb25.fpc0072	363772	GAAACCTAGTGTTTCCTAGAAGCAC	G	A	AGTATGGTCGCAGAGTCTACCAGAG
2	20.9	cb25477	cb25.fpc0072	363859	CGGTGGCGCCATATCCAACCGTCCC	T	C	GAATTGGCAGAACTTCCTTCATACA
2	20.9	cb25480	cb25.fpc0072	370023	TTCTACTGTAGTTTGAAATTTTGAA	T	A	TTTCAAAACTACATTAATCCACAGA
2	20.9	cb25481	cb25.fpc0072	370098	ACCCTAGATCACAGAATCCTAATCG	C	T	GAATAATCTACAGTAATCCAAAAAG
2	20.9	cb26576	cb25.fpc0072	466287	tgagacagtttatctaggttgctgt	G	C	aaagatatcaaaaagtaatccacta
2	20.9	cb26577	cb25.fpc0072	466329	aatccactaacgaaatgttaatcat	A	G	atgtcaaaagtattttgtcagctga
2	20.9	cb26578	cb25.fpc0072	466417	tggaccaaagttcggagggccttcc	G	A	ttacGTATAGGCCATTTCAGCAGAT
2	20.9	cb26579	cb25.fpc0072	466511	TATTTTCCAGATGAACGGCACTGTA	A	T	CTCGATACGAAATTGTTGGGGACCA
2	20.9	cb26580	cb25.fpc0072	466583	TAGAATATTCAAAAAAGCTGAAAAT	T	A	TGGATACTGTAAAATTGCCAGGATT
2	20.9	cb26584	cb25.fpc0072	466738	ATTGACTTTAAACAACGTTTCACTT	C	T	AATTTTTCAGAGACAATGCGACATC
2	20.9	cb26585	cb25.fpc0072	468065	TTATTTTTtcgattttctattagct	T	C	gaccattttttcacaacaatgtgaa
2	20.9	cb26586	cb25.fpc0072	468168	aaaccaacaaaataacaataattag	T	C	gagcaaaagtgtttttaactttcca
2	20.9	cb26587	cb25.fpc0072	468221	aggagtaattttgctttttttgttt	C	T	ttatgagcttttttccttttttttt
2	20.9	cb26588	cb25.fpc0072	468245	tcttatgagcttttttccttttttt	T	A	ttcgggaatctgatcgaaattcagt
2	20.9	cb26589	cb25.fpc0072	468288	aattcagttcgaaactgtttttgaa	C	A	gaaaaaactaaatttgaatgtcgcg
2	20.9	cb26590	cb25.fpc0072	468330	aatgtcgcgcgagattttgttcaac	G	C	gggcgcactttctgacgatcgtttg
2	20.9	cb26599	cb25.fpc0072	501820	CTTCTTCAAAAAATCAAATCCTTCT	C	T	ATCCAAAATGAGATCATTTGAATTT
2	20.9	cb26600	cb25.fpc0072	501887	CCAAAAAATGGTCTACATTTGAAAA	T	C	CATTTCCAACATACGAAAATTCAAT
2	20.9	cb26601	cb25.fpc0072	502043	TGACTGCAGTTCGTTCAATGGATTT	G	A	GATATTCAGAACACTACGAAACGTT
2	20.9	cb26602	cb25.fpc0072	502044	GACTGCAGTTCGTTCAATGGATTTG	G	T	ATATTCAGAACACTACGAAACGTTT
2	20.9	cb26603	cb25.fpc0072	502056	TTCAATGGATTTGGATATTCAGAAC	A	G	CTACGAAACGTTTAGAGAAACTTGC
2	20.9	cb26604	cb25.fpc0072	502179	ACTATCTCTATTTCGAGAGTTTCTT	G	A	ATGAACATGCATGGTGTCAGAATTT
2	20.9	cb26605	cb25.fpc0072	502193	GAGAGTTTCTTGATGAACATGCATG	G	C	TGTCAGAATTTTCAAGATGACTACA
2	20.9	cb26606	cb25.fpc0072	502198	TTTCTTGATGAACATGCATGGTGTC	A	T	GAATTTTCAAGATGACTACACTTTT
2	20.9	cb26607	cb25.fpc0072	502207	GAACATGCATGGTGTCAGAATTTTC	A	G	AGATGACTACACTTTTTACGGTTGG
2	20.9	cb26608	cb25.fpc0072	502263	CTTGGGTTTTTAAAAAGATAGATTT	A	T	AAAAAACATTCTTATCATGCTCATC
2	23.3-24.5-25.1-25.7-26.2-26.8-28.0-28.6	cb42690	cb25.fpc0058	25702	ATCTGTTCCAGCTGGAGAACCATTT	T	C	GGGTAATATCTAGCGTAACTAGTTT
2	23.3-24.5-25.1-25.7-26.2-26.8-28.0-28.6	cb42691	cb25.fpc0058	25834	TCTTTCCTCTTTTGTAGTAAGAAGT	G	A	TATCTTCGAAATATTCGGCTTCACT
2	23.3-24.5-25.1-25.7-26.2-26.8-28.0-28.6	cb42692	cb25.fpc0058	25925	GATTTATCAGATGTCTGTAAAAAAT	C	G	AAATTCAAAAGACGAATACAACTGA
2	23.3-24.5-25.1-25.7-26.2-26.8-28.0-28.6	cb42693	cb25.fpc0058	25928	TTATCAGATGTCTGTAAAAAATCAA	A	T	TTCAAAAGACGAATACAACTGAAAT
2	23.3-24.5-25.1-25.7-26.2-26.8-28.0-28.6	cb42694	cb25.fpc0058	26025	CAGGGGAACTAGGCTCTTCAGCCAC	C	G	TTAGATTCATGCACTGGACTGTTTT
2	23.3-24.5-25.1-25.7-26.2-26.8-28.0-28.6	cb42695	cb25.fpc0058	26145	TGTCCTTGACATCTTCTTCCAATGT	C	G	TTTTGATTGAAATCAAAACTATCAG
2	23.3-24.5-25.1-25.7-26.2-26.8-28.0-28.6	cb42696	cb25.fpc0058	28020	AAGGCTTCCCAGATGATGAAGGCAC	T	A	ATCGCTCTGTTTCAAGTGAGTTTCG
2	23.3-24.5-25.1-25.7-26.2-26.8-28.0-28.6	cb42712	cb25.fpc0058	34268	CTTCCTTTCCTTCTGCAGTGCCCTT	C	T	CCAGCTCCTCAATCGTTTCTTCTGC
2	23.3-24.5-25.1-25.7-26.2-26.8-28.0-28.6	cb42734	cb25.fpc0058	78350	TTTCTATTATTGCCTGTTTGCAACT	T	G	GATATACTAAACTTGAATGAAAATC
2	23.3-24.5-25.1-25.7-26.2-26.8-28.0-28.6	cb42736	cb25.fpc0058	160325	CAAAACTGGAAAAAAAAGATAGAGA	A	G	TAGAATAGAGGATGTAGTAGTGGAT
2	23.3-24.5-25.1-25.7-26.2-26.8-28.0-28.6	cb42737	cb25.fpc0058	160355	ATAGAGGATGTAGTAGTGGATGTGA	G	C	AGCAAAAGGGCTCTATTGTGTTTAC
2	23.3-24.5-25.1-25.7-26.2-26.8-28.0-28.6	cb42755	cb25.fpc0058	172764	TTCATAAAAGAAAGCACTTGAAATG	A	G	CAGCGAAAAATACAAATCGCATTTG
2	23.3-24.5-25.1-25.7-26.2-26.8-28.0-28.6	cb42756	cb25.fpc0058	207490	CTTCTTTTTCGAGTATACCAGATTG	G	A	ACAGCCTGCTGCATATCGACTTGTG
2	23.3-24.5-25.1-25.7-26.2-26.8-28.0-28.6	cb42757	cb25.fpc0058	207507	CCAGATTGGACAGCCTGCTGCATAT	C	G	GACTTGTGTCTTCACAGCTTCTTCA
2	23.3-24.5-25.1-25.7-26.2-26.8-28.0-28.6	cb42759	cb25.fpc0058	249619	CACAAGCTCCACCCTCTAGTTTCTA	A	G	AGAAATCTAAGACTCAAAAACATCG
2	23.3-24.5-25.1-25.7-26.2-26.8-28.0-28.6	cb42760	cb25.fpc0058	249818	AAGGCAAGTTGTCAGAGATTTCGCC	T	A	AGCACATGACTCGAAATTAAAGATT
2	23.3-24.5-25.1-25.7-26.2-26.8-28.0-28.6	cb42766	cb25.fpc0058	326080	GTGTTCAGTAGCCATGGAAAACTGG	G	T	AAAACAGATAAAAAGATGTTAAGGA
2	23.3-24.5-25.1-25.7-26.2-26.8-28.0-28.6	cb42776	cb25.fpc0058	330316	caagcaattatttttcaaacagtag	C	A	attatgtagtgctcatcgagttata
2	23.3-24.5-25.1-25.7-26.2-26.8-28.0-28.6	cb42777	cb25.fpc0058	330327	ttttcaaacagtagcattatgtagt	G	T	ctcatcgagttatatgatatctgat
2	23.3-24.5-25.1-25.7-26.2-26.8-28.0-28.6	cb42778	cb25.fpc0058	330411	actacggcggTTCACAAGTGTGAAA	A	T	CCAGGTTCATTCTTTCTCGTTCCAA
2	23.3-24.5-25.1-25.7-26.2-26.8-28.0-28.6	cb42779	cb25.fpc0058	330419	ggTTCACAAGTGTGAAAACCAGGTT	C	T	ATTCTTTCTCGTTCCAAAGCTTCTT
2	23.3-24.5-25.1-25.7-26.2-26.8-28.0-28.6	cb42780	cb25.fpc0058	330420	gTTCACAAGTGTGAAAACCAGGTTC	A	C	TTCTTTCTCGTTCCAAAGCTTCTTT
2	23.3-24.5-25.1-25.7-26.2-26.8-28.0-28.6	cb42781	cb25.fpc0058	330503	TCACTTTGGTCATCGTATGCAAAAA	C	T	GGTTGTTGTTTGACAGCTGTCGTTG
2	23.3-24.5-25.1-25.7-26.2-26.8-28.0-28.6	cb42782	cb25.fpc0058	330560	ATGCTTGAGAGTATTGAGCAGAAGA	A	G	ACTGACTTATTGTCAAATTCttaat
2	23.3-24.5-25.1-25.7-26.2-26.8-28.0-28.6	cb42783	cb25.fpc0058	330907	AGATGTGAAAAAAAGATTTTGACCA	C	G	TTATGAATCACTTCTAAACTATTCC
2	23.3-24.5-25.1-25.7-26.2-26.8-28.0-28.6	cb42791	cb25.fpc0058	331932	ttcaattttttcgatgcgtttcatt	G	A	attttgaacattaaaaaaaactccg
2	23.3-24.5-25.1-25.7-26.2-26.8-28.0-28.6	cb42792	cb25.fpc0058	331942	tcgatgcgtttcattgattttgaac	A	T	ttaaaaaaaactccgaaaaattgta
2	23.3-24.5-25.1-25.7-26.2-26.8-28.0-28.6	cb42793	cb25.fpc0058	332046	TTCGCAACATGTTTTGTTTTTACTG	T	G	GACCTTATCTAATTATCTGAGTATG
2	23.3-24.5-25.1-25.7-26.2-26.8-28.0-28.6	cb42794	cb25.fpc0058	332218	AATATTGAGACCTAATCGAATCATT	C	G	AAAAGTCGAGACACCAAATGTCCAC
2	23.3-24.5-25.1-25.7-26.2-26.8-28.0-28.6	cb42795	cb25.fpc0058	332247	AGTCGAGACACCAAATGTCCACTTA	T	A	TGCACAAAAAAACCATCTGTCTCAT
2	23.3-24.5-25.1-25.7-26.2-26.8-28.0-28.6	cb42796	cb25.fpc0058	339592	CAAAGTGTTAGCAGGTATAATTTCT	T	C	TGCTTTGAAAAAGGGGAAAACCGTA
2	23.3-24.5-25.1-25.7-26.2-26.8-28.0-28.6	cb42797	cb25.fpc0058	339603	CAGGTATAATTTCTTTGCTTTGAAA	A	T	AGGGGAAAACCGTATTTTTCAAAAT
2	23.3-24.5-25.1-25.7-26.2-26.8-28.0-28.6	cb42798	cb25.fpc0058	339623	TGAAAAAGGGGAAAACCGTATTTTT	C	T	AAAATTTCAGGACAGGAGATCGGGA
2	23.3-24.5-25.1-25.7-26.2-26.8-28.0-28.6	cb42799	cb25.fpc0058	339805	GCGTCGTAAGAAAAATTGAATTTTG	T	A	TTTGATTCTTGACGATGATTCCTTT
2	23.3-24.5-25.1-25.7-26.2-26.8-28.0-28.6	cb42800	cb25.fpc0058	342013	TTTGAGCATTTTTTTTTCGAAAATG	A	G	CCCATCTAGTTTTAGAACACCTTTA
2	23.3-24.5-25.1-25.7-26.2-26.8-28.0-28.6	cb42801	cb25.fpc0058	342022	TTTTTTTTCGAAAATGACCCATCTA	G	A	TTTTAGAACACCTTTATAAACCGCT
2	23.3-24.5-25.1-25.7-26.2-26.8-28.0-28.6	cb42802	cb25.fpc0058	342169	ATGTCTCCAGAGCTGGAATTCATTC	A	G	TTGAATCATTTTTTCGAATGTTTAT
2	23.3-24.5-25.1-25.7-26.2-26.8-28.0-28.6	cb42803	cb25.fpc0058	342428	AATTTTATCAGTTGACTACCATTCT	C	T	TGCCACTTCAATATACTCTTCTTTT
2	23.3-24.5-25.1-25.7-26.2-26.8-28.0-28.6	cb42804	cb25.fpc0058	342461	TCAATATACTCTTCTTTTTTCGATA	G	A	TGTGATCAATGCTGTTTTATCATCA
2	23.3-24.5-25.1-25.7-26.2-26.8-28.0-28.6	cb42805	cb25.fpc0058	342502	TTTATCATCAATTTGCTTCTATAAT	A	G	AGTGTCTAAAACTTTAAGTCAATTT
2	23.3-24.5-25.1-25.7-26.2-26.8-28.0-28.6	cb42806	cb25.fpc0058	342537	AACTTTAAGTCAATTTACATGGACA	A	G	ACGAAGTTTATTCAGTAACTGTTTC
2	23.3-24.5-25.1-25.7-26.2-26.8-28.0-28.6	cb42807	cb25.fpc0058	342554	CATGGACAAACGAAGTTTATTCAGT	A	T	ACTGTTTCAATGGTAATGTACAAAA
2	23.3-24.5-25.1-25.7-26.2-26.8-28.0-28.6	cb42808	cb25.fpc0058	342566	AAGTTTATTCAGTAACTGTTTCAAT	G	A	GTAATGTACAAAATGAAGGAGCGGT
2	23.3-24.5-25.1-25.7-26.2-26.8-28.0-28.6	cb42810	cb25.fpc0058	342591	GGTAATGTACAAAATGAAGGAGCGG	T	C	AAAATTAATTAGAGGCAAATAAATA
2	23.3-24.5-25.1-25.7-26.2-26.8-28.0-28.6	cb42811	cb25.fpc0058	343506	TTTCAATTTTCAGAGCGTTAAAAAG	G	A	ATCCACAGGTTCTCTGGATTGATAT
2	23.3-24.5-25.1-25.7-26.2-26.8-28.0-28.6	cb42812	cb25.fpc0058	343585	CATCAAAGCTTTAACATCTGAACGA	T	C	TGAAGTAACTGGAGACGATGTCTGT
2	23.3-24.5-25.1-25.7-26.2-26.8-28.0-28.6	cb42813	cb25.fpc0058	343688	GAGAGGAGCTGCAATTGAAATTCTA	C	A	GAGTTCGAAAAATGAATTTAAAAAG
2	23.3-24.5-25.1-25.7-26.2-26.8-28.0-28.6	cb42814	cb25.fpc0058	343691	AGGAGCTGCAATTGAAATTCTACGA	G	T	TTCGAAAAATGAATTTAAAAAGTCT
2	23.3-24.5-25.1-25.7-26.2-26.8-28.0-28.6	cb42815	cb25.fpc0058	343777	GAATTGGGACAAAGCCTACTGGCCA	C	T	CCAGGAACGTCCGGATAGTCATATC
2	23.3-24.5-25.1-25.7-26.2-26.8-28.0-28.6	cb42816	cb25.fpc0058	343896	Tattttaatctcaattatctcggtt	C	T	ctttgaaaaatatcaaaagtttgtc
2	23.3-24.5-25.1-25.7-26.2-26.8-28.0-28.6	cb42817	cb25.fpc0058	343961	gctgatattatgatgaacatttttt	T	C	agttgaccactttttggtatcttta
2	23.3-24.5-25.1-25.7-26.2-26.8-28.0-28.6	cb42818	cb25.fpc0058	344120	TCCGTACATCCCAACCATATTCGAG	T	A	AAGCCGAAAGTAGAGTTCTATTTTT
2	23.3-24.5-25.1-25.7-26.2-26.8-28.0-28.6	cb42819	cb25.fpc0058	344186	AAAAATTTCTTGTTGATCGTAACGT	C	T	GGTTAAGGAATTGATAAGGTTGGCC
2	23.3-24.5-25.1-25.7-26.2-26.8-28.0-28.6	cb42820	cb25.fpc0058	344234	GCCGTTAACATAACGAGCTCTTAGT	T	C	TTTGACCCAATTGCATGTGCTGTCT
2	23.3-24.5-25.1-25.7-26.2-26.8-28.0-28.6	cb42823	cb25.fpc0058	355811	AAAAATCTTCATGTCTTCTGAACTC	A	C	TCCACCTAATCTTCTTGTATATCAT
2	23.3-24.5-25.1-25.7-26.2-26.8-28.0-28.6	cb42824	cb25.fpc0058	355976	TGAGATGCGTTTGAACGTAAAAAGC	A	C	CTTTCGAATTTCCAGAAAAAATTTC
2	23.3-24.5-25.1-25.7-26.2-26.8-28.0-28.6	cb42825	cb25.fpc0058	419790	ATTTGTGTTATCACGTATCTCATTT	G	C	CTGAGAGTCTTTGAGGTTCTTATCC
2	23.3-24.5-25.1-25.7-26.2-26.8-28.0-28.6	cb42826	cb25.fpc0058	420905	ATAGATTCTTTCCTCGAAACGGTCC	C	T	AGTTAAAATGTCATTTCCACAGGCT
2	23.3-24.5-25.1-25.7-26.2-26.8-28.0-28.6	cb42827	cb25.fpc0058	421030	AAACACAATGGGTGTTTACTCAATT	C	T	TCTTCCATCACCTGTTATCATTCAG
2	23.3-24.5-25.1-25.7-26.2-26.8-28.0-28.6	cb42828	cb25.fpc0058	471576	taaaaaggattactgtagggaaaat	C	T	ttccttattaataaaacgctagagg
2	23.3-24.5-25.1-25.7-26.2-26.8-28.0-28.6	cb42829	cb25.fpc0058	471703	tagaaaaagtgagaaacgaagcgac	A	G	aacatttaaaaaaatagattgaatc
2	23.3-24.5-25.1-25.7-26.2-26.8-28.0-28.6	cb42830	cb25.fpc0058	473150	CCTTTTCAACTTCGAACTTTTTTCC	C	T	TACAATAATTATTTTTCAATTCCGA
2	23.3-24.5-25.1-25.7-26.2-26.8-28.0-28.6	cb42831	cb25.fpc0058	473155	TCAACTTCGAACTTTTTTCCCTACA	A	G	TAATTATTTTTCAATTCCGAATATC
2	23.3-24.5-25.1-25.7-26.2-26.8-28.0-28.6	cb42832	cb25.fpc0058	491512	TCATCTCACCGAACCGCCTGGTGAC	A	G	TTTTAGTGTTTTTGACTGGTCAAGA
2	23.3-24.5-25.1-25.7-26.2-26.8-28.0-28.6	cb42833	cb25.fpc0058	495503	GGAACCACTCGCGGCGGAATTGCTT	G	C	GCAGCTCCGTCTGGGGTGTTGGTCC
2	23.3-24.5-25.1-25.7-26.2-26.8-28.0-28.6	cb42834	cb25.fpc0058	501269	AATGGCAGGAAAAATTTGGATCTTC	A	C	TTTTCTACCTTTTCCAAATAGAGAT
2	23.3-24.5-25.1-25.7-26.2-26.8-28.0-28.6	cb42837	cb25.fpc0058	501543	CTGGTCATCCACCGTGGATCCATTC	G	A	AAAATTTCTACTAAATTCTTCTATT
2	23.3-24.5-25.1-25.7-26.2-26.8-28.0-28.6	cb42844	cb25.fpc0058	506890	GTTGTCTGCTGCGGACGCCGAAGAA	G	A	TTCGTAAGAATTTGCACGATGGAAA
2	23.3-24.5-25.1-25.7-26.2-26.8-28.0-28.6	cb42845	cb25.fpc0058	522714	CACACTTTGGTTGTCAGATTCTGTT	T	A	TCCAGATGGGACGGTCAGTTCAAAA
2	23.3-24.5-25.1-25.7-26.2-26.8-28.0-28.6	cb42847	cb25.fpc0058	523117	CATTGACTCAATGGCCAACTGGATT	C	A	ATTCGAATGTTCAATCGAAATGTCA
2	23.3-24.5-25.1-25.7-26.2-26.8-28.0-28.6	cb42848	cb25.fpc0058	523183	CAATGTGTCTGTCCACTAGCTCATA	T	C	TACACTCAACGTATTCATGATTCTG
2	23.3-24.5-25.1-25.7-26.2-26.8-28.0-28.6	cb42849	cb25.fpc0058	525869	ATGATTGGAGGAAAGTGTTACAACA	G	T	AATGTTTAGATCAAACTATGTATAG
2	23.3-24.5-25.1-25.7-26.2-26.8-28.0-28.6	cb42869	cb25.fpc0058	581774	AAGAACCGGATTGTGTGGTCCTGGT	A	C	GGGAAGAAGAAGTGAATCGATTTGA
2	23.3-24.5-25.1-25.7-26.2-26.8-28.0-28.6	cb42870	cb25.fpc0058	582126	AGACTTTTATCAGATTCTACCAATT	T	A	CAAACCTATCTTTTCAGGGTCCGCG
2	23.3-24.5-25.1-25.7-26.2-26.8-28.0-28.6	cb42875	cb25.fpc0058	586517	TCGATGAGCACACTGGACAAGTCCG	A	C	ACAGCTCAATTCTGCAGTTTCCGAG
2	23.3-24.5-25.1-25.7-26.2-26.8-28.0-28.6	cb42876	cb25.fpc0058	586767	CTACAAACTTTCGCACGAAATTCAA	A	G	GTAAATTTGAGATACACGAGCTATC
2	23.3-24.5-25.1-25.7-26.2-26.8-28.0-28.6	cb42877	cb25.fpc0058	596058	GCATCCAGCAAGCTTCTGTAAACAT	A	G	TGCAAATGTGTGTTTACCGCCCGTC
2	23.3-24.5-25.1-25.7-26.2-26.8-28.0-28.6	cb42880	cb25.fpc0058	600064	ATGTTAATAGAATCGGATATTGCAG	G	A	TTCATGTCAAACGATACCATCCAGA
2	23.3-24.5-25.1-25.7-26.2-26.8-28.0-28.6	cb42881	cb25.fpc0058	635866	GGCGCGGCTGTGCCGCGCaattagg	T	C	ggaattagatgcagggccttcggcc
2	23.3-24.5-25.1-25.7-26.2-26.8-28.0-28.6	cb42882	cb25.fpc0058	635907	gccttcggccctggctcaGTGGAAT	C	A	AGTTGATCCAGGGTTCAGTCTGTTC
2	23.3-24.5-25.1-25.7-26.2-26.8-28.0-28.6	cb42883	cb25.fpc0058	635908	ccttcggccctggctcaGTGGAATC	A	T	GTTGATCCAGGGTTCAGTCTGTTCT
2	23.3-24.5-25.1-25.7-26.2-26.8-28.0-28.6	cb42884	cb25.fpc0058	638248	ACTGAACTCATCTATTACAGCTCAA	A	C	TTCCGGTGTATCAGAATCCGATGGC
2	23.3-24.5-25.1-25.7-26.2-26.8-28.0-28.6	cb42885	cb25.fpc0058	650831	TAAAATGTTTCGTTTCTTTTGGTGC	T	G	TCGGAATCCCCAAAAAAATGTCTCT
2	23.3-24.5-25.1-25.7-26.2-26.8-28.0-28.6	cb42888	cb25.fpc0058	656237	GACAgtaatacctgtaatagaagag	T	C	ccctaactttaactttgagcaaatt
2	23.3-24.5-25.1-25.7-26.2-26.8-28.0-28.6	cb42889	cb25.fpc0058	788398	TAGAACAATTCCCACTGAAGAAACA	T	A	AATGCAACATTAGACGTTGTTTCAG
2	23.3-24.5-25.1-25.7-26.2-26.8-28.0-28.6	cb42908	cb25.fpc0058	791810	CTTTGATCCGTCCGTTTGAAATTCA	C	T	TGACACTATCGAAGCGTTGAATTTT
2	23.3-24.5-25.1-25.7-26.2-26.8-28.0-28.6	cb42909	cb25.fpc0058	810971	TTAAGTTAAAAAAGAAGGTATATTC	T	C	TCAAAGAATTTCATGTACATTTTTC
2	23.3-24.5-25.1-25.7-26.2-26.8-28.0-28.6	cb42910	cb25.fpc0058	810973	AAGTTAAAAAAGAAGGTATATTCTT	C	T	AAAGAATTTCATGTACATTTTTCTT
2	23.3-24.5-25.1-25.7-26.2-26.8-28.0-28.6	cb42911	cb25.fpc0058	811588	ctctctccctctctctctctctctc	T	C	ctctctctctctATCGGCTCTTGTA
2	23.3-24.5-25.1-25.7-26.2-26.8-28.0-28.6	cb42916	cb25.fpc0058	848736	TGCTTGAAATTTTCATTCGGTCTAT	G	C	TTTTATGCGTAAATTTGAAAAATGG
2	23.3-24.5-25.1-25.7-26.2-26.8-28.0-28.6	cb42917	cb25.fpc0058	849139	ATCAGACTTCTCGTGTCTTGATATG	G	T	ACGGTTTGATTGATATGTACGGTTT
2	23.3-24.5-25.1-25.7-26.2-26.8-28.0-28.6	cb42920	cb25.fpc0058	852793	GCGATCCAAATGGAAAGTTCATCAA	A	G	CTTGAGAACACGAGCAGAAACAAGG
2	23.3-24.5-25.1-25.7-26.2-26.8-28.0-28.6	cb42923	cb25.fpc0058	855809	AATATCTTTTATGTCCTGAAATGAT	T	A	ATACAAGCACATGATCAAAACCCTT
2	23.3-24.5-25.1-25.7-26.2-26.8-28.0-28.6	cb42929	cb25.fpc0058	896424	CTCTCTTTCTCTTCTCAAACTCCTC	T	C	CATTTCTCATTGAAATCTTCCAATT
2	23.3-24.5-25.1-25.7-26.2-26.8-28.0-28.6	cb42956	cb25.fpc0058	942218	CGAATGAAACTTTTCACACACGCAA	T	A	TAAAAAATAATCTTACAATTACAAT
2	23.3-24.5-25.1-25.7-26.2-26.8-28.0-28.6	cb42962	cb25.fpc0058	972885	ATATCGGTGATCCGTTAATCTGTTT	T	C	TGCCAGTTTTCACACTATTTCTATC
2	23.3-24.5-25.1-25.7-26.2-26.8-28.0-28.6	cb42963	cb25.fpc0058	997253	ACGAGTTTGTTTCGAAAGCATTGTC	C	T	ATTCTCGAAGACGATGTTGTCGATT
2	23.3-24.5-25.1-25.7-26.2-26.8-28.0-28.6	cb42964	cb25.fpc0058	997400	CAGTTCTTGCTGCTGCGAAAATGTT	T	C	AAAAAGCCAGACCAAGTGAGGTCTC
2	23.3-24.5-25.1-25.7-26.2-26.8-28.0-28.6	cb42965	cb25.fpc0058	999142	GCCAATATCAACATGCTTGTCTATG	C	T	ACCTTATTCCACTTCTGAGCTCTCC
2	23.3-24.5-25.1-25.7-26.2-26.8-28.0-28.6	cb42966	cb25.fpc0058	999379	AAGAATTTTTGTGTTTCACTCCACC	C	T	CTCCCCTCTTTTTGCTCTTTTTAAA
2	23.3-24.5-25.1-25.7-26.2-26.8-28.0-28.6	cb42967	cb25.fpc0058	1021877	tcaatgctaatgtttggatggcatt	T	C	tattagagtgttacggCAGCTTCCA
2	23.3-24.5-25.1-25.7-26.2-26.8-28.0-28.6	cb42968	cb25.fpc0058	1021996	CTATTACCTCTCCCCTCCTTCCTCT	T	C	ATTCTCACCTCATTCAGTTTATCAA
2	23.3-24.5-25.1-25.7-26.2-26.8-28.0-28.6	cb42974	cb25.fpc0058	1030089	ATCTCTTTCTTCAGCAACCAATGCT	C	T	AAATAAATTTCAGATTGTAACAAAC
2	23.3-24.5-25.1-25.7-26.2-26.8-28.0-28.6	cb42976	cb25.fpc0058	1032011	AAATCCAAATAAATTCATCAGAGCA	G	A	TTGTTTTATACAACAAATCCCAAAT
2	23.3-24.5-25.1-25.7-26.2-26.8-28.0-28.6	cb42977	cb25.fpc0058	1057198	cactccttcttctttttcttcttct	G	T	tcatttttttgtcgcttttccgtat
2	23.3-24.5-25.1-25.7-26.2-26.8-28.0-28.6	cb42978	cb25.fpc0058	1057243	ccgtattcttccccttctATCTCCA	G	A	CTACCAAGCACCGCTCCACACTATC
2	23.3-24.5-25.1-25.7-26.2-26.8-28.0-28.6	cb42985	cb25.fpc0058	1064044	aatttcaaagttgacgtggatttga	T	C	ctagttaattttaatcaacgagttg
2	23.3-24.5-25.1-25.7-26.2-26.8-28.0-28.6	cb42986	cb25.fpc0058	1064297	ctgccgagtcttgcagttctgtgat	T	C	gcattccggaaaaatcgagaaaaat
2	23.3-24.5-25.1-25.7-26.2-26.8-28.0-28.6	cb42987	cb25.fpc0058	1065930	tttgaaatttaaaggttctgaatgt	G	C	tgaagttctgaaactctgaaatatt
2	23.3-24.5-25.1-25.7-26.2-26.8-28.0-28.6	cb42988	cb25.fpc0058	1065988	cagaaattcagaaatttgaaaaaat	T	G	aaattctgagattctgaaattttaa
2	23.3-24.5-25.1-25.7-26.2-26.8-28.0-28.6	cb42989	cb25.fpc0058	1066038	agattctgaaatgttataataccga	T	A	atcctgaaattcttaaattttggaa
2	23.3-24.5-25.1-25.7-26.2-26.8-28.0-28.6	cb42990	cb25.fpc0058	1066161	ttcctttttttgaatttccaaagtt	T	C	tcagactcATGAGACGTCGCAGCTT
2	23.3-24.5-25.1-25.7-26.2-26.8-28.0-28.6	cb42991	cb25.fpc0058	1066170	ttgaatttccaaagttttcagactc	A	G	TGAGACGTCGCAGCTTTGAAATGAT
2	23.3-24.5-25.1-25.7-26.2-26.8-28.0-28.6	cb42992	cb25.fpc0058	1128507	AACGAAAAATAATAAtattctggtt	T	C	aaaaaattggagctttctaagagaa
2	23.3-24.5-25.1-25.7-26.2-26.8-28.0-28.6	cb43001	cb25.fpc0058	1132087	GTAGTTTTTTTCCTTTAAAATTTTT	C	T	AAGCTTAGGTATCTGTAATGAGAGA
2	23.3-24.5-25.1-25.7-26.2-26.8-28.0-28.6	cb43002	cb25.fpc0058	1132091	TTTTTTTCCTTTAAAATTTTTCAAG	C	T	TTAGGTATCTGTAATGAGAGAGAAA
2	23.3-24.5-25.1-25.7-26.2-26.8-28.0-28.6	cb43003	cb25.fpc0058	1132154	ATTTCGAAAAATAGGGATATGGTTC	C	T	GTACTCGCTTAAGCTTAGACGGGAC
2	23.3-24.5-25.1-25.7-26.2-26.8-28.0-28.6	cb43004	cb25.fpc0058	1132276	ATTTCTACATTTTGCACGAAAAAGT	A	T	TTCAAATACGAAATGGGGGCTCTTC
2	23.3-24.5-25.1-25.7-26.2-26.8-28.0-28.6	cb43005	cb25.fpc0058	1132446	accaatattttaccggttgacaaaa	C	T	cttgatatctttcacagtaatggag
2	23.3-24.5-25.1-25.7-26.2-26.8-28.0-28.6	cb43006	cb25.fpc0058	1138861	tgacatatttttCAAataacaagta	G	C	tgaatttcaaaagttttaattttca
2	23.3-24.5-25.1-25.7-26.2-26.8-28.0-28.6	cb43007	cb25.fpc0058	1138902	ttaattttcacatcaaagtactgaa	T	A	tttcaaaaatttttgtgagccacgt
2	23.3-24.5-25.1-25.7-26.2-26.8-28.0-28.6	cb43008	cb25.fpc0058	1168701	GACAACTACTTTCTCTTCAATCTTC	C	T	ACTTCTTCTCCTTCTTCCATATTCT
2	23.3-24.5-25.1-25.7-26.2-26.8-28.0-28.6	cb43009	cb25.fpc0058	1168870	ATGTGATTGCAATTAGAGTCTTCTC	T	C	ATGGAATGCTCTTTGAATGCAGCAT
2	23.3-24.5-25.1-25.7-26.2-26.8-28.0-28.6	cb43010	cb25.fpc0058	1195953	TCAACTATGATGACGAAACCATTTT	A	T	AAATTTTTTTGATTTTCATTCTCTT
2	23.3-24.5-25.1-25.7-26.2-26.8-28.0-28.6	cb43011	cb25.fpc0058	1196298	AGGCTTTTAGAAAAGTGATAAAAGT	C	T	CTAGTTGAAAGTTTTGAATATTGGT
2	23.3-24.5-25.1-25.7-26.2-26.8-28.0-28.6	cb43014	cb25.fpc0058	1197452	GACCTGATATACCTGAAGAAAAGAG	A	G	GAAAAGATCCCTTTGCGGAAATCTG
2	23.3-24.5-25.1-25.7-26.2-26.8-28.0-28.6	cb43015	cb25.fpc0058	1197637	TGAAAAATAGGTTGAAGAAATAATT	G	A	AATTAGAGTGAACGGACAGTGAAAA
2	23.3-24.5-25.1-25.7-26.2-26.8-28.0-28.6	cb43016	cb25.fpc0058	1197638	GAAAAATAGGTTGAAGAAATAATTG	A	T	ATTAGAGTGAACGGACAGTGAAAAG
2	23.3-24.5-25.1-25.7-26.2-26.8-28.0-28.6	cb43017	cb25.fpc0058	1198875	ACACAAACACTTTTCCAGAATCACT	G	C	AAAATATTTGAATTCTAGGTTTTCC
2	23.3-24.5-25.1-25.7-26.2-26.8-28.0-28.6	cb43028	cb25.fpc0058	1200019	TGCTGCTGGCTTCAGAAGACCCATC	C	T	TTCTCCGACATCTACCCGAGGAGCA
2	23.3-24.5-25.1-25.7-26.2-26.8-28.0-28.6	cb43029	cb25.fpc0058	1200195	GAGGAGATTTCTCGGGACGGGCGGA	T	C	CGCTCAAGAATTTTGTCTGTTTGTG
2	23.3-24.5-25.1-25.7-26.2-26.8-28.0-28.6	cb43035	cb25.fpc0058	1204533	GTGACAAGCAATTAGTTTTCAAACG	A	G	TTGATGATTTCAATATCTGTGCTTG
2	23.3-24.5-25.1-25.7-26.2-26.8-28.0-28.6	cb43036	cb25.fpc0058	1204678	TTAGAAAATGTTAGTGTTTGTCGAA	G	A	AAAATTGAGCAGCAAGGGAGATACT
2	23.3-24.5-25.1-25.7-26.2-26.8-28.0-28.6	cb43037	cb25.fpc0058	1204763	GTGATTCAGTTTTCGTATCCATGAC	C	T	TGCTTTTTGATATTGATCTGGAAGC
2	23.3-24.5-25.1-25.7-26.2-26.8-28.0-28.6	cb43038	cb25.fpc0058	1230687	AGTATAGATTAAAATTTTTACATCG	C	T	CTCAGGggccgaagttgtatttaaa
2	23.3-24.5-25.1-25.7-26.2-26.8-28.0-28.6	cb43058	cb25.fpc0058	1286616	AAAAAAGCTTTCTCGatatttcgtt	G	A	atatacgcccttcaaggaattgaac
2	23.3-24.5-25.1-25.7-26.2-26.8-28.0-28.6	cb43059	cb25.fpc0058	1289058	CAGCAAACAATCCAAGTGGATTTAT	G	A	TTCAGAAGTATGAAAAAACTTTGTC
2	23.3-24.5-25.1-25.7-26.2-26.8-28.0-28.6	cb43060	cb25.fpc0058	1289317	GTGCCTTCGACCCATAAATACTAGG	A	G	TATAGGCATTCTCAACTTGACATAC
2	23.3-24.5-25.1-25.7-26.2-26.8-28.0-28.6	cb43061	cb25.fpc0058	1289356	AACTTGACATACATGGGCAAAAAAA	T	A	AGAGGAAGAAACGGACATTCATAGG
2	23.3-24.5-25.1-25.7-26.2-26.8-28.0-28.6	cb43062	cb25.fpc0058	1296497	TAATCAGGGGGTACTTGGGGTTGGG	G	T	AGGTAAGTTTAGAAATAATTCGTCA
2	23.3-24.5-25.1-25.7-26.2-26.8-28.0-28.6	cb43063	cb25.fpc0058	1297499	cttcaagaccaggatttacaaaaat	G	A	ttgttaattacaaacattaggctct
2	23.3-24.5-25.1-25.7-26.2-26.8-28.0-28.6	cb43065	cb25.fpc0058	1301797	GAGTCCCGCTTATTACTATGCAAAT	C	G	GGCTTACTCATCGTCACTCACTCAA
2	23.3-24.5-25.1-25.7-26.2-26.8-28.0-28.6	cb43066	cb25.fpc0058	1304713	AAACTACAGAAAATGAAAAAAAATG	A	G	GGTCGCGAGAGGCAGGAATACGAAC
2	23.3-24.5-25.1-25.7-26.2-26.8-28.0-28.6	cb43072	cb25.fpc0058	1344361	GATTCCTGATTACCACCTAACACCA	T	C	TGGTGGAAGTCTAGCAGATTTTGAA
2	23.3-24.5-25.1-25.7-26.2-26.8-28.0-28.6	cb43075	cb25.fpc0058	1347391	ataaatgtgttgcaatattttgctc	G	A	aaaactggcaaattttcatgtgaga
2	23.3-24.5-25.1-25.7-26.2-26.8-28.0-28.6	cb43076	cb25.fpc0058	1347647	AACGTTCATACAGACAAAATCATTT	A	T	TTCAATTTCCATTCCTTATTTGTTT
2	23.3-24.5-25.1-25.7-26.2-26.8-28.0-28.6	cb43079	cb25.fpc0058	1424783	atgctctacatttctgtagttgaaa	T	C	aaatattctaggcaaattggttttt
2	23.3-24.5-25.1-25.7-26.2-26.8-28.0-28.6	cb43080	cb25.fpc0058	1428256	TCGTGCATTTTGTGAGATCGATCTG	G	T	GAAAGCGGCACCTTTTCATTCTTCT
2	23.3-24.5-25.1-25.7-26.2-26.8-28.0-28.6	cb43081	cb25.fpc0058	1440174	ccgtatgtttcgagggaaaaataat	C	T	cagaaatttcgtaatttcagagaaa
2	23.3-24.5-25.1-25.7-26.2-26.8-28.0-28.6	cb43082	cb25.fpc0058	1440342	ggaaaaataATACCCTTTTAAAGTT	T	G	TTTGAATTTCGTTTTCTAATTCTAA
2	23.3-24.5-25.1-25.7-26.2-26.8-28.0-28.6	cb43088	cb25.fpc0058	1588429	GTGGTTCCTGGAAGTTTCGGCATTT	G	A	GAAACACTGTGAACACTCTAATAGA
2	23.3-24.5-25.1-25.7-26.2-26.8-28.0-28.6	cb43091	cb25.fpc0058	1616737	CTTGCCAAATATCGCGAGAATTTGG	C	A	AGCTTTGATTGACGAGAAAACACTC
2	23.3-24.5-25.1-25.7-26.2-26.8-28.0-28.6	cb43092	cb25.fpc0058	1616891	GTGGAAAGTTGCTCATCAACAACAA	G	A	CAGAAAGGCATGATTTCACGACGAA
2	23.3-24.5-25.1-25.7-26.2-26.8-28.0-28.6	cb43100	cb25.fpc0058	1618210	GAAGTGTCTCTAACTGAAAGTATAT	G	A	GAATTTCGGATTCCGAAGTAGTTTC
2	23.3-24.5-25.1-25.7-26.2-26.8-28.0-28.6	cb43107	cb25.fpc0058	1619256	TCCTCAGACCTCGAGCGATACATGA	C	A	ACGTCGATTCTGAATAGAAGTTACA
2	23.3-24.5-25.1-25.7-26.2-26.8-28.0-28.6	cb43108	cb25.fpc0058	1655242	AATTGAACAGAAATATTAGATTTGT	T	C	TACAAATTTCTGAATAACTGAGAAA
2	23.3-24.5-25.1-25.7-26.2-26.8-28.0-28.6	cb43109	cb25.fpc0058	1655482	AAGAAAATCATTATATGAATTTTTC	G	C	GTTACTGTGATTAGAATACCATAAA
2	23.3-24.5-25.1-25.7-26.2-26.8-28.0-28.6	cb43110	cb25.fpc0058	1655503	TTTCGGTTACTGTGATTAGAATACC	A	G	TAAACCTATAATAGAAGTTTGAGCC
2	23.3-24.5-25.1-25.7-26.2-26.8-28.0-28.6	cb43111	cb25.fpc0058	1655586	TATTTTAACTGGAAAATGCACATAT	A	T	ACCCTAAGCTCTCCTGTCGTTGCCC
2	23.3-24.5-25.1-25.7-26.2-26.8-28.0-28.6	cb43112	cb25.fpc0058	1677476	TTTCCAACTGACCAACTTAAAAAAA	A	C	CATTTTCTGACCACCCAGTTTTCCG
2	23.3-24.5-25.1-25.7-26.2-26.8-28.0-28.6	cb43113	cb25.fpc0058	1677625	TCATTCATTTTTCTTCCATCGCCCC	T	C	TTCATTTTCCATCAAATCAGCTGAT
2	23.3-24.5-25.1-25.7-26.2-26.8-28.0-28.6	cb43114	cb25.fpc0058	1677690	CCCCCCCCTCTCCGAAAAAATTAGT	C	T	GTTATCCAACTGGATAATGTTCCAA
2	23.3-24.5-25.1-25.7-26.2-26.8-28.0-28.6	cb43115	cb25.fpc0058	1677733	TGTTCCAAAAACCTCCTCTCTCCCT	T	C	TTCAGTGAGTAGCCAAAGCTAGACC
2	23.3-24.5-25.1-25.7-26.2-26.8-28.0-28.6	cb43116	cb25.fpc0058	1677928	ATCAATTTTCGAACGGGAGGAGGGC	G	A	GACGGTTCGAGAGGAGATAGAAGGA
2	23.3-24.5-25.1-25.7-26.2-26.8-28.0-28.6	cb43124	cb25.fpc0058	1685470	TGCAGATGCTTCTTCAGCAACAACA	G	A	CAGAATCTGGAGTCGCCAACGAAAG
2	23.3-24.5-25.1-25.7-26.2-26.8-28.0-28.6	cb43125	cb25.fpc0058	1685794	CTGGGTGGTTGTAAAATTAAGTGAC	A	T	ATCCGAAGTGTTCTGGCGGGCAAGG
2	23.3-24.5-25.1-25.7-26.2-26.8-28.0-28.6	cb43126	cb25.fpc0058	1712114	CAAGCTCAGAAGTCATAGTCTCTTG	A	G	TCTATAGGTGTTTTTGGTATCTCCT
2	23.3-24.5-25.1-25.7-26.2-26.8-28.0-28.6	cb43127	cb25.fpc0058	1712119	TCAGAAGTCATAGTCTCTTGATCTA	T	C	AGGTGTTTTTGGTATCTCCTCCAGA
2	23.3-24.5-25.1-25.7-26.2-26.8-28.0-28.6	cb43128	cb25.fpc0058	1712165	CCAGACCGACCTTTTCCACGAATCT	A	G	TCGCTGCTACGCACGACTTCTAGAG
2	23.3-24.5-25.1-25.7-26.2-26.8-28.0-28.6	cb43129	cb25.fpc0058	1712202	CACGACTTCTAGAGTGAGTTAAAAC	A	C	ACTTATGACGCGTCATCGAGCCCAG
2	23.3-24.5-25.1-25.7-26.2-26.8-28.0-28.6	cb43130	cb25.fpc0058	1712344	TATCGAGACAACTGAAAGAGACAGA	C	A	GAAACGTTCAAAAATGCATGGTTAT
2	23.3-24.5-25.1-25.7-26.2-26.8-28.0-28.6	cb43131	cb25.fpc0058	1712534	CATGAAGAAATCCGGAAGGATTTTG	T	C	CTTTTTAATATGGTTAAGAAATTTT
2	23.3-24.5-25.1-25.7-26.2-26.8-28.0-28.6	cb43139	cb25.fpc0058	1713445	TCTTCCATAGGTCCGAATTATTCTA	T	C	CAAAATAATAAGATGAATACTTTTG
2	23.3-24.5-25.1-25.7-26.2-26.8-28.0-28.6	cb43140	cb25.fpc0058	1713519	AAATCTCAGAAATTTTCAAAATCAG	T	A	ATTTTCGAATTTTGGAATACTTAAA
2	23.3-24.5-25.1-25.7-26.2-26.8-28.0-28.6	cb43141	cb25.fpc0058	1713689	CGTACAATCTTTGTCATTCTGGATT	T	A	ACGATGTTCGATAAATTTCAATTTC
2	23.3-24.5-25.1-25.7-26.2-26.8-28.0-28.6	cb43142	cb25.fpc0058	1713757	CAAAAGTTCTTTTTTTCTCTTTTCA	C	T	TTCAAGAACCCAAAAAAAATATACC
2	23.3-24.5-25.1-25.7-26.2-26.8-28.0-28.6	cb43143	cb25.fpc0058	1713775	CTTTTCACTTCAAGAACCCAAAAAA	A	G	ATATACCACACATTTCCTTTTTTAT
2	23.3-24.5-25.1-25.7-26.2-26.8-28.0-28.6	cb43144	cb25.fpc0058	1713788	GAACCCAAAAAAAATATACCACACA	T	A	TTCCTTTTTTATTATGTCTGGCTTA
2	23.3-24.5-25.1-25.7-26.2-26.8-28.0-28.6	cb43145	cb25.fpc0058	1714013	TTTCGAAAAATAGGGGTCAAGTTTC	G	A	GCTTTTAAGAGCTTCTTGTTTTTGA
2	23.3-24.5-25.1-25.7-26.2-26.8-28.0-28.6	cb43146	cb25.fpc0058	1714042	TTTAAGAGCTTCTTGTTTTTGAATT	C	T	TTCGCTCCTAAGTTTTCGTTTCCGC
2	23.3-24.5-25.1-25.7-26.2-26.8-28.0-28.6	cb43148	cb25.fpc0058	1714616	TAATCCAGTCAATGATCAATTTTGG	A	G	AATTTTAAGAGAGTCAACAAGAAGT
2	23.3-24.5-25.1-25.7-26.2-26.8-28.0-28.6	cb43149	cb25.fpc0058	1714705	AGAGACTCTAGTAATTGTATTTTTG	G	A	AAAGACAGAAATCAGTTTGATTTTG
2	23.3-24.5-25.1-25.7-26.2-26.8-28.0-28.6	cb43150	cb25.fpc0058	1714750	ATTTTGTTTTTGAGAAATTTAAATC	T	A	CTTAAACTACAGTATACTGATTCTT
2	23.3-24.5-25.1-25.7-26.2-26.8-28.0-28.6	cb43151	cb25.fpc0058	1715011	ATTATAGAAATTGTAATGGATCTAG	G	A	ATGAAAACTAGAAAATGACGGAGTT
2	23.3-24.5-25.1-25.7-26.2-26.8-28.0-28.6	cb43152	cb25.fpc0058	1715058	AGTTTAAGAATTACTATTGGGGTAA	C	T	GTTCTGCACAAAAACCGGCAGTCCT
2	23.3-24.5-25.1-25.7-26.2-26.8-28.0-28.6	cb43153	cb25.fpc0058	1715116	CCTACAAGATATTATATTTTGATTC	T	C	CTAAAAATAAAGTCTTAATTTTTTG
2	23.3-24.5-25.1-25.7-26.2-26.8-28.0-28.6	cb43154	cb25.fpc0058	1715131	ATTTTGATTCTCTAAAAATAAAGTC	T	G	TAATTTTTTGATTACCTCACTATTT
2	23.3-24.5-25.1-25.7-26.2-26.8-28.0-28.6	cb43155	cb25.fpc0058	1715157	TAATTTTTTGATTACCTCACTATTT	C	T	AGTATTTTTGAAAACCAAAACACAC
2	23.3-24.5-25.1-25.7-26.2-26.8-28.0-28.6	cb43156	cb25.fpc0058	1718235	CACCACAGAGTCACACATTCATGGA	C	T	ATTGCCTACGTAGAGTTTACTATAT
2	23.3-24.5-25.1-25.7-26.2-26.8-28.0-28.6	cb43157	cb25.fpc0058	1718312	ATATACATCTGGATTGGAACGTGCA	G	A	TTTGAGGAAATCGGGAAGTGGATGG
2	23.3-24.5-25.1-25.7-26.2-26.8-28.0-28.6	cb43158	cb25.fpc0058	1718366	AATGTTTGGGAGAGAGCTCAGAGAA	T	C	CAAACCAATTCCTGGTAAAAAGATC
2	23.3-24.5-25.1-25.7-26.2-26.8-28.0-28.6	cb43159	cb25.fpc0058	1718377	GAGAGCTCAGAGAATCAAACCAATT	C	T	CTGGTAAAAAGATCGAAGGTTCAAA
2	23.3-24.5-25.1-25.7-26.2-26.8-28.0-28.6	cb43160	cb25.fpc0058	1718392	CAAACCAATTCCTGGTAAAAAGATC	G	A	AAGGTTCAAAATAACAAGAGTGGAA
2	23.3-24.5-25.1-25.7-26.2-26.8-28.0-28.6	cb43161	cb25.fpc0058	1718447	GGGACCGAAACAGAGATCAAAACAT	G	A	AATGGGTATCATGGGGAAGAGGGAA
2	23.3-24.5-25.1-25.7-26.2-26.8-28.0-28.6	cb43162	cb25.fpc0058	1733170	agaaatgggtgtttgtgagagagga	A	G	tggggagagggagctgggcaaaata
2	23.3-24.5-25.1-25.7-26.2-26.8-28.0-28.6	cb43163	cb25.fpc0058	1733258	aaatatctcggctccccggaccatt	T	C	agaaaaatttgaaaactgttttgga
2	23.3-24.5-25.1-25.7-26.2-26.8-28.0-28.6	cb43164	cb25.fpc0058	1770616	TCAGAGGTTTCAGACTGTTACGTCT	G	A	TAAAAATCATCTGAAATGACCTTAA
2	23.3-24.5-25.1-25.7-26.2-26.8-28.0-28.6	cb43165	cb25.fpc0058	1770693	GAATCCGTTTATTTTTCAAAGTTCT	T	G	ATGATCAACTAAAAAAATCTGCAAG
2	23.3-24.5-25.1-25.7-26.2-26.8-28.0-28.6	cb43176	cb25.fpc0058	1772589	CGGGAATTTTTTTCCTCTACAGAGA	A	G	GGAGACGGGGCGGGCGCTTCAACTG
2	23.3-24.5-25.1-25.7-26.2-26.8-28.0-28.6	cb43177	cb25.fpc0058	1780875	AGTTGTTCACCAAAACCAACCTTTG	C	T	TCTTTGTTACTATCCGAATAGCACA
2	23.3-24.5-25.1-25.7-26.2-26.8-28.0-28.6	cb43193	cb25.fpc0058	1825715	TCTAACTTTTTTCGGGGAAGTAGCA	T	C	TGGTGGTTTTTGTGGAATCCACGTT
2	23.3-24.5-25.1-25.7-26.2-26.8-28.0-28.6	cb43194	cb25.fpc0058	1825763	GTTGGCTGGGAAATTTATTTGGGGT	A	C	aataataaaaaaattagaaaaaaaa
2	23.3-24.5-25.1-25.7-26.2-26.8-28.0-28.6	cb43195	cb25.fpc0058	1828258	AGTTTCATTATCCTGAAAAACATAA	T	G	CTTCAGTATTACTCCAAGTTCAAAG
2	23.3-24.5-25.1-25.7-26.2-26.8-28.0-28.6	cb43197	cb25.fpc0058	1828759	TTGTTTTGCTTTTAGTTAATTTTCA	C	A	GTTTTCTTAGTTCTGCCCATCCAGA
2	23.3-24.5-25.1-25.7-26.2-26.8-28.0-28.6	cb43198	cb25.fpc0058	1979906	AATTCTTTTCTTGAAATACTCACTT	G	C	CTTTTGGGCTCCAGAGAAGAAGGTC
2	23.3-24.5-25.1-25.7-26.2-26.8-28.0-28.6	cb43199	cb25.fpc0058	1981602	GATGCTCGAGGCTTTTGAAAAAAGG	G	A	CAATAAAATTGAAAACCCGTTAGTG
2	23.3-24.5-25.1-25.7-26.2-26.8-28.0-28.6	cb43200	cb25.fpc0058	1981991	cgaacagctggctggtggaccttcg	C	G	cgtgatttgacctatttactttact
2	23.3-24.5-25.1-25.7-26.2-26.8-28.0-28.6	cb458	cb25.fpc0058	2085880	TGTGAGCTTGGACCGATTGGATTCC	G	C	TTCCGAGGACAATAAGAAGTTTTGG
2	23.3-24.5-25.1-25.7-26.2-26.8-28.0-28.6	cb459	cb25.fpc0058	2088678	AAAATCAAAAATTAAGATTCATCGG	A	G	ACTTTTGCGAGTGGTAACTTGAAAT
2	23.3-24.5-25.1-25.7-26.2-26.8-28.0-28.6	cb23689	cb25.fpc0058	2111114	AAATGTTATGGGTTCTGTCTAGAAA	G	A	ATTAAGATTTCGAAGATGGTCAGAA
2	23.3-24.5-25.1-25.7-26.2-26.8-28.0-28.6	cb23690	cb25.fpc0058	2134317	ACTCTCTTATATTTACCGTATTTTC	A	T	TTATAAACAGCCCTATAGGTGCact
2	23.3-24.5-25.1-25.7-26.2-26.8-28.0-28.6	cb23691	cb25.fpc0058	2134341	CATTATAAACAGCCCTATAGGTGCa	C	A	tttgagctcaattatctcggtcctg
2	23.3-24.5-25.1-25.7-26.2-26.8-28.0-28.6	cb23692	cb25.fpc0058	2134534	GTTATTCCAAACGGAATCTCAAATT	A	G	AGAATTTTCATTAGTGGAGACTATC
2	23.3-24.5-25.1-25.7-26.2-26.8-28.0-28.6	cb491	cb25.fpc0058	2150305	GCATGCACCAGAGGCGCCTTTTCAA	C	G	ATTATCAAGCCGCGAAAAAATATTT
2	23.3-24.5-25.1-25.7-26.2-26.8-28.0-28.6	cb492	cb25.fpc0058	2164477	TTTCCATAATCTTGAACAAGTCTTT	C	T	TTGCCAAGAGATTATCATTTAGAGT
2	23.3-24.5-25.1-25.7-26.2-26.8-28.0-28.6	cb23694	cb25.fpc0058	2166342	tattcgaaaattaaagggatcactg	A	T	aggggaaaatattcgaaaatcaaaa
2	23.3-24.5-25.1-25.7-26.2-26.8-28.0-28.6	cb496	cb25.fpc0058	2166603	CTAATCTGAATTTCAGGCTCCGACT	C	T	GAACAGGAGTTCAGATTTGTTTGAG
2	23.3-24.5-25.1-25.7-26.2-26.8-28.0-28.6	cb495	cb25.fpc0058	2166636	AGTTCAGATTTGTTTGAGGTGATTT	T	G	TTGCTAATTGTAAGATTAGTCTCCG
2	23.3-24.5-25.1-25.7-26.2-26.8-28.0-28.6	cb494	cb25.fpc0058	2166659	TTTTTGCTAATTGTAAGATTAGTCT	C	T	CGAAAAGATCTGAAATTTTGAAGAG
2	23.3-24.5-25.1-25.7-26.2-26.8-28.0-28.6	cb493	cb25.fpc0058	2166675	GATTAGTCTCCGAAAAGATCTGAAA	T	C	TTTGAAGAGATCTAGATCTTCTAAA
2	23.3-24.5-25.1-25.7-26.2-26.8-28.0-28.6	cb43218	cb25.fpc0058	2200457	TTCAAAGAAAAACAGAAAACAAAAG	C	A	TGTCAACAACCAAAATCTATGTATA
2	23.3-24.5-25.1-25.7-26.2-26.8-28.0-28.6	cb43220	cb25.fpc0058	2210356	TTTGTGTTTTACAAATCACAGTTTC	A	G	AATCACTTGATGTTCTACTCCTACT
2	23.3-24.5-25.1-25.7-26.2-26.8-28.0-28.6	cb43221	cb25.fpc0058	2210408	ATCGATCGATCCCTCCAGAACGTTC	T	C	TTTCGTTCGGTCCGTTCCGCGCAAC
2	23.3-24.5-25.1-25.7-26.2-26.8-28.0-28.6	cb43262	cb25.fpc0058	2235230	CAtcgaaatttgaaatcccgaagtt	T	A	aaaagtttggaaatctgaattacag
2	23.3-24.5-25.1-25.7-26.2-26.8-28.0-28.6	cb43264	cb25.fpc0058	2235419	aaatccctaactcgaaaatatctgt	T	A	tttcacatttccaatttttttttct
2	23.3-24.5-25.1-25.7-26.2-26.8-28.0-28.6	cb43265	cb25.fpc0058	2236799	CCCCCTTTTAAAGTTCTTTATGTAG	G	T	TTTTTGGTGGTTTGTGTTCTCCAAA
2	23.3-24.5-25.1-25.7-26.2-26.8-28.0-28.6	cb43266	cb25.fpc0058	2237189	cttgtgaaagatatcaacaatccgc	C	A	acctgataaaatattggagatatta
2	23.3-24.5-25.1-25.7-26.2-26.8-28.0-28.6	cb43267	cb25.fpc0058	2266983	CATGCATCCATTCTATTTGTTCCAT	C	T	CATTCTATCCTATCTTCCGATCTTC
2	23.3-24.5-25.1-25.7-26.2-26.8-28.0-28.6	cb43269	cb25.fpc0058	2267539	TGAGACTCCCCGGGCATTTTGTACC	G	A	AAAAGTATCTTTCCCGAAATTTCTT
2	23.3-24.5-25.1-25.7-26.2-26.8-28.0-28.6	cb43270	cb25.fpc0058	2268750	AGACCGCTATTCTTTTCTGTATTCA	T	A	TTTTAATAATTAGTTCCAATTTGAA
2	23.3-24.5-25.1-25.7-26.2-26.8-28.0-28.6	cb43271	cb25.fpc0058	2268940	ATTTTCTGCAAAACTTTTCTGCCAA	G	A	ACAGGGAAAAAGATGTTGTAGATCA
2	23.3-24.5-25.1-25.7-26.2-26.8-28.0-28.6	cb43275	cb25.fpc0058	2315523	GGAGTGGTTCTTCCATGAGTCTCGG	T	C	CCAAGGTTAAATTTGACATATTTCA
2	23.3-24.5-25.1-25.7-26.2-26.8-28.0-28.6	cb43290	cb25.fpc0058	2327770	ATGTTCAAATTGGGAGATGGCGTTC	C	G	AAAGGATTTGGATCAAGCGAAAAAG
2	23.3-24.5-25.1-25.7-26.2-26.8-28.0-28.6	cb43291	cb25.fpc0058	2327947	TTGAAAATTTAGGTGTACTTTTTTA	G	T	TCATAAAGTTTATTATTGTTTAAAG
2	23.3-24.5-25.1-25.7-26.2-26.8-28.0-28.6	cb43292	cb25.fpc0058	2346990	CCGTAAGTTTAGCTCCGACATAATT	T	A	AAGAGCAAGGCGTTTCAAAATTCGG
2	23.3-24.5-25.1-25.7-26.2-26.8-28.0-28.6	cb43293	cb25.fpc0058	2347038	CGGACAGTTCAAAACCGGACATTTT	G	A	ACATTCTGATAATACAGAGACAAGA
2	23.3-24.5-25.1-25.7-26.2-26.8-28.0-28.6	cb43317	cb25.fpc0058	2355475	TCCCATATCGGTATACACTTTTTTG	A	G	TATCTGTGTTCCACGACGGCACGGG
2	23.3-24.5-25.1-25.7-26.2-26.8-28.0-28.6	cb43323	cb25.fpc0058	2374465	TGAGGGGACTAAGAAAAAGAATTAA	A	G	AATGACAAACGAGGAATTATCAAAT
2	23.3-24.5-25.1-25.7-26.2-26.8-28.0-28.6	cb43324	cb25.fpc0058	2387204	ATTTTGGATTCTCCCAATAGAAATT	T	C	TTCTTCTTGGGTTGTTTAATCGTTT
2	23.3-24.5-25.1-25.7-26.2-26.8-28.0-28.6	cb43325	cb25.fpc0058	2387222	AGAAATTTTTCTTCTTGGGTTGTTT	A	C	ATCGTTTTCTCCAGTTCAGATTGCC
2	23.3-24.5-25.1-25.7-26.2-26.8-28.0-28.6	cb43326	cb25.fpc0058	2387240	GTTGTTTAATCGTTTTCTCCAGTTC	A	C	GATTGCCCCGATAGTTCCCAGTCAA
2	23.3-24.5-25.1-25.7-26.2-26.8-28.0-28.6	cb43327	cb25.fpc0058	2387329	TCCTTCAAGAACTGATAGACCAGTT	C	T	GTAATTCGGATGAGTATAATAGTTC
2	23.3-24.5-25.1-25.7-26.2-26.8-28.0-28.6	cb43328	cb25.fpc0058	2387646	CATCTTCTAGACATGTGAATCTGGC	T	G	AAAAGAAGCTTACTAGTTCTTTCTG
2	23.3-24.5-25.1-25.7-26.2-26.8-28.0-28.6	cb43329	cb25.fpc0058	2387654	AGACATGTGAATCTGGCTAAAAGAA	G	T	CTTACTAGTTCTTTCTGTAAGTGAG
2	23.3-24.5-25.1-25.7-26.2-26.8-28.0-28.6	cb43330	cb25.fpc0058	2387745	ATGTGGACGAGGGATCCGAAAAGCA	T	A	ACTCATCTTCGTCCGGCTTCTCTTC
2	23.3-24.5-25.1-25.7-26.2-26.8-28.0-28.6	cb43331	cb25.fpc0058	2388395	AAACAAACTGGCATGTTTTAATGAA	C	G	AAAAGATGAACATCATTAAAACAAA
2	23.3-24.5-25.1-25.7-26.2-26.8-28.0-28.6	cb43332	cb25.fpc0058	2388419	ACAAAAGATGAACATCATTAAAACA	A	C	AAAAGAAAACGAAAATCGACCCGCG
2	23.3-24.5-25.1-25.7-26.2-26.8-28.0-28.6	cb43333	cb25.fpc0058	2388493	AAAAATACAGATTACTTTTGAGACG	A	G	CCTAATATTTTAGCATTGTTAGTCG
2	23.3-24.5-25.1-25.7-26.2-26.8-28.0-28.6	cb43334	cb25.fpc0058	2388511	TGAGACGACCTAATATTTTAGCATT	G	T	TTAGTCGCGGAAGTTCAAAAATAAG
2	23.3-24.5-25.1-25.7-26.2-26.8-28.0-28.6	cb43335	cb25.fpc0058	2388613	CAACAAACTCTGAAAAGTTCAAATC	G	A	ACAGTTATTTTGGACTATTTTTGTA
2	23.3-24.5-25.1-25.7-26.2-26.8-28.0-28.6	cb43336	cb25.fpc0058	2388649	TGGACTATTTTTGTAATTACTCAAA	C	T	GTGGTTGGTACtcacggtgagtttt
2	23.3-24.5-25.1-25.7-26.2-26.8-28.0-28.6	cb43342	cb25.fpc0058	2435133	CTGTAGAAATTGTTGGCGACGATTA	C	T	GAGGCATGTATTGGAGATCCAGGAT
2	23.3-24.5-25.1-25.7-26.2-26.8-28.0-28.6	cb43343	cb25.fpc0058	2435271	ACTATATTCAGAAGCAGGAACCTGA	C	T	TTGTTGGTTGTTCTTTCTGAACTAA
2	23.3-24.5-25.1-25.7-26.2-26.8-28.0-28.6	cb43353	cb25.fpc0058	2449927	CAATCTCGAATCACGTACCGGCTAA	C	T	ATGTTTCCTTATATCTGGTTTCTTG
2	23.3-24.5-25.1-25.7-26.2-26.8-28.0-28.6	cb43354	cb25.fpc0058	2450054	AAAAGAGAAAGAAACCAAGAGATAA	C	T	GGAGAGAAAGTGCATTCAGAATCAG
2	23.3-24.5-25.1-25.7-26.2-26.8-28.0-28.6	cb43355	cb25.fpc0058	2451154	GGACATCAGATCTTGAACAGCTTTG	T	A	TCCGAAAACCATTGAGCTCAGCAAA
2	23.3-24.5-25.1-25.7-26.2-26.8-28.0-28.6	cb43356	cb25.fpc0058	2451347	ATTGTGTGGAAGGAGCGGCTCCCGG	G	A	TGGTTGAAAACATGCGCGAGACTAG
2	23.3-24.5-25.1-25.7-26.2-26.8-28.0-28.6	cb43357	cb25.fpc0058	2451568	GGCGTGGCTTGAGATAAAACATAAA	C	A	AAGCTAAAAAGCAAAAGAGTGTGTA
2	23.3-24.5-25.1-25.7-26.2-26.8-28.0-28.6	cb43372	cb25.fpc0058	2499066	TTGACTTGAACGAGGAACAGAACTC	G	A	TACCAGAGAAAGTTTGTGAATGAAG
2	23.3-24.5-25.1-25.7-26.2-26.8-28.0-28.6	cb43373	cb25.fpc0058	2499160	CTATTCTTAGTTATTTTTTCATCTG	A	T	ATTATTTTTAGCGTTCGTTGAGGAT
2	23.3-24.5-25.1-25.7-26.2-26.8-28.0-28.6	cb43374	cb25.fpc0058	2499166	TTAGTTATTTTTTCATCTGAATTAT	T	G	TTTAGCGTTCGTTGAGGATGAAATC
2	23.3-24.5-25.1-25.7-26.2-26.8-28.0-28.6	cb43375	cb25.fpc0058	2499169	GTTATTTTTTCATCTGAATTATTTT	T	C	AGCGTTCGTTGAGGATGAAATCAAC
2	23.3-24.5-25.1-25.7-26.2-26.8-28.0-28.6	cb43376	cb25.fpc0058	2499206	AGGATGAAATCAACAAAGATCTGGT	G	A	CCAATCCCAGACTACAATGACCATA
2	23.3-24.5-25.1-25.7-26.2-26.8-28.0-28.6	cb43377	cb25.fpc0058	2499300	CTTGGAGAAACTCGAAGAAGAACTT	C	G	TTCAAATCAACAAGAACACGAAAAC
2	23.3-24.5-25.1-25.7-26.2-26.8-28.0-28.6	cb43378	cb25.fpc0058	2499311	TCGAAGAAGAACTTCTTCAAATCAA	C	T	AAGAACACGAAAACTCTCAAGACCA
2	23.3-24.5-25.1-25.7-26.2-26.8-28.0-28.6	cb43379	cb25.fpc0058	2499314	AAGAAGAACTTCTTCAAATCAACAA	G	A	AACACGAAAACTCTCAAGACCAACC
2	23.3-24.5-25.1-25.7-26.2-26.8-28.0-28.6	cb43380	cb25.fpc0058	2499332	TCAACAAGAACACGAAAACTCTCAA	G	A	ACCAACCATATTCAATTGCTTGAGA
2	23.3-24.5-25.1-25.7-26.2-26.8-28.0-28.6	cb43381	cb25.fpc0058	2499338	AGAACACGAAAACTCTCAAGACCAA	C	T	CATATTCAATTGCTTGAGATGAAAG
2	23.3-24.5-25.1-25.7-26.2-26.8-28.0-28.6	cb43382	cb25.fpc0058	2499368	TTCAATTGCTTGAGATGAAAGCTGT	C	T	TTGGAGCATGTTACGTCTTTGATGG
2	23.3-24.5-25.1-25.7-26.2-26.8-28.0-28.6	cb43383	cb25.fpc0058	2499383	TGAAAGCTGTCTTGGAGCATGTTAC	G	T	TCTTTGATGGACCATCAGAGCAAGA
2	23.3-24.5-25.1-25.7-26.2-26.8-28.0-28.6	cb43384	cb25.fpc0058	2499419	ACCATCAGAGCAAGAGAGAAGCAGC	A	T	ATGTCCATCTCCGAAGCTGCTCGCG
2	23.3-24.5-25.1-25.7-26.2-26.8-28.0-28.6	cb43385	cb25.fpc0058	2499425	AGAGCAAGAGAGAAGCAGCAATGTC	C	A	ATCTCCGAAGCTGCTCGCGGAGAGG
2	23.3-24.5-25.1-25.7-26.2-26.8-28.0-28.6	cb43386	cb25.fpc0058	2499455	CCGAAGCTGCTCGCGGAGAGGCTGG	G	A	CCATTTAGTGTCGGATTGAAGCAAG
2	23.3-24.5-25.1-25.7-26.2-26.8-28.0-28.6	cb43387	cb25.fpc0058	2499461	CTGCTCGCGGAGAGGCTGGGCCATT	T	C	AGTGTCGGATTGAAGCAAGAGTTTG
2	23.3-24.5-25.1-25.7-26.2-26.8-28.0-28.6	cb27304	cb25.fpc0058	2499467	GCGGAGAGGCTGGGCCATTTAGTGT	C	G	GGATTGAAGCAAGAGTTTGATAAGC
2	23.3-24.5-25.1-25.7-26.2-26.8-28.0-28.6	cb43388	cb25.fpc0058	2499506	AGTTTGATAAGCCAGTCAGAGATGA	A	G	AATGAGCTTAAGTAAGTCTTGACAG
2	23.3-24.5-25.1-25.7-26.2-26.8-28.0-28.6	cb43389	cb25.fpc0058	2499515	AGCCAGTCAGAGATGAAAATGAGCT	T	C	AAGTAAGTCTTGACAGTTTTGAAAT
2	23.3-24.5-25.1-25.7-26.2-26.8-28.0-28.6	cb43390	cb25.fpc0058	2499535	GAGCTTAAGTAAGTCTTGACAGTTT	T	A	GAAATCGCTATGAAAACCCGAAATT
2	23.3-24.5-25.1-25.7-26.2-26.8-28.0-28.6	cb43391	cb25.fpc0058	2499541	AAGTAAGTCTTGACAGTTTTGAAAT	C	T	GCTATGAAAACCCGAAATTTAGATT
2	23.3-24.5-25.1-25.7-26.2-26.8-28.0-28.6	cb43392	cb25.fpc0058	2499543	GTAAGTCTTGACAGTTTTGAAATCG	C	A	TATGAAAACCCGAAATTTAGATTCG
2	23.3-24.5-25.1-25.7-26.2-26.8-28.0-28.6	cb43393	cb25.fpc0058	2499567	GCTATGAAAACCCGAAATTTAGATT	C	T	GTCACCGGAGTCATCAAACGTGCCA
2	23.3-24.5-25.1-25.7-26.2-26.8-28.0-28.6	cb43394	cb25.fpc0058	2499603	TCATCAAACGTGCCAAGAGTATTGC	C	T	TTTGAGCGTTTCCTCTGGAGACTCT
2	23.3-24.5-25.1-25.7-26.2-26.8-28.0-28.6	cb43398	cb25.fpc0058	2499720	ATGAAGACAAATGCGTTTTCATTCT	C	T	TTCTTCTCCGGAGAACAACTTCGTT
2	23.3-24.5-25.1-25.7-26.2-26.8-28.0-28.6	cb43399	cb25.fpc0058	2507530	GACAAGTATGCGTGATAGTTGATCT	G	A	AAAAAATGTAAATTTGATTATCAGA
2	23.3-24.5-25.1-25.7-26.2-26.8-28.0-28.6	cb43400	cb25.fpc0058	2520240	GGGTTCGAATAAGTTGTGTAATCCT	T	C	CTTAGAGATGAGAGTAAATGAAGTT
2	23.3-24.5-25.1-25.7-26.2-26.8-28.0-28.6	cb43402	cb25.fpc0058	2543107	AACTTGTATTATACAATACACATTT	C	T	CTCTCATTCTCTATAAGTTGCCTCA
2	23.3-24.5-25.1-25.7-26.2-26.8-28.0-28.6	cb43403	cb25.fpc0058	2543618	CCTTTCTCCATATTTCTTTCGTTTC	A	G	TTTTCCGGTTTTCAAACAGAAACTT
2	23.3-24.5-25.1-25.7-26.2-26.8-28.0-28.6	cb43404	cb25.fpc0058	2559658	CTGTATGAGAACAATCCCCCAGCCA	A	G	CGTTATCATTTTCTCACAATTTCCA
2	23.3-24.5-25.1-25.7-26.2-26.8-28.0-28.6	cb43407	cb25.fpc0058	2566640	aaaaagtttcaagttaatttttaag	A	G	tgagcagtccaagcaacggcctcgt
2	23.3-24.5-25.1-25.7-26.2-26.8-28.0-28.6	cb43408	cb25.fpc0058	2566689	gtgcaatgatgagtcaagtgagcga	A	G	tggaagaaagctcgattttcgacgt
2	23.3-24.5-25.1-25.7-26.2-26.8-28.0-28.6	cb43409	cb25.fpc0058	2566818	cttgAAGcgaaggaaggatatcaat	T	G	cgatgatggattataaaacatgtga
2	23.3-24.5-25.1-25.7-26.2-26.8-28.0-28.6	cb43410	cb25.fpc0058	2566866	tgagtGAGCTGTGTGTAAGCTGTGA	G	A	TTTATTAAAATTTATTGAAAAAACA
2	23.3-24.5-25.1-25.7-26.2-26.8-28.0-28.6	cb43411	cb25.fpc0058	2566871	GAGCTGTGTGTAAGCTGTGAGTTTA	T	C	TAAAATTTATTGAAAAAACATTAGG
2	23.3-24.5-25.1-25.7-26.2-26.8-28.0-28.6	cb43414	cb25.fpc0058	2567755	GGGCAACTACACTTTGGTCGAGTGT	T	C	ATCAGGTACTCGTCTTCAGTCCATA
2	23.3-24.5-25.1-25.7-26.2-26.8-28.0-28.6	cb43415	cb25.fpc0058	2567820	GCGTGAGCTCTCCCCGCACAACCAT	T	A	GCAATCAACCGTAGTTTTGTTCACT
2	23.3-24.5-25.1-25.7-26.2-26.8-28.0-28.6	cb43416	cb25.fpc0058	2567856	GTAGTTTTGTTCACTAATTGGCATG	C	A	TTCTTTGTCACGAAATAGGCAAATA
2	23.3-24.5-25.1-25.7-26.2-26.8-28.0-28.6	cb43417	cb25.fpc0058	2567887	TGTCACGAAATAGGCAAATATCCGT	T	A	ACGCATAGGTTATCTCTAGAGGACC
2	23.3-24.5-25.1-25.7-26.2-26.8-28.0-28.6	cb43418	cb25.fpc0058	2567947	CAGTCTTTCCATCAACGAACTTCGT	G	A	TAAACCTTTTTCATCACATCCAAAT
2	23.3-24.5-25.1-25.7-26.2-26.8-28.0-28.6	cb43419	cb25.fpc0058	2567998	CCTTTAAGGCGTTAGAAATTTCCAC	T	A	ACTTTCTTTTCAATTTCTGCCGTTT
2	23.3-24.5-25.1-25.7-26.2-26.8-28.0-28.6	cb43420	cb25.fpc0058	2573439	agtagatctaagatttatgaagaag	G	T	aggtattgatcacaagtttctatta
2	23.3-24.5-25.1-25.7-26.2-26.8-28.0-28.6	cb43421	cb25.fpc0058	2631041	TCATATCATCATTTCGGATATTTTA	G	A	TTTTTTTCTCGATCCATTCTTATCC
2	23.3-24.5-25.1-25.7-26.2-26.8-28.0-28.6	cb43422	cb25.fpc0058	2634761	ATGTTCAATTATTATCAGTTTCCGG	G	A	AAAAAAAACTATTTTGAGAGCTAAG
2	23.3-24.5-25.1-25.7-26.2-26.8-28.0-28.6	cb43431	cb25.fpc0058	2736316	AGGAAAGTGTGCAGGATCTGTCAGC	C	T	GGGTCGAATCGAGCCCCAGAGCAGC
2	23.3-24.5-25.1-25.7-26.2-26.8-28.0-28.6	cb43432	cb25.fpc0058	2738096	TCTCTATAACACATACTCCACACTG	A	G	TACGAATAACACAGATGAGCACACT
2	23.3-24.5-25.1-25.7-26.2-26.8-28.0-28.6	cb43450	cb25.fpc0058	2833034	CCCAGTTTCTATCCGTTATTTTTTC	C	T	AACGATATTTTCTTTCCATATCATC
2	23.3-24.5-25.1-25.7-26.2-26.8-28.0-28.6	cb43451	cb25.fpc0058	2833107	ATTCTCCGAACAGTAGAAATGTTGT	C	G	TCCGACGCCAATGAAATGACGACGT
2	23.3-24.5-25.1-25.7-26.2-26.8-28.0-28.6	cb43452	cb25.fpc0058	2833140	CCAATGAAATGACGACGTCAAATGT	T	A	GAGCTGATTCCAGTGAGTGTCTTGT
2	23.3-24.5-25.1-25.7-26.2-26.8-28.0-28.6	cb43453	cb25.fpc0058	2833149	TGACGACGTCAAATGTTGAGCTGAT	T	C	CCAGTGAGTGTCTTGTGTTCTTCAC
2	23.3-24.5-25.1-25.7-26.2-26.8-28.0-28.6	cb43454	cb25.fpc0058	2833241	AACATCCTAAAATGGGTCCCGAGTT	G	A	AAATCCTCTTGGGAAACCGAGAGCA
2	23.3-24.5-25.1-25.7-26.2-26.8-28.0-28.6	cb43455	cb25.fpc0058	2833433	AATCGGTCAGGAGTTTTGTAGGAGA	A	C	GTTTTTGGATTTGGTAAAATTTGAG
2	23.3-24.5-25.1-25.7-26.2-26.8-28.0-28.6	cb43457	cb25.fpc0058	2835576	tctcaggataatttgaaattttgaa	T	A	tttttggaactttcggagttttcgg
2	23.3-24.5-25.1-25.7-26.2-26.8-28.0-28.6	cb43458	cb25.fpc0058	2835594	ttttgaattttttggaactttcgga	G	T	ttttcggaatatttcggatttttgg
2	23.3-24.5-25.1-25.7-26.2-26.8-28.0-28.6	cb43459	cb25.fpc0058	2835757	gattttttggattcttggagttatt	A	G	gatttctggaattttcggaattttg
2	23.3-24.5-25.1-25.7-26.2-26.8-28.0-28.6	cb43460	cb25.fpc0058	2835827	ATTTCAGGATTTTTAGGTTCTAATG	T	C	TCCTTTAGAAAATTAAAAATCTTCA
2	23.3-24.5-25.1-25.7-26.2-26.8-28.0-28.6	cb43461	cb25.fpc0058	2836190	TTGGGTGTTCCAATTCTCTGTTTCT	G	A	AACTAACTGTGTTGTCAAGGCCTTG
2	23.3-24.5-25.1-25.7-26.2-26.8-28.0-28.6	cb43462	cb25.fpc0058	2836288	CTAAGGGGGCGTGGCTTAATATGAA	T	C	TGAAGGATTCTTCCTCTCTCACTCG
2	23.3-24.5-25.1-25.7-26.2-26.8-28.0-28.6	cb43463	cb25.fpc0058	2836300	GGCTTAATATGAATTGAAGGATTCT	T	C	CCTCTCTCACTCGTTGTGCATGTGG
2	23.3-24.5-25.1-25.7-26.2-26.8-28.0-28.6	cb43466	cb25.fpc0058	2838389	CCAACAATTATATTGTTACGTTCGA	T	A	GAGAGATGGGTTTGAAGAGGAAAAG
2	23.3-24.5-25.1-25.7-26.2-26.8-28.0-28.6	cb43467	cb25.fpc0058	2846229	TCACTCGAATAGAGTCCTAcctcaa	T	C	ttccaactttgagcccatatatctc
2	23.3-24.5-25.1-25.7-26.2-26.8-28.0-28.6	cb43468	cb25.fpc0058	2846256	tccaactttgagcccatatatctcg	A	G	ttgctgaaaaatatatcaaaacgta
2	23.3-24.5-25.1-25.7-26.2-26.8-28.0-28.6	cb43469	cb25.fpc0058	2846333	tactgttaacactctaatagaacgc	T	C	acccgaatccttaagtttcagctta
2	23.3-24.5-25.1-25.7-26.2-26.8-28.0-28.6	cb43470	cb25.fpc0058	2846378	agcttatttatctcattttctgtga	G	A	aaatatcaaaaagtggttaactaat
2	23.3-24.5-25.1-25.7-26.2-26.8-28.0-28.6	cb43472	cb25.fpc0058	2848119	TTCTTCCATTCATTGATACCCTGTA	C	T	TGCAGATATCGACAGTGGTAACTTG
2	23.3-24.5-25.1-25.7-26.2-26.8-28.0-28.6	cb43474	cb25.fpc0058	2869859	AACAACATGGTGAATCAGTGAGTCT	A	T	TTTTAAAATATCAATTTCCAACTTT
2	23.3-24.5-25.1-25.7-26.2-26.8-28.0-28.6	cb43475	cb25.fpc0058	2906611	gtcaatttatatttattcttaagct	T	A	ttcaaaaacggacagaatgacaTCG
2	23.3-24.5-25.1-25.7-26.2-26.8-28.0-28.6	cb43476	cb25.fpc0058	2906790	CAAATATAATAAAGTTTTTTAAAGA	A	G	ACATTTTTGTGTTGttccaaatttt
2	23.3-24.5-25.1-25.7-26.2-26.8-28.0-28.6	cb43477	cb25.fpc0058	2917523	TCAACTTTCTTACCATCGCAGAAAG	G	T	CATATCTAAAACTGCAATATTATTT
2	23.3-24.5-25.1-25.7-26.2-26.8-28.0-28.6	cb43484	cb25.fpc0058	2920437	AATTCATTCGGAGTCTGCGGAAATG	G	A	CGAGGGAGCATTCCAAAGAAAGATT
2	23.3-24.5-25.1-25.7-26.2-26.8-28.0-28.6	cb43485	cb25.fpc0058	2957284	CTCAACTGTAAAGCTTGGTTTAGTT	C	T	GGATACTTTATTTTTTAACAAAAAT
2	23.3-24.5-25.1-25.7-26.2-26.8-28.0-28.6	cb43486	cb25.fpc0058	2957411	TGGGATAACTCTATGTTTTAATATC	A	G	TAATCCTGATTGAAAAATGATTTTT
2	23.3-24.5-25.1-25.7-26.2-26.8-28.0-28.6	cb43491	cb25.fpc0058	2992507	GCTCCAATTTAAGAGAAATCTCCTG	T	C	TTTGTCTTGTTTTCAAGTGATAAAT
2	23.3-24.5-25.1-25.7-26.2-26.8-28.0-28.6	cb43492	cb25.fpc0058	2992604	TTCGTCTCCCTTTTTTCCGATTTCA	G	A	CAACCACTTGTTCAATCCGTTGATT
2	23.3-24.5-25.1-25.7-26.2-26.8-28.0-28.6	cb43493	cb25.fpc0058	2992640	TTCAATCCGTTGATTAAGCTCTTGG	G	A	CTTCATTGGATACCAATTCCATGTG
2	23.3-24.5-25.1-25.7-26.2-26.8-28.0-28.6	cb43494	cb25.fpc0058	2994827	CATGATCATATGATTCATCATGACA	C	T	GCTCGGGAACAATTTCGGACGGAAT
2	23.3-24.5-25.1-25.7-26.2-26.8-28.0-28.6	cb43495	cb25.fpc0058	2995097	ATCTGAATAATTTGAGCCATGAAAA	T	C	GTGAATCAACTTTTGCAGATAGCTT
2	23.3-24.5-25.1-25.7-26.2-26.8-28.0-28.6	cb43496	cb25.fpc0058	3013251	TAAAAATACTGAAAAAAAGGAAATA	A	T	TAAGCGAAAGAGAAGCACAGCGAAA
2	23.3-24.5-25.1-25.7-26.2-26.8-28.0-28.6	cb43497	cb25.fpc0058	3013473	AGGTACCCCTAATACGACGGCATCA	C	A	CCATTTAATTAAAACAAAATTAGAA
2	23.3-24.5-25.1-25.7-26.2-26.8-28.0-28.6	cb43498	cb25.fpc0058	3013513	CAAAATTAGAACCATTTCAAATTAC	G	A	TCTCAAAATTCGTTCAAAACTGTTA
2	23.3-24.5-25.1-25.7-26.2-26.8-28.0-28.6	cb43499	cb25.fpc0058	3017161	CTACGGTTTCTTGATTGGCGGCGAG	G	A	AATGGGAATGAGAGAGGAAGTTGTT
2	23.3-24.5-25.1-25.7-26.2-26.8-28.0-28.6	cb43500	cb25.fpc0058	3017167	TTTCTTGATTGGCGGCGAGGAATGG	G	A	AATGAGAGAGGAAGTTGTTTCTCAT
2	23.3-24.5-25.1-25.7-26.2-26.8-28.0-28.6	cb43520	cb25.fpc0058	3024283	TCAATTAGAGATAGTTTCTGTATCC	C	T	GCGGCGTCTCCATTCGAATCTTACT
2	23.3-24.5-25.1-25.7-26.2-26.8-28.0-28.6	cb43521	cb25.fpc0058	3024669	AAAAACTCACTTGTTGACTGCTCAT	C	T	CCATGCGTGTTAATATTGCCTATTT
2	23.3-24.5-25.1-25.7-26.2-26.8-28.0-28.6	cb43522	cb25.fpc0058	3067593	tcaaggacgcgtcgttggtctagaa	A	G	cgaaaacgtctacggtttttctgaa
2	23.3-24.5-25.1-25.7-26.2-26.8-28.0-28.6	cb43533	cb25.fpc0058	3069039	ACAAACTCTTTATTTGAGCAGCAGG	T	C	CATGTCATAACTCTCGTTTCCAAAG
2	23.3-24.5-25.1-25.7-26.2-26.8-28.0-28.6	cb43534	cb25.fpc0058	3069296	CCTCTTCAGAAGAGATAATCGGAGA	A	G	GTTGGTTTAGAATCTCTAAACTCCA
2	23.3-24.5-25.1-25.7-26.2-26.8-28.0-28.6	cb43535	cb25.fpc0058	3069317	GAGAAGTTGGTTTAGAATCTCTAAA	C	T	TCCAAATAGCAAGCCTTTTTTTAAT
2	23.3-24.5-25.1-25.7-26.2-26.8-28.0-28.6	cb43536	cb25.fpc0058	3069483	ATGGATGTTCTCAGTCGCAAATAAT	C	T	TTGATTATTTTTAACAACTTCCTAC
2	23.3-24.5-25.1-25.7-26.2-26.8-28.0-28.6	cb43537	cb25.fpc0058	3070939	CTCTTCAGAAGAATCAGATGAATCA	C	T	CAGATGAGTTGGAATTGGATTCCGA
2	23.3-24.5-25.1-25.7-26.2-26.8-28.0-28.6	cb43540	cb25.fpc0058	3280519	TGAGTTTAAAAGGGAGAGAATAAGA	G	A	AAGATAGAATACAGAGAACAGTTTG
2	23.3-24.5-25.1-25.7-26.2-26.8-28.0-28.6	cb43541	cb25.fpc0058	3280633	ATTGACCGATTCTTTTGACGTCATC	A	G	GAAATTTATGACGTGGAGATGAGAT
2	23.3-24.5-25.1-25.7-26.2-26.8-28.0-28.6	cb43542	cb25.fpc0058	3280660	AAATTTATGACGTGGAGATGAGATC	T	A	AAAAAGGACCAAAGCTGGTAAATCT
2	23.3-24.5-25.1-25.7-26.2-26.8-28.0-28.6	cb43543	cb25.fpc0058	3280721	AAATTTTCTCAGGCCACCTTTAATA	G	T	AAAGGCTTTTCAATAATAAGGCTCT
2	23.3-24.5-25.1-25.7-26.2-26.8-28.0-28.6	cb43544	cb25.fpc0058	3280760	TAATAAGGCTCTTCAATTTCCGTTT	T	G	TTCttgtctaaacactcttttttgc
2	23.3-24.5-25.1-25.7-26.2-26.8-28.0-28.6	cb43545	cb25.fpc0058	3280842	taggttttcatcaattttgagcaag	A	G	atacattgaattttttgataaaatt
2	23.3-24.5-25.1-25.7-26.2-26.8-28.0-28.6	cb43546	cb25.fpc0058	3280871	cattgaattttttgataaaatttta	G	A	gaaaaaagctcagaaacgtagaaag
[truncated: 21,835 more rows]
