# Supplementary material for: A toolkit for rapid gene mapping in the nematode Caenorhabditis briggsae
Source: BMC Genomics. 2010 Apr 13;11:236. doi: 10.1186/1471-2164-11-236 (PMC2864247; doi:10.1186/1471-2164-11-236)
Supplement: Additional file 2 — List of snip-SNPs and RFLP assays. An Excel file containing 1988 SNPs that alter restriction enzyme site (snip-SNPs) along with PCR primers and predicted digestion patterns in AF16 and HK104. [file 1471-2164-11-236-S2.XLS]

## Sheet: snip-SNPs
chr_pos and contig_pos refer to the location of SNP in assembled genome and in ultracontig, respectively.
Location (cM) refer to the genetic location of SNP (in centimorgan unit) based on closest mapped SNP(s). For details please refer to the Methods section.
Chr	chr_pos (bp)	Location (cM)	SNP ID	ultra_contig	contig_pos (bp)	alleles (AF16/HK104)	Primer up	Primer down	PCR product (bp)	enzyme	AF16 bands (bp)	HK104 bands (bp)
1	22743	0.65	cb53367	cb25.fpc2695	2720	T/G	AAAAACTATTGTAATCCCTTTGAA	GAAAAACCAATTTTCTCTCTTTT	746	HpaII	746	463, 283
1	22743	0.65	cb53367	cb25.fpc2695	2720	T/G	AAAAACTATTGTAATCCCTTTGAA	GAAAAACCAATTTTCTCTCTTTT	746	MspI	746	463, 283
1	22785	0.65	cb53369	cb25.fpc2695	2762	A/T	TCCTATTACCCCGAAATTCT	CACAATTCTCCATTCTGATACAT	750	DraI	750	432, 318
1	24606	0.65	cb53388	cb25.fpc2695	4583	C/T	AAAAATTTTGTACCCAAAAACAT	CTCTATTGAACACAACGGTATTT	744	TaqI	480, 20, 244	500, 244
1	25005	0.65	cb53394	cb25.fpc2695	4982	A/G	AACTGTCTATTTGGCTCTTTTG	GAGGCAATTAACACATAATTCAG	743	DraI	291, 208, 244	499, 244
1	122009	0.65	cb53462	cb25.fpc2695	101986	G/A	TCTTCAGATTTCAAAGTTTTCAG	GTAAATGTCAAACTGAACGAAAT	749	AluI	260, 150, 339	260, 489
1	213304	0.65	cb53490	cb25.fpc2695	193281	T/C	GAACGGAGTCAGAAAGACTTC	CGGTTATTAAGAGAAATGTGAGT	749	BglII	364, 385	749
1	378257	0.65	cb4652	cb25.fpc2695	358234	C/G	CCGAGAAATAGTATTAAAAATGGT	GGTCGAGTTGTAATAGCATAAAG	747	PvuII	747	413, 334
1	378320	0.65	cb4653	cb25.fpc2695	358297	A/G	CCGAGAAATAGTATTAAAAATGGT	GGTCGAGTTGTAATAGCATAAAG	747	AflII	476, 271	747
1	380679	0.65	cb4654	cb25.fpc2695	360656	A/G	TTTCAAACTAATACAAACAAAACAA	TTCATCGTCGAACTGAAAAT	710	ClaI	228, 51, 431	279, 431
1	468320	0.65	cb40453	cb25.fpc0006	44978	G/A	GATTTCTCTATTGGAAATTCCTC	TTTGAAAAATATCGAAAAATAGG	736	HpaII	340, 396	736
1	468320	0.65	cb40453	cb25.fpc0006	44978	G/A	GATTTCTCTATTGGAAATTCCTC	TTTGAAAAATATCGAAAAATAGG	736	MspI	340, 396	736
1	547059	0.65	cb29986	cb25.fpc0006	123717	C/T	CTCCATTCAAATGTTGTTTTAAG	TAGGTCAAGAGGATGGATCA	738	DraI	450, 288	255, 195, 288
1	572354	0.65	cb40507	cb25.fpc0006	149012	T/A	GTGCATTGACGAGAGTAATAGTT	ATTGTCGATAAATTTGCTGAA	564	DraI	211, 230, 123	84, 127, 230, 123
1	576975	0.65	cb9275	cb25.fpc0006	153633	A/G	CGAACATTCAACACTTGATTC	TTGGTTAACAAAAATCAGCTAAA	745	BglII	337, 408	745
1	576975	0.65	cb9275	cb25.fpc0006	153633	A/G	CGAACATTCAACACTTGATTC	TTGGTTAACAAAAATCAGCTAAA	745	DpnII	190, 147, 408	190, 555
1	576975	0.65	cb9275	cb25.fpc0006	153633	A/G	CGAACATTCAACACTTGATTC	TTGGTTAACAAAAATCAGCTAAA	745	Sau3AI	190, 147, 408	190, 555
1	594814	0.65	cb29997	cb25.fpc0006	171472	A/C	CCATTTATATTTATAAGAAGGTGAAG	GTACATAGCTCAGCAGGTAGTAAA	746	PvuII	566, 180	370, 196, 180
1	644648	0.65	cb6850	cb25.fpc0006	221306	A/G	TAAAACTAAAAATCCGAAAATTG	TTTTTCCATATTTCTGCTTAAAA	730	DraI	335, 395	730
1	644648	0.65	cb6850	cb25.fpc0006	221306	A/G	TAAAACTAAAAATCCGAAAATTG	TTTTTCCATATTTCTGCTTAAAA	730	EcoRI	373, 357	336, 37, 357
1	713478	2.69	cb62001	cb25.fpc4101	49051	A/G	AAAATCTATTATTTTCCGGTTTT	TCATGAAAAACAGTCCAAAAG	750	AluI	477, 163, 110	640, 110
1	743107	2.69	cb62026	cb25.fpc4101	78680	T/C	AGTCATACCTTCTTGTTTCTCTG	GAAAATAAACATGGGTGACTAGA	748	TaqI	137, 611	137, 151, 460
1	761103	2.69	cb62035	cb25.fpc4101	96676	C/G	AAGATTCCTTTCGGATTATATG	ATCAGTACTTTTTGAATGGGAGT	749	BglII	749	304, 445
1	761399	2.69	cb62039	cb25.fpc4101	96972	T/G	ATTGATCTCTCTCGGCTTCT	ACCGTATCAGTACTTTTTGAATG	651	AluI	240, 76, 180, 155	240, 76, 335
1	761399	2.69	cb62039	cb25.fpc4101	96972	T/G	ATTGATCTCTCTCGGCTTCT	ACCGTATCAGTACTTTTTGAATG	651	BstUI	271, 380	271, 227, 153
1	761581	2.69	cb62044	cb25.fpc4101	97154	C/T	AATCTAGACGAAAAATCGAAACT	TTGAAGAGAACGAAGAGATCC	729	AluI	106, 183, 289, 151	388, 190, 151
1	761679	2.69	cb62047	cb25.fpc4101	97252	A/G	AATCTAGACGAAAAATCGAAACT	TTGAAGAGAACGAAGAGATCC	729	AluI	106, 183, 289, 151	388, 190, 151
1	762198	2.69	cb62057	cb25.fpc4101	97771	T/G	CCAGCTCTCTTGGTTCTATG	GGAAGACCGTGCTGTTATTAT	635	PvuII	331, 304	635
1	762207	2.69	cb62058	cb25.fpc4101	97780	T/G	CCAGCTCTCTTGGTTCTATG	GGAAGACCGTGCTGTTATTAT	635	BstUI	316, 120, 199	316, 26, 94, 199
1	762207	2.69	cb62058	cb25.fpc4101	97780	T/G	CCAGCTCTCTTGGTTCTATG	GGAAGACCGTGCTGTTATTAT	635	TaqI	342, 293	635
1	762207	2.69	cb62058	cb25.fpc4101	97780	T/G	CCAGCTCTCTTGGTTCTATG	GGAAGACCGTGCTGTTATTAT	635	XhoI	341, 294	635
1	1301646	13.45	cb15251	cb25.fpc4321	69993	A/T	AAAGCAATCCCATAAAAATTC	TGTTTGTCTGTTTATCCAGATTT	747	DraI	747	332, 415
1	1301647	13.45	cb15250	cb25.fpc4321	69994	T/A	AAAGCAATCCCATAAAAATTC	TGTTTGTCTGTTTATCCAGATTT	747	DraI	747	332, 415
1	1546012	13.45	cb33887	cb25.fpc4321	314359	C/T	TTGGAGTCTAAACTTCAGAAGAA	CTATTGACGGACAGTATTTTGAT	750	TaqI	194, 450, 106	194, 247, 203, 106
1	1548237	13.45	cb15258	cb25.fpc4321	316584	G/T	TTATAAGAACCTGCCATCAAAT	GTACAAAAGAGGGAAAATGTAGG	747	NcoI	303, 444	747
1	1724047	13.45	cb66534	cb25.fpc4321	492394	G/A	TCAGTAAAGATGCATACAGAATATG	AACTGCTAAATGATCAGATTGTC	555	DraI	450, 105	56, 394, 105
1	1724222	13.45	cb66535	cb25.fpc4321	492569	G/T	TCAGTAAAGATGCATACAGAATATG	AAAGTCGAAACTGCTAAATGAT	563	PstI	563	236, 327
1	1727177	13.45	cb66546	cb25.fpc4321	495524	G/A	AATTCTTTTTCGTGAACTTTGA	GAGTGTAGATTGGGTGTAACAAT	750	DpnII	76, 285, 389	76, 674
1	1727177	13.45	cb66546	cb25.fpc4321	495524	G/A	AATTCTTTTTCGTGAACTTTGA	GAGTGTAGATTGGGTGTAACAAT	750	Sau3AI	76, 285, 389	76, 674
1	1727240	13.45	cb66548	cb25.fpc4321	495587	T/A	AATTCTTTTTCGTGAACTTTGA	GAGTGTAGATTGGGTGTAACAAT	750	SspI	309, 116, 325	309, 441
1	1762251	13.45	cb66574	cb25.fpc4321	530598	G/A	TAGTCTGAAAACGCCTATATCTC	TTTCGAAAACTGATTAAATTCTT	722	DraI	722	413, 309
1	2042039	13.45	cb66635	cb25.fpc4321	810386	A/G	GTTTTGCTCTTAAATTTGGTAAA	CTAATTTCGTATTTTTAGGTCCA	750	BglII	268, 482	750
1	2042040	13.45	cb66636	cb25.fpc4321	810387	G/T	GTTTTGCTCTTAAATTTGGTAAA	CTAATTTCGTATTTTTAGGTCCA	750	BglII	268, 482	750
1	2042040	13.45	cb66636	cb25.fpc4321	810387	G/T	GTTTTGCTCTTAAATTTGGTAAA	CTAATTTCGTATTTTTAGGTCCA	750	DpnII	55, 213, 397, 85	55, 610, 85
1	2042040	13.45	cb66636	cb25.fpc4321	810387	G/T	GTTTTGCTCTTAAATTTGGTAAA	CTAATTTCGTATTTTTAGGTCCA	750	Sau3AI	55, 213, 397, 85	55, 610, 85
1	2042100	13.45	cb66637	cb25.fpc4321	810447	T/A	GTTTTGCTCTTAAATTTGGTAAA	CTAATTTCGTATTTTTAGGTCCA	750	DraI	334, 416	327, 7, 416
1	2043883	13.45	cb66656	cb25.fpc4321	812230	T/G	AGGTCCTAATGCTCACAAATC	AAATTCTAGAAAGGTCCGAAAT	745	DraI	336, 409	745
1	2085038	13.45	cb66725	cb25.fpc4321	853385	C/T	AGAGGAGGAGTCTTCTGATGAT	ATTCCTTGGAGCATTCTAACTA	593	DpnII	448, 145	593
1	2085038	13.45	cb66725	cb25.fpc4321	853385	C/T	AGAGGAGGAGTCTTCTGATGAT	ATTCCTTGGAGCATTCTAACTA	593	Sau3AI	448, 145	593
1	2085135	13.45	cb66726	cb25.fpc4321	853482	G/A	CAGGAGAAAAGAAAGGAAAAG	ATTCCTTGGAGCATTCTAACTA	542	AluI	112, 330, 56, 44	112, 330, 100
1	2085135	13.45	cb66726	cb25.fpc4321	853482	G/A	CAGGAGAAAAGAAAGGAAAAG	ATTCCTTGGAGCATTCTAACTA	542	HindIII	496, 46	542
1	2085278	13.45	cb66729	cb25.fpc4321	853625	T/C	TATGAGTCGCTAAGCCTAGTTT	GCGACCTCTAAAAGAATCAAT	524	DpnII	184, 340	524
1	2085278	13.45	cb66729	cb25.fpc4321	853625	T/C	TATGAGTCGCTAAGCCTAGTTT	GCGACCTCTAAAAGAATCAAT	524	Sau3AI	184, 340	524
1	2278221	13.45	cb66760	cb25.fpc4321	1046568	C/T	CGTATAGGTTTGAAAATCAAAGA	ACTGCTCAAGCTAAATTTCATT	752	DpnII	307, 378, 67	685, 67
1	2278221	13.45	cb66760	cb25.fpc4321	1046568	C/T	CGTATAGGTTTGAAAATCAAAGA	ACTGCTCAAGCTAAATTTCATT	752	Sau3AI	307, 378, 67	685, 67
1	2382006	13.45	cb66766	cb25.fpc4321	1150353	A/G	ATTTTCCTTCCACTTCAAGTAAT	TTCTTCAGTTTACAAGGTTTTTG	747	AluI	267, 102, 378	369, 378
1	2397003	13.45	cb66774	cb25.fpc4321	1165350	A/G	ATGAGCTGTACTCTTGTCGATAC	CCTTCGCAAGTATACAGAATAAA	756	SspI	77, 279, 400	77, 679
1	2552460	13.45	cb66844	cb25.fpc4321	1320807	G/A	TTATTACCAATAGAGCGCATTT	TTCTGTACCAGTTGGAGAATAAG	750	DraI	750	354, 396
1	2552559	13.45	cb66846	cb25.fpc4321	1320906	T/G	TTATTACCAATAGAGCGCATTT	TTCTGTACCAGTTGGAGAATAAG	750	DpnII	701, 49	455, 246, 49
1	2552559	13.45	cb66846	cb25.fpc4321	1320906	T/G	TTATTACCAATAGAGCGCATTT	TTCTGTACCAGTTGGAGAATAAG	750	Sau3AI	701, 49	455, 246, 49
1	2555373	13.45	cb66849	cb25.fpc4321	1323720	T/G	AAAATTATCGCTTAATTGGATTT	TAGCTTAATCGTTTCGACAAATA	740	ClaI	740	341, 399
1	2555373	13.45	cb66849	cb25.fpc4321	1323720	T/G	AAAATTATCGCTTAATTGGATTT	TAGCTTAATCGTTTCGACAAATA	740	TaqI	592, 132, 16	341, 251, 132, 16
1	2559661	13.45	cb66867	cb25.fpc4321	1328008	A/G	TACACAACATTCAAAGAACTCAA	CATTCGTGAAGCAGTTTAATAAC	750	AluI	750	322, 428
1	2559683	13.45	cb66869	cb25.fpc4321	1328030	T/G	TACACAACATTCAAAGAACTCAA	CATTCGTGAAGCAGTTTAATAAC	750	DraI	344, 137, 269	481, 269
1	2594624	13.45	cb66883	cb25.fpc4321	1362971	T/A	TTTATCGAAAATTGAAGAAAGTC	AGACTAGAATGTCCCACTTATCA	750	SspI	314, 436	314, 87, 349
1	2595262	13.45	cb66904	cb25.fpc4321	1363609	G/A	AACATTCGAACCTCCTTATTTT	GGAAAATGAGGAAAAATTAGTCT	748	BstUI	491, 257	748
1	2647913	13.45	cb66918	cb25.fpc4321	1416260	C/T	CGATTTTGAATTTATAGATCATGT	ATCAATCTCCTCCTCCAAAT	744	ClaI	487, 257	744
1	2647913	13.45	cb66918	cb25.fpc4321	1416260	C/T	CGATTTTGAATTTATAGATCATGT	ATCAATCTCCTCCTCCAAAT	744	EcoRV	485, 259	744
1	2648291	13.45	cb66928	cb25.fpc4321	1416638	T/A	AGCAATTTTGCTTTAGATTTTG	AGTTGCATCTCGTACTCTTTTT	752	EcoRV	752	260, 492
1	2648397	13.45	cb66929	cb25.fpc4321	1416744	A/G	AGCAATTTTGCTTTAGATTTTG	AGTTGCATCTCGTACTCTTTTT	752	HindIII	752	365, 387
1	2680076	13.45	cb66943	cb25.fpc4321	1448423	A/G	ATCTCCACCATGTGTTAGTTTT	AAATAATACCACTTTTCCCATTT	750	HpaII	750	420, 330
1	2680076	13.45	cb66943	cb25.fpc4321	1448423	A/G	ATCTCCACCATGTGTTAGTTTT	AAATAATACCACTTTTCCCATTT	750	MspI	750	420, 330
1	2699315	13.45	cb66973	cb25.fpc4321	1467662	A/T	GAGAAATGTCGTAAAGTTTGATG	ATATTGTGGAGATGGAGAAGAA	758	SspI	331, 427	758
1	6095685	15.9	cb42677	cb25.fpc0053	23283	C/T	CTTCTAACGAATTTTGAAGACTG	TTTTCAGTCTATCTATTCCCCTAT	538	DraI	538	493, 45
1	6098605	15.9	cb42675	cb25.fpc0053	20363	G/A	AAAAAGTAGGGGTGAATGAATAG	AATAGCGTTTTTAAGAGAAGGAG	749	Csp6I	162, 229, 358	162, 587
1	6098605	15.9	cb42675	cb25.fpc0053	20363	G/A	AAAAAGTAGGGGTGAATGAATAG	AATAGCGTTTTTAAGAGAAGGAG	749	RsaI	163, 229, 357	163, 586
1	6124397	15.9	cb38729	cb25.fpc4238	81841	A/G	GAGATTGGATAGTCAAGATGAGA	AAGATTACCGGATTGTTCAAG	746	HpaII	505, 231, 10	274, 231, 231, 10
1	6124397	15.9	cb38729	cb25.fpc4238	81841	A/G	GAGATTGGATAGTCAAGATGAGA	AAGATTACCGGATTGTTCAAG	746	MspI	505, 231, 10	274, 231, 231, 10
1	6176506	15.9	cb14870	cb25.fpc4238	29732	G/A	ATTCTTAAATGAAATGCAAATGA	ATTTGATCAGAACGATAAGTTTG	748	HpaII	274, 474	748
1	6176506	15.9	cb14870	cb25.fpc4238	29732	G/A	ATTCTTAAATGAAATGCAAATGA	ATTTGATCAGAACGATAAGTTTG	748	MspI	274, 474	748
1	6495655	15.9	cb48729	cb25.fpc1417	20479	A/T	ACGCCTCAATAGAAATGATCT	CCCTCTTCTCTACCAATTTCTTA	750	Csp6I	750	384, 366
1	6495655	15.9	cb48729	cb25.fpc1417	20479	A/T	ACGCCTCAATAGAAATGATCT	CCCTCTTCTCTACCAATTTCTTA	750	RsaI	750	385, 365
1	6543704	15.9	cb48736	cb25.fpc1417	68528	G/A	TTCCTCCTGAAATATATCAAGTTT	AATATCTCGGTTTTGCTCTATTT	750	HaeIII	336, 414	750
1	6670709	15.9	cb48757	cb25.fpc1417	195533	A/C	TCAAAAGAATCGAAAGAAAAGTA	CTTCAATTCTCTCCGAAATTTAT	743	AluI	202, 265, 276	202, 136, 129, 276
1	6697355	15.9	cb48777	cb25.fpc1417	222179	A/G	CATATACGAATTCCTTCAAGAAC	GTTTACTCGATATGGGGTTTC	752	HaeIII	612, 140	370, 242, 140
1	6762391	15.9	cb48802	cb25.fpc1417	287215	G/A	TAAAAGAAGGAACAAAACAGAAA	GAATTCAAGAATCAGAAAACAAG	750	EcoRV	508, 242	435, 73, 242
1	8846837	20.04	cb63997	cb25.fpc4171	231700	T/G	CAGTATTCCCTGAATTCTAACAG	CAATCTCAAACCAATTGTAACAT	750	TaqI	637, 113	445, 192, 113
1	8885654	20.04	cb63988	cb25.fpc4171	192883	G/A	CCTATTTTCAGCTTCTGACATC	CTAGTGCACAAAAACTGAATCTT	750	AluI	11, 250, 489	11, 250, 177, 312
1	8927223	20.04	cb63952	cb25.fpc4171	151314	T/C	ATGACTAATAGGCCAGGACATA	AGACTACAAGTCAGAAATTGACC	640	HpaII	153, 487	142, 11, 487
1	8927223	20.04	cb63952	cb25.fpc4171	151314	T/C	ATGACTAATAGGCCAGGACATA	AGACTACAAGTCAGAAATTGACC	640	MspI	153, 487	142, 11, 487
1	8929243	20.04	cb63932	cb25.fpc4171	149294	A/G	AAAATTGCAAAATCTCGAATC	ATTCTTGACCAGAGTCCTTTTAT	746	DpnII	434, 129, 183	563, 183
1	8929243	20.04	cb63932	cb25.fpc4171	149294	A/G	AAAATTGCAAAATCTCGAATC	ATTCTTGACCAGAGTCCTTTTAT	746	Sau3AI	434, 129, 183	563, 183
1	8929638	20.04	cb63927	cb25.fpc4171	148899	A/G	ATGTTGATTTTCAAATCTTTCTG	ATGGAGTCCCTGACTACACTT	689	HpaII	689	250, 439
1	8929638	20.04	cb63927	cb25.fpc4171	148899	A/G	ATGTTGATTTTCAAATCTTTCTG	ATGGAGTCCCTGACTACACTT	689	MspI	689	250, 439
1	9003624	20.04	cb63885	cb25.fpc4171	74913	A/G	GATGTTCTAGGGCTTTTAACG	CTTGAATTGAAACTTTTAGTAACG	654	DraI	83, 407, 164	83, 571
1	9104719	21.23	cb37285	cb25.fpc2032	26083	G/A	TTTTGGTTCATTTTTGTTGTAAT	AAAGGCAACTCATACAGATCATA	750	DraI	333, 307, 110	324, 9, 307, 110
1	9127734	21.23	cb37290	cb25.fpc2032	49098	A/C	GAGAAATTCCGAAAAATTACAA	GTCGATTGTATGAATTGTTTCAC	750	HpaII	692, 58	494, 198, 58
1	9127734	21.23	cb37290	cb25.fpc2032	49098	A/C	GAGAAATTCCGAAAAATTACAA	GTCGATTGTATGAATTGTTTCAC	750	MspI	692, 58	494, 198, 58
1	9140187	21.23	cb19663	cb25.fpc2032	61551	G/A	ATTCGTCTAAACTCATCAACAAT	TTTTCTTATGAACTTAACTTTGACC	716	AluI	217, 284, 215	217, 499
1	9140188	21.23	cb19664	cb25.fpc2032	61552	C/T	TCGTCTAAACTCATCAACAATTT	TTTTCTTATGAACTTAACTTTGACC	714	AluI	215, 284, 215	215, 499
1	9143754	21.23	cb19668	cb25.fpc2032	65118	C/T	AGTGTCACGATTTGGAATTAGTA	AATACGCAATTCTTGATTCATT	744	BstUI	489, 255	744
1	9144017	21.23	cb19665	cb25.fpc2032	65381	T/C	CACTCTCCATTCTTCTTCAAAC	GAAGAGATAAAGTGATGGGAAAT	747	BclI	747	479, 268
1	9144017	21.23	cb19665	cb25.fpc2032	65381	T/C	CACTCTCCATTCTTCTTCAAAC	GAAGAGATAAAGTGATGGGAAAT	747	DpnII	426, 321	426, 53, 268
1	9144017	21.23	cb19665	cb25.fpc2032	65381	T/C	CACTCTCCATTCTTCTTCAAAC	GAAGAGATAAAGTGATGGGAAAT	747	Sau3AI	426, 321	426, 53, 268
1	9176283	21.23	cb37311	cb25.fpc2032	97647	T/A	TCTGAAATAATGCAAAGTTTTCT	GATAAACCATTTGAGCAAGTCTA	738	HindIII	650, 88	443, 207, 88
1	9176615	21.23	cb37317	cb25.fpc2032	97979	C/T	AGGACTCTCAGACCTTTAAGC	TGAAGAAACGTTTGGTTGAT	502	AluI	20, 123, 140, 219	20, 263, 219
1	9176615	21.23	cb37317	cb25.fpc2032	97979	C/T	AGGACTCTCAGACCTTTAAGC	TGAAGAAACGTTTGGTTGAT	502	HindIII	18, 123, 361	18, 484
1	9177983	21.23	cb37321	cb25.fpc2032	99347	G/C	AGAGAGTCCGACTGGGTATT	TCAATCCCATATGTACAGTAACC	751	ApaI	751	368, 383
1	9181219	21.23	cb49126	cb25.fpc2032	102583	T/C	CATCAACACTCGATATAATCCAC	TTCTCAATTTATCTGGTTTTCAG	746	HaeIII	195, 551	195, 224, 327
1	9340045	21.23	cb37371	cb25.fpc2032	261409	G/A	GAAAATGCACACAATAAGAAAG	CGACGATTCCTAGATTTTTAGTT	505	DraI	505	471, 34
1	9370173	21.23	cb37373	cb25.fpc2032	291537	A/T	AATCTCTTACTATTGGAGTATTGACA	GTTTCTGACAGCATATTTTTGAA	660	DraI	160, 500	660
1	9370415	21.23	cb37375	cb25.fpc2032	291779	A/G	GTGTCATGTCATACTCTGAAACA	AATTTTGGGACTAATCAAGAAAC	750	TaqI	217, 533	217, 96, 437
1	9370441	21.23	cb37376	cb25.fpc2032	291805	G/A	GTGTCATGTCATACTCTGAAACA	AATTTTGGGACTAATCAAGAAAC	750	SspI	82, 668	82, 258, 410
1	9454035	21.23	cb49193	cb25.fpc2032	375399	C/A	AAAAGAATGTAAGGTTGAAATGA	CACAAAGAACAATATTTTACTCCAC	544	SspI	447, 84, 13	417, 30, 84, 13
1	9454199	21.23	cb19772	cb25.fpc2032	375563	C/T	CATGATGCAAGAACAACATTAT	ACAAAATCTAGAGTATCGCTCAA	750	DraI	384, 283, 83	279, 105, 283, 83
1	9459943	21.23	cb19778	cb25.fpc2032	381307	A/G	ATAGTCAGCAATGCAAAGGT	CAAAATACTCATGACCCAAAC	749	DraI	216, 214, 205, 114	216, 419, 114
1	9539321	21.82	cb55596	cb25.fpc3441	48749	G/A	TTGTTCCATTTGATGTTATGTTA	TGTTGTGATGGTTTTTGTTTAAT	750	DraI	574, 176	272, 302, 176
1	9551004	21.82	cb55611	cb25.fpc3441	60432	A/G	ATCTAGCTTTCCCCTCAACTAC	TTTCTTTCTGTTTACTGTTCCAC	637	ClaI	481, 156	637
1	9564611	21.82	cb55627	cb25.fpc3441	74039	G/T	CTCGACTCTCTCATAATGTCATC	CTGTATGATCAAATCAATTCCTAA	691	AluI	61, 12, 618	61, 12, 369, 249
1	9564611	21.82	cb55627	cb25.fpc3441	74039	G/T	CTCGACTCTCTCATAATGTCATC	CTGTATGATCAAATCAATTCCTAA	691	HindIII	691	440, 251
1	9564802	21.82	cb55629	cb25.fpc3441	74230	A/T	GCATGACAATATCCTCAATTTT	TCCAGTTATTCAATCACAGAAAC	745	SspI	318, 427	745
1	9564941	21.82	cb55632	cb25.fpc3441	74369	C/A	GCATGACAATATCCTCAATTTT	TCCAGTTATTCAATCACAGAAAC	745	EcoRV	455, 73, 217	528, 217
1	9569997	21.82	cb55641	cb25.fpc3441	79425	T/G	GGAAATACATATCGACTTGAACA	TTACGGTAGTTTTCGTTTTGA	750	SacI	493, 129, 128	622, 128
1	9598327	21.82	cb55645	cb25.fpc3441	107755	C/T	CATTGTGTTGATTTTGAATTTG	TCTCAGAAAATGACCCAGAA	625	DraI	219, 350, 56	169, 50, 350, 56
1	9598425	21.82	cb55647	cb25.fpc3441	107853	C/T	CATTGTGTTGATTTTGAATTTG	TCTCAGAAAATGACCCAGAA	625	HaeIII	264, 273, 20, 68	537, 20, 68
1	9633891	21.82	cb55666	cb25.fpc3441	143319	C/G	GAAAAATTAGCAGAAGAAAAGTCT	GGATTTTTCAGATTTCTCAGATT	753	DpnII	340, 413	340, 34, 379
1	9633891	21.82	cb55666	cb25.fpc3441	143319	C/G	GAAAAATTAGCAGAAGAAAAGTCT	GGATTTTTCAGATTTCTCAGATT	753	Sau3AI	340, 413	340, 34, 379
1	9635563	21.82	cb55670	cb25.fpc3441	144991	T/C	AGGGAAGATGAAAATAGAAGAAG	AACGTTTCAATGGATTACTGTAG	749	DraI	437, 312	749
1	9636116	21.82	cb55684	cb25.fpc3441	145544	A/T	AAAGTTTCGAATGAAAAACTACA	CGAGTACACTGTCTATGTGTCC	749	Csp6I	419, 324, 6	743, 6
1	9636116	21.82	cb55684	cb25.fpc3441	145544	A/T	AAAGTTTCGAATGAAAAACTACA	CGAGTACACTGTCTATGTGTCC	749	RsaI	420, 324, 5	744, 5
1	9640207	21.82	cb55696	cb25.fpc3441	149635	A/C	ATATCGATTTTTCAGTACGGTCT	TTTTACAGATTTTCAATTCTCAAG	749	BstUI	348, 12, 389	120, 228, 12, 389
1	9708957	21.82	cb55708	cb25.fpc3441	218385	C/T	GGATCTACAGTAGCCACACAGTA	TTTCAGCTACAGTAGGAACGAT	745	DraI	135, 302, 308	135, 255, 47, 308
1	9709807	21.82	cb55712	cb25.fpc3441	219235	C/T	CTGGAAGACAGAATTAGTTGATG	TATTTTACCTAAAAATCGCTGAA	751	HindIII	405, 346	751
1	9709851	21.82	cb55713	cb25.fpc3441	219279	T/C	CTGGAAGACAGAATTAGTTGATG	TATTTTACCTAAAAATCGCTGAA	751	TaqI	459, 292	451, 8, 292
1	10485213	43.93	cb49475	cb25.fpc2090	71091	T/A	AGTACAATGCGAATACTTTTTGA	TTAGTAATGGCTCGTCTAAAGTC	750	XbaI	367, 383	750
1	10567692	43.93	cb49494	cb25.fpc2090	153570	G/A	TTAAAGACGTAATTTCTGCAACT	CGCGAATACTTTTAACAGATAAC	747	EcoRV	747	289, 458
1	10662845	43.93	cb986	cb25.fpc4140	611999	T/G	CAGCTCCAAAGAATTATTGTCTA	TTTTCTTCTTACTTTATGAATCTCAA	749	TaqI	665, 84	298, 367, 84
1	10662845	43.93	cb986	cb25.fpc4140	611999	T/G	CAGCTCCAAAGAATTATTGTCTA	TTTTCTTCTTACTTTATGAATCTCAA	749	XbaI	20, 278, 451	20, 729
1	10667033	43.93	cb959	cb25.fpc4140	607811	C/T	TATTTTTCTCACGATCAGTTCTC	TCTAAAAATAGATACCCGAAATG	750	HaeIII	281, 107, 362	388, 362
1	10669112	43.93	cb23996	cb25.fpc4140	605732	T/C	AATTCCAATACCATGTACAGATT	ATAAACGTGATTAGGAAGGAAAA	751	DpnII	373, 57, 321	373, 378
1	10669112	43.93	cb23996	cb25.fpc4140	605732	T/C	AATTCCAATACCATGTACAGATT	ATAAACGTGATTAGGAAGGAAAA	751	Sau3AI	373, 57, 321	373, 378
1	10698482	43.93	cb947	cb25.fpc4140	576362	T/A	CAAATTTGAGCAAGTCTTTTATC	GAGCAAATACTCCTTGTCAGTTA	747	DraI	198, 549	198, 140, 409
1	10717431	43.93	cb852	cb25.fpc4140	557413	G/A	ATGTGTCTTACTGAGCCTTACC	GTCTACACGAAAATGAATGACTC	750	BstUI	23, 396, 224, 107	23, 620, 107
1	10737725	43.93	cb844	cb25.fpc4140	537119	A/T	TAACCCATAATTAACTTCCAGAG	AAAAGGGCTTAGTTATCAAAAAT	751	DraI	350, 401	69, 281, 53, 348
1	10737739	43.93	cb845	cb25.fpc4140	537105	C/A	TAACCCATAATTAACTTCCAGAG	AAAAGGGCTTAGTTATCAAAAAT	751	HindIII	385, 366	751
1	10738057	43.93	cb848	cb25.fpc4140	536787	G/A	AACAGAAACTAGGGAAACTAAGG	GATTCAAACCGGAATATTAAAC	746	DraI	648, 98	367, 281, 53, 45
1	10791897	43.93	cb841	cb25.fpc4140	482947	A/G	CGTTCCTTTTGAACTTATCAAT	AACATGACATTTGCAACTCC	747	HpaII	445, 302	299, 146, 302
1	10791897	43.93	cb841	cb25.fpc4140	482947	A/G	CGTTCCTTTTGAACTTATCAAT	AACATGACATTTGCAACTCC	747	MspI	445, 302	299, 146, 302
1	10793575	43.93	cb840	cb25.fpc4140	481269	A/C	TGAATCAACTAAAGTGTGCAATA	TTGAAGGGAGACACAAAGAC	750	TaqI	33, 191, 526	33, 191, 230, 296
1	10793575	43.93	cb840	cb25.fpc4140	481269	A/C	TGAATCAACTAAAGTGTGCAATA	TTGAAGGGAGACACAAAGAC	750	XbaI	167, 285, 298	167, 583
1	10794833	43.93	cb838	cb25.fpc4140	480011	G/T	GGTGTTCTTAAATTTTCTCAAGTAG	AATCCTACAATGTCTTTCAAAAAT	609	AluI	299, 310	167, 132, 310
1	10904354	43.93	cb832	cb25.fpc4140	370490	C/A	TTCACAACGGAAAAATGAGTA	TGTTCTTCACAATTAACACTTTG	750	AluI	159, 100, 353, 138	159, 453, 138
1	10904354	43.93	cb832	cb25.fpc4140	370490	C/A	TTCACAACGGAAAAATGAGTA	TGTTCTTCACAATTAACACTTTG	750	PvuII	259, 491	750
1	11107866	43.93	cb702	cb25.fpc4140	166978	T/C	AAAAATCGATAGAAGAAGAGAGG	GAACCAGAGAGTGTCAGATTTC	749	AluI	449, 129, 171	396, 53, 129, 171
1	11109667	43.93	cb700	cb25.fpc4140	165177	A/G	TGGAATTTTGAAATGTCTAAGAG	AACCTATTGGAAGTGGAATGTAT	747	BstUI	747	337, 68, 342
1	11109713	43.93	cb696	cb25.fpc4140	165131	G/A	TGGAATTTTGAAATGTCTAAGAG	AACCTATTGGAAGTGGAATGTAT	747	Csp6I	80, 667	80, 279, 388
1	11109713	43.93	cb696	cb25.fpc4140	165131	G/A	TGGAATTTTGAAATGTCTAAGAG	AACCTATTGGAAGTGGAATGTAT	747	RsaI	81, 666	81, 279, 387
1	11109738	43.93	cb695	cb25.fpc4140	165106	T/C	TGGAATTTTGAAATGTCTAAGAG	AACCTATTGGAAGTGGAATGTAT	747	BstUI	747	337, 68, 342
1	11109912	43.93	cb692	cb25.fpc4140	164932	C/T	TTCTTGAAGATTCTGAAGGTGT	AGGGACAGACAGTATTGTAAGAA	749	DpnII	191, 73, 485	191, 558
1	11109912	43.93	cb692	cb25.fpc4140	164932	C/T	TTCTTGAAGATTCTGAAGGTGT	AGGGACAGACAGTATTGTAAGAA	749	Sau3AI	191, 73, 485	191, 558
1	11126003	43.93	cb688	cb25.fpc4140	148841	A/G	GAGAGTGCTCTTGCTCTTGA	CAGGAGAAGGAGGAAGAGTT	746	BstUI	522, 114, 110	345, 177, 114, 110
1	11137016	43.93	cb23927	cb25.fpc4140	137828	A/T	GTGAGAATGTAGAGGGGTTTG	ACATCTTTGATCAAGACAGTTTC	747	DraI	747	458, 289
1	11180104	43.93	cb23925	cb25.fpc4140	94740	A/T	AACTTCTCCGTCTAGTTAGGAATA	GTGCACATATACATAGCCAATTT	749	SspI	392, 9, 12, 336	392, 21, 336
1	11181026	43.93	cb63236	cb25.fpc4140	93818	A/G	ATAGCTGACATTGCTGACCT	GTTTGCAATTTGATTCTTAGTTT	753	NcoI	249, 504	99, 209, 445
1	11181085	43.93	cb63234	cb25.fpc4140	93759	G/A	ATAGCTGACATTGCTGACCT	GTTTGCAATTTGATTCTTAGTTT	753	NcoI	249, 504	99, 209, 445
1	11181235	43.93	cb63227	cb25.fpc4140	93609	A/G	ACATATCAAAACTCCTCTCTCTG	AACTTCTCCGTCTAGTTAGGAATA	752	NcoI	526, 226	376, 209, 167
1	11204265	43.93	cb23909	cb25.fpc4140	70579	C/T	AATGAGCGGAAAATAGAAATACT	GCTCGTGGTATCGATTTTTA	743	XbaI	371, 32, 340	371, 372
1	11208177	43.93	cb650	cb25.fpc4140	66667	A/G	AATTTCGATTTTTGGCTAATTT	GAGAATATCGAGATGAATTTGAA	750	SacI	750	384, 366
1	11218872	43.93	cb23902	cb25.fpc4140	55972	A/G	TCCTGATGATTTATCATTGATTC	TTTTGGACATAATATTGTGAATTT	745	AluI	666, 79	452, 214, 79
1	11218913	43.93	cb23901	cb25.fpc4140	55931	A/G	TCGATTTGTTGGATTAACCTAT	GGACAGGCTCATAAGGATATTA	747	DpnII	176, 317, 254	176, 571
1	11218913	43.93	cb23901	cb25.fpc4140	55931	A/G	TCGATTTGTTGGATTAACCTAT	GGACAGGCTCATAAGGATATTA	747	Sau3AI	176, 317, 254	176, 571
1	11239638	43.93	cb627	cb25.fpc4140	35206	C/A	TTTCAACAATCAGTTTTCCAC	ATACTACGTTAGTGCCGATTTTA	652	SspI	652	354, 298
1	11241798	43.93	cb625	cb25.fpc4140	33046	A/T	TAGAAGGAATAAATCGTTTCAGA	CAAGTACAGTACCCCCATTAAC	743	SspI	413, 330	743
1	11241876	43.93	cb621	cb25.fpc4140	32968	A/T	TAGAAGGAATAAATCGTTTCAGA	CAAGTACAGTACCCCCATTAAC	743	AluI	44, 64, 227, 408	44, 64, 635
1	11242084	43.93	cb620	cb25.fpc4140	32760	G/C	GAATCTTCTTCATTGAAAACTTG	CATGTGGAAAAGGCACTTAG	751	HaeIII	288, 463	751
2	1310550	2.381	cb62202	cb25.fpc4114	72624	C/T	TATGAAGCAATGATTCTGGTC	TAACTAATTTCTGGCATTTTGAG	750	Csp6I	107, 251, 392	107, 246, 5, 392
2	1310550	2.381	cb62202	cb25.fpc4114	72624	C/T	TATGAAGCAATGATTCTGGTC	TAACTAATTTCTGGCATTTTGAG	750	RsaI	108, 251, 391	108, 246, 5, 391
2	1310758	2.381	cb62205	cb25.fpc4114	72832	A/G	ATCTGGAATGATCTATGGACAA	ATTCTTAGAAAGTTTTGGGTTTT	668	AluI	206, 146, 101, 215	206, 146, 316
2	1310788	2.381	cb62206	cb25.fpc4114	72862	T/C	CCGTACTCACTTTATTCAATTTC	TTTCACAAAAACTTTCAAACTG	737	DraI	237, 500	737
2	1412413	2.381	cb63834	cb25.fpc4168	35099	A/T	CCATAAGTCTCAACATCTGTTTT	GCAATTATGTTCACACCTTTTAT	750	TaqI	701, 49	493, 208, 49
2	1447170	2.381	cb36636	cb25.fpc4168	69856	T/C	CGTGCCATCATATGTATAAAGTT	CTCAATACTAATTGCTTTGTCGT	740	BstUI	54, 572, 114	54, 215, 357, 114
2	1463882	2.381	cb18812	cb25.fpc4168	86568	A/G	TTTTGCCTAAAAATTGGAAAT	AAAATTTCTCAAAAATCCCTAAT	748	EcoRI	748	428, 320
2	1465630	2.381	cb36654	cb25.fpc4168	88316	G/A	ACGAGGTGATGAGTTGACTG	TTTTGAAAATCTGGAAAAATCTA	713	HpaII	244, 298, 171	542, 171
2	1465630	2.381	cb36654	cb25.fpc4168	88316	G/A	ACGAGGTGATGAGTTGACTG	TTTTGAAAATCTGGAAAAATCTA	713	MspI	244, 298, 171	542, 171
2	1480201	2.381	cb36661	cb25.fpc4168	102887	A/G	GAATTTTCCGTATTTTAGGAGTAA	GATTTCGAAAAATTAAGGGATAA	752	DpnII	184, 568	184, 285, 283
2	1480201	2.381	cb36661	cb25.fpc4168	102887	A/G	GAATTTTCCGTATTTTAGGAGTAA	GATTTCGAAAAATTAAGGGATAA	752	Sau3AI	184, 568	184, 285, 283
2	1650339	6.96-7.573	cb66352	cb25.fpc4292	368350	G/A	ATTGAGCTCTAGAATCATGTCAA	GACATCTAAAAGCCGATCTCT	747	DpnII	729, 18	458, 271, 18
2	1650339	6.96-7.573	cb66352	cb25.fpc4292	368350	G/A	ATTGAGCTCTAGAATCATGTCAA	GACATCTAAAAGCCGATCTCT	747	Sau3AI	729, 18	458, 271, 18
2	1650373	6.96-7.573	cb66351	cb25.fpc4292	368316	T/A	ATTGAGCTCTAGAATCATGTCAA	GACATCTAAAAGCCGATCTCT	747	TaqI	426, 321	747
2	1650586	6.96-7.573	cb66349	cb25.fpc4292	368103	T/G	GAAAAACTTGGCTCTAAAAAGTT	TATAAAGAGACTTCCCCTTTTTG	748	DpnII	748	722, 26
2	1650586	6.96-7.573	cb66349	cb25.fpc4292	368103	T/G	GAAAAACTTGGCTCTAAAAAGTT	TATAAAGAGACTTCCCCTTTTTG	748	Sau3AI	748	722, 26
2	1651415	6.96-7.573	cb66343	cb25.fpc4292	367274	C/T	GTAGTTATGGGATAAGGCAATTT	AACTTTTTAGAGCCAAGTTTTTC	750	DraI	515, 235	376, 139, 235
2	1651434	6.96-7.573	cb66341	cb25.fpc4292	367255	A/T	GTAGTTATGGGATAAGGCAATTT	AACTTTTTAGAGCCAAGTTTTTC	750	BclI	354, 396	750
2	1651434	6.96-7.573	cb66341	cb25.fpc4292	367255	A/T	GTAGTTATGGGATAAGGCAATTT	AACTTTTTAGAGCCAAGTTTTTC	750	DpnII	195, 12, 147, 396	195, 12, 543
2	1651434	6.96-7.573	cb66341	cb25.fpc4292	367255	A/T	GTAGTTATGGGATAAGGCAATTT	AACTTTTTAGAGCCAAGTTTTTC	750	Sau3AI	195, 12, 147, 396	195, 12, 543
2	1678470	6.96-7.573	cb66334	cb25.fpc4292	340219	A/G	AAGTTTCTAGCTTCAACCAGAG	TTCTCTCGTTTATTATAGTTTGAGTT	745	DraI	232, 14, 499	232, 513
2	1722819	6.96-7.573	cb66313	cb25.fpc4292	295870	G/A	TTACAGTAATTTTGTGCCTGTTC	TTTTTCCATGAAAATCTGAAA	569	HindIII	569	112, 457
2	1824963	6.96-7.573	cb66283	cb25.fpc4292	193726	G/T	ATGTCTACCGTAATCCGTACC	CAGGATGTCAGATCAATCTCTTA	749	ApaI	488, 261	749
2	1824963	6.96-7.573	cb66283	cb25.fpc4292	193726	G/T	ATGTCTACCGTAATCCGTACC	CAGGATGTCAGATCAATCTCTTA	749	HaeIII	486, 263	749
2	1906486	6.96-7.573	cb66266	cb25.fpc4292	112203	C/A	ATTCAAAGTTCAAATTTTTCAGA	CCGTTTTATGATACTCAGATTTC	750	DraI	582, 168	333, 249, 168
2	1944216	6.96-7.573	cb66251	cb25.fpc4292	74473	T/C	CAAAAAGACTGTGTTCCTATCAG	ATTTCTAAAATCGCGTGAAA	750	ClaI	303, 447	750
2	1944228	6.96-7.573	cb66250	cb25.fpc4292	74461	A/G	CAAAAAGACTGTGTTCCTATCAG	ATTTCTAAAATCGCGTGAAA	750	HaeIII	750	291, 459
2	1944292	6.96-7.573	cb66249	cb25.fpc4292	74397	T/C	ATGAATGCAGAGAGTCCAGTAT	CAGGTTTTGCAATCATTCTC	749	AluI	277, 278, 194	264, 13, 278, 194
2	1947936	6.96-7.573	cb66247	cb25.fpc4292	70753	C/T	TACAGTCAAATTTCCTGGTTAAA	GTAATGGAAATGATAAAGGAGGT	747	Csp6I	491, 256	747
2	1947936	6.96-7.573	cb66247	cb25.fpc4292	70753	C/T	TACAGTCAAATTTCCTGGTTAAA	GTAATGGAAATGATAAAGGAGGT	747	RsaI	492, 255	747
2	1990535	6.96-7.573	cb66243	cb25.fpc4292	28154	G/A	AAATCCAAATTTTCAGACTTTCT	CAGATGTTTCCAGATTTACAGAT	749	TaqI	133, 275, 62, 279	133, 337, 279
2	1992337	6.96-7.573	cb66235	cb25.fpc4292	26352	A/G	TGTTTCATCAATATCGAGAATTT	TTCTCATTTTTCTAATCATCACC	746	EcoRV	355, 391	746
2	3157469	11.878-13.098	cb13010	cb25.fpc0011	1044754	G/C	GTAAGGAGTTGGAAAAACAAAC	GTCCAGAAATGATATTTGACAGA	747	PstI	747	273, 474
2	3202306	11.878-13.098	cb41052	cb25.fpc0011	999917	T/C	GACATCTGGATAAACAGACACAT	GATTCGAGGATTCTCAATTTTAT	749	EcoRV	183, 346, 220	183, 185, 161, 220
2	3202886	11.878-13.098	cb32144	cb25.fpc0011	999337	C/T	TTCTGAAAATTTGGAAAATAGAG	TCATTAGAATTTTCATGTTTCTGA	690	DpnII	336, 354	690
2	3202886	11.878-13.098	cb32144	cb25.fpc0011	999337	C/T	TTCTGAAAATTTGGAAAATAGAG	TCATTAGAATTTTCATGTTTCTGA	690	Sau3AI	336, 354	690
2	3342026	11.878-13.098	cb41049	cb25.fpc0011	860197	C/A	GTGACGATGAGTCTCTTCTCTAA	AGCATGCTTCAGTTTATTACAGT	750	Csp6I	366, 347, 37	713, 37
2	3342026	11.878-13.098	cb41049	cb25.fpc0011	860197	C/A	GTGACGATGAGTCTCTTCTCTAA	AGCATGCTTCAGTTTATTACAGT	750	RsaI	367, 347, 36	714, 36
2	3342215	11.878-13.098	cb41047	cb25.fpc0011	860008	A/G	TCCTAAAGTCATCACGGATAAG	GGTTCAAGACTCATAATCCAATA	749	HaeIII	749	499, 250
2	3342266	11.878-13.098	cb41046	cb25.fpc0011	859957	A/G	CAATTTTGAGATCCTAAAGTCAT	TCATAATCCAATACAAGTGTTCC	750	AluI	244, 216, 290	244, 506
2	3342463	11.878-13.098	cb41044	cb25.fpc0011	859760	A/G	TATGCTCAACTCACATAGTTTCA	TAGACTTTCATATGATCGCTGTC	750	TaqI	636, 114	330, 306, 114
2	3345177	11.878-13.098	cb41040	cb25.fpc0011	857046	C/T	CAAAACTTTGAAATCCAAAAA	ACACTATTTTTGCCTTCAATTAC	743	DraI	743	246, 497
2	3347867	11.878-13.098	cb41038	cb25.fpc0011	854356	T/C	TGAAAAATATTTAGTTCTTGGATTC	TCCCACACAAATGTTTGTATAAT	719	HpaII	25, 694	25, 440, 254
2	3347867	11.878-13.098	cb41038	cb25.fpc0011	854356	T/C	TGAAAAATATTTAGTTCTTGGATTC	TCCCACACAAATGTTTGTATAAT	719	MspI	25, 694	25, 440, 254
2	3348084	11.878-13.098	cb41037	cb25.fpc0011	854139	T/C	AATGAAGTTCCAAGATAATATGGT	TTCCTGTTGTTTGTATTTTTGAG	750	AluI	638, 112	454, 184, 112
2	3348084	11.878-13.098	cb41037	cb25.fpc0011	854139	T/C	AATGAAGTTCCAAGATAATATGGT	TTCCTGTTGTTTGTATTTTTGAG	750	SacI	640, 110	456, 184, 110
2	3393832	11.878-13.098	cb41028	cb25.fpc0011	808391	T/A	TCCAGATAAACATACCAACATTT	GAACAATGAGAGCGAAAATATC	751	DraI	419, 332	751
2	3393989	11.878-13.098	cb41025	cb25.fpc0011	808234	A/T	TCCAGATAAACATACCAACATTT	GAACAATGAGAGCGAAAATATC	751	Csp6I	102, 157, 492	102, 649
2	3393989	11.878-13.098	cb41025	cb25.fpc0011	808234	A/T	TCCAGATAAACATACCAACATTT	GAACAATGAGAGCGAAAATATC	751	RsaI	103, 157, 491	103, 648
2	3419623	11.878-13.098	cb41016	cb25.fpc0011	782600	C/T	GAAAACCTTTCCTTCGTTATC	AAGTACCGACGAATTCACAA	738	EcoRI	723, 15	334, 389, 15
2	3484120	11.878-13.098	cb41013	cb25.fpc0011	718103	G/A	AAGATTCCTAAGTTCCAAAACTC	AGGACATGAAGAAGATCAATATG	751	EcoRI	633, 118	274, 359, 118
2	3531317	11.878-13.098	cb40986	cb25.fpc0011	670906	C/A	TCTTCAAAATCTTGTTTCCATAG	AACAATAGTGTGCAATACAGAATC	750	HaeIII	264, 486	750
2	3604477	11.878-13.098	cb40963	cb25.fpc0011	597746	T/C	ACACGTCTATAAAAAGCCTACAA	GATGGAGACAGATTCTATTTTGA	743	DraI	369, 90, 13, 271	369, 374
2	3604489	11.878-13.098	cb40961	cb25.fpc0011	597734	A/T	ACACGTCTATAAAAAGCCTACAA	GATGGAGACAGATTCTATTTTGA	743	DraI	369, 90, 13, 271	369, 374
2	3736871	11.878-13.098	cb40948	cb25.fpc0011	465352	T/A	GTTCCGTTTTAAACCAATGTAT	GCGTAACTTCTAATTGGTATCTG	748	BglII	748	388, 360
2	3915492	11.878-13.098	cb6503	cb25.fpc0011	286731	A/T	AATATTCTGGCGAGCTGTATAA	TAGAAACTTTCACAGATCCATTT	741	SspI	3, 470, 268	3, 738
2	3941801	11.878-13.098	cb6496	cb25.fpc0011	260422	A/G	AGTATCCCATTTCATAGTTCAAA	AACTTTCGTCTCAAAAACATTTA	752	TaqI	208, 208, 78, 258	208, 208, 336
2	4173460	11.878-13.098	cb6465	cb25.fpc0011	28763	C/T	GTTATGAAATGGCTGAAAAATC	ATCACCATATCCATGAGTTACAA	747	DraI	524, 223	272, 252, 223
2	4196151	11.878-13.098	cb27921	cb25.fpc0011	6072	T/G	ATCCTAAAAAGTGATTGGATTCT	CATAAAGAGTCTTCAACGATCC	747	Csp6I	747	465, 282
2	4196151	11.878-13.098	cb27921	cb25.fpc0011	6072	T/G	ATCCTAAAAAGTGATTGGATTCT	CATAAAGAGTCTTCAACGATCC	747	RsaI	747	466, 281
2	4196665	11.878-13.098	cb27918	cb25.fpc0011	5558	C/A	TTAAGACCTCCCTGTGTGTAAT	GCATAGTAATTCTTTGTCCTTTTAT	620	TaqI	125, 495	620
2	4197180	11.878-13.098	cb27917	cb25.fpc0011	5043	C/T	TTTGTTAAGCGTCATGAGTGT	GTCTTAAGATGCTCCGAGAAC	831	BstUI	434, 74, 323	508, 323
2	4287297	18.165	cb25413	cb25.fpc0072	84975	T/C	CTGATGTTGAGAAACGGACT	ATTAATACCGAGTTGCAGGTAG	754	BclI	754	280, 474
2	4287297	18.165	cb25413	cb25.fpc0072	84975	T/C	CTGATGTTGAGAAACGGACT	ATTAATACCGAGTTGCAGGTAG	754	DpnII	754	280, 474
2	4287297	18.165	cb25413	cb25.fpc0072	84975	T/C	CTGATGTTGAGAAACGGACT	ATTAATACCGAGTTGCAGGTAG	754	Sau3AI	754	280, 474
2	4287448	18.165	cb44649	cb25.fpc0072	85126	T/C	CTGATGTTGAGAAACGGACT	ATTAATACCGAGTTGCAGGTAG	754	SspI	435, 319	754
2	4294296	18.165	cb44657	cb25.fpc0072	91974	A/T	AAATTTGTTTTTGGTGATTCAT	GATTTGGAAGAGCTAATGAGTTT	750	DraI	266, 484	750
2	4295487	18.165	cb3390	cb25.fpc0072	93165	A/T	TACTATTTCACAACCGGACAC	CATAGAACGAGATCCAAATCTAC	752	Csp6I	752	313, 439
2	4295487	18.165	cb3390	cb25.fpc0072	93165	A/T	TACTATTTCACAACCGGACAC	CATAGAACGAGATCCAAATCTAC	752	RsaI	752	314, 438
2	4298459	18.165	cb25438	cb25.fpc0072	96137	A/G	AACTCTTTCACCTGAAAAATAGC	GTTGGGATTGAAGGTAAGAAG	729	EcoRI	729	412, 317
2	4300980	18.165	cb3392	cb25.fpc0072	98658	A/G	ATGTATCACTCGATTCAACTCTC	AATACGTCTTCAGTTGGTATTTG	726	EcoRI	233, 493	726
2	4307383	18.165	cb3400	cb25.fpc0072	105061	C/T	TGTTTCGTTTCTCCAAAATATC	TCAAGCAATATTAGATCGTTTTT	752	PstI	487, 265	752
2	4307430	18.165	cb3399	cb25.fpc0072	105108	A/G	TTTGACCAAAAATTCTGAAAA	AAATCAATGTCAGAGACAGAAAA	750	BstUI	662, 25, 63	272, 390, 25, 63
2	4468499	18.165	cb3404	cb25.fpc0072	266177	C/A	AACTGAAGTTGGCTTCTTTTAG	GGTCAAAATCCAAAATTTCA	750	SacI	431, 319	750
2	4470676	18.165	cb3409	cb25.fpc0072	268354	G/A	ATTGGAAAAACTGAAACTTTTG	CGGAATCAAGAATTTTAGAAATAA	750	HaeIII	337, 264, 149	601, 149
2	4470847	18.165	cb25462	cb25.fpc0072	268525	T/C	GAATTTGAAAGAAAAATCGAAAT	TTCTTTGGAATCCAGAATCTC	749	EcoRI	482, 267	749
2	4539255	18.165	cb3423	cb25.fpc0072	336933	C/T	TGGAAATTATAAATTAACGGAAC	AGTGGAGAGAAGTACACATTCAG	743	EcoRI	297, 446	743
2	4539510	18.165	cb3417	cb25.fpc0072	337188	T/C	CACATGATAATACAAATGGGTCT	AAATCTGATGACATTTTCATTGT	748	BstUI	107, 601, 40	107, 354, 247, 40
2	4565840	18.165	cb25474	cb25.fpc0072	363518	T/G	AATACCTTGTGTTCTCAAATGAC	AGAACGAGAATGGTGTAACTGT	749	ClaI	150, 165, 52, 382	150, 217, 382
2	4565840	18.165	cb25474	cb25.fpc0072	363518	T/G	AATACCTTGTGTTCTCAAATGAC	AGAACGAGAATGGTGTAACTGT	749	DpnII	243, 69, 4, 433	243, 73, 433
2	4565840	18.165	cb25474	cb25.fpc0072	363518	T/G	AATACCTTGTGTTCTCAAATGAC	AGAACGAGAATGGTGTAACTGT	749	Sau3AI	243, 69, 4, 433	243, 73, 433
2	4565840	18.165	cb25474	cb25.fpc0072	363518	T/G	AATACCTTGTGTTCTCAAATGAC	AGAACGAGAATGGTGTAACTGT	749	TaqI	150, 165, 52, 382	150, 217, 382
2	4572420	18.165	cb25481	cb25.fpc0072	370098	C/T	CGAATTCTACAGTAATCAAGACC	AGCTGATCGATGTGTAGGAG	706	BstUI	303, 403	706
2	4670652	18.165	cb26590	cb25.fpc0072	468330	G/C	CTCAAAGTGAGAAATCGGTATT	TGAACAGCTGAAAATTAAGAAAT	750	HpaII	750	348, 402
2	4670652	18.165	cb26590	cb25.fpc0072	468330	G/C	CTCAAAGTGAGAAATCGGTATT	TGAACAGCTGAAAATTAAGAAAT	750	MspI	750	348, 402
2	5758832	21.28-26.584	cb43780	cb25.fpc0058	4204764	G/A	ACATTTCCAATGACATAACACTAC	GTTTGAGACTATCGTAAAACCTG	750	EcoRI	65, 288, 397	65, 685
2	5758842	21.28-26.584	cb43779	cb25.fpc0058	4204754	G/A	ACATTTCCAATGACATAACACTAC	GTTTGAGACTATCGTAAAACCTG	750	DraI	212, 88, 450	212, 88, 41, 409
2	5839616	21.28-26.584	cb43767	cb25.fpc0058	4123980	T/C	TGGTTGACTATTATTCATCACCT	AAAAGGGAATTGTAGTTCATCA	748	SspI	359, 389	748
2	5969139	21.28-26.584	cb43737	cb25.fpc0058	3994457	C/T	GAACGAGAAAATAAGAAAACCTT	TTCCGATTACTCAGAACTCATAC	750	Csp6I	750	450, 300
2	5969139	21.28-26.584	cb43737	cb25.fpc0058	3994457	C/T	GAACGAGAAAATAAGAAAACCTT	TTCCGATTACTCAGAACTCATAC	750	RsaI	750	451, 299
2	6057754	21.28-26.584	cb43711	cb25.fpc0058	3905842	A/G	GAAGTGGACACAGATTTCATCTA	ATCCCACTTTTGTTCATTTTC	569	HaeIII	569	77, 492
2	6062199	21.28-26.584	cb43705	cb25.fpc0058	3901397	G/A	AAAAGGGTAGAGTATAATTGAGTCC	GATAGTAGGAAAATAGGCGTACC	740	SspI	392, 348	379, 13, 348
2	6279082	21.28-26.584	cb43631	cb25.fpc0058	3684514	A/G	GGCGATTTGTATAAAAGACAGT	GTAATTCTTTCGTTGTGTGAAGT	748	DraI	249, 499	748
2	6282687	21.28-26.584	cb43624	cb25.fpc0058	3680909	G/A	GAAAGATTTTCACACAGACACTT	TCGATTCTCTTGTCACTTTGTA	745	XbaI	745	344, 401
2	6475248	21.28-26.584	cb43571	cb25.fpc0058	3488348	A/G	TCTTTTATTGAAGGGGCTCT	GCTCGCACTAAACAATTTACTT	748	HaeIII	748	339, 409
2	6587799	21.28-26.584	cb43560	cb25.fpc0058	3375797	C/A	TCTATTTAGATGGATTGTTGTTTG	TTTGAGTCAATTTCGAAGAAG	634	SspI	164, 470	133, 31, 470
2	6589397	21.28-26.584	cb43558	cb25.fpc0058	3374199	A/G	AAAAAGTGAGTCAGATGTTTGAA	AACCACCTACTCTTCTTACCTACTT	730	DpnII	229, 501	730
2	6589397	21.28-26.584	cb43558	cb25.fpc0058	3374199	A/G	AAAAAGTGAGTCAGATGTTTGAA	AACCACCTACTCTTCTTACCTACTT	730	Sau3AI	229, 501	730
2	6682936	21.28-26.584	cb43542	cb25.fpc0058	3280660	T/A	ATAAAGTTGCAGTGTTTTTGTCT	CTTCTTAAATTGTAGATGCTCAAA	750	BglII	277, 473	750
2	6894557	21.28-26.584	cb43533	cb25.fpc0058	3069039	T/C	AGTGAACACGAGTACGATAGATG	GCTTTATTCTTTCAATCAACAAT	749	HaeIII	749	250, 499
2	6939313	21.28-26.584	cb43520	cb25.fpc0058	3024283	C/T	AAAAAGTACCTGGAGTGTCAACT	AATGAAAAATATTGACTGGATGA	750	BstUI	497, 253	750
2	6950345	21.28-26.584	cb43496	cb25.fpc0058	3013251	A/T	GTGCTTGTTCAGTGAAGTGATA	TTTGAAATGGTTCTAATTTTGTT	749	SspI	749	490, 259
2	7056985	21.28-26.584	cb43475	cb25.fpc0058	2906611	T/A	CAAAGAGCATAAACCTCTTCTT	AAGTTCCAGAAGGAACCTTAGT	742	HindIII	332, 410	742
2	7115477	21.28-26.584	cb43472	cb25.fpc0058	2848119	C/T	AGAGCAGTCTAATGATACCAAAA	TTTTTAGAATGCCAACTGTATTT	747	Csp6I	253, 222, 272	253, 494
2	7115477	21.28-26.584	cb43472	cb25.fpc0058	2848119	C/T	AGAGCAGTCTAATGATACCAAAA	TTTTTAGAATGCCAACTGTATTT	747	PstI	482, 265	747
2	7115477	21.28-26.584	cb43472	cb25.fpc0058	2848119	C/T	AGAGCAGTCTAATGATACCAAAA	TTTTTAGAATGCCAACTGTATTT	747	RsaI	254, 222, 271	254, 493
2	7117340	21.28-26.584	cb43468	cb25.fpc0058	2846256	A/G	ATCTCCTTTTCGTGATATAGTGA	CAAAGTTTTTGGAAAAATATGAA	750	TaqI	257, 23, 45, 425	257, 23, 470
2	7130447	21.28-26.584	cb43453	cb25.fpc0058	2833149	T/C	TTTTCGGGAAGGTGTTATATAGT	AGAGTGTCTACGGTATTTTGCTA	749	DpnII	73, 676	73, 261, 415
2	7130447	21.28-26.584	cb43453	cb25.fpc0058	2833149	T/C	TTTTCGGGAAGGTGTTATATAGT	AGAGTGTCTACGGTATTTTGCTA	749	Sau3AI	73, 676	73, 261, 415
2	7227280	21.28-26.584	cb43431	cb25.fpc0058	2736316	C/T	ATACTGATGGTTCAGAAGATGTC	ACTAACATCTGAAGTCGAATCAA	751	HpaII	343, 408	751
2	7227280	21.28-26.584	cb43431	cb25.fpc0058	2736316	C/T	ATACTGATGGTTCAGAAGATGTC	ACTAACATCTGAAGTCGAATCAA	751	MspI	343, 408	751
2	7227280	21.28-26.584	cb43431	cb25.fpc0058	2736316	C/T	ATACTGATGGTTCAGAAGATGTC	ACTAACATCTGAAGTCGAATCAA	751	PvuII	751	342, 409
2	7464081	21.28-26.584	cb43389	cb25.fpc0058	2499515	T/C	ATGTGAAGAGATGGATAGAAAGA	GCTTGGATCTTAATGTTATTCAA	750	AflII	415, 335	750
2	7464081	21.28-26.584	cb43389	cb25.fpc0058	2499515	T/C	ATGTGAAGAGATGGATAGAAAGA	GCTTGGATCTTAATGTTATTCAA	750	SacI	750	416, 334
2	7464390	21.28-26.584	cb43376	cb25.fpc0058	2499206	G/A	CTTCGGTTTTCAGTCTTCAGT	CTTATCAAACTCTTGCTTCAATC	749	KpnI	125, 624	125, 340, 284
2	7512249	21.28-26.584	cb43356	cb25.fpc0058	2451347	G/A	AGCTACAGTAATCTTCTGAACAAA	TTTTTCTGGAATCCTAAATCAC	748	SmaI	267, 481	748
2	7575103	21.28-26.584	cb43333	cb25.fpc0058	2388493	A/G	AACGTTTTGGTAGATGTTCAAT	CAGATGAAAGTTCAGGTCAGTAG	739	HaeIII	739	298, 441
2	7575942	21.28-26.584	cb43329	cb25.fpc0058	2387654	G/T	GATTTGAGCATTTTGTCAATTT	CAGATTACTTTTGAGACGACCTA	745	HindIII	295, 450	745
2	7608121	21.28-26.584	cb43317	cb25.fpc0058	2355475	A/G	CTTATTCTCTGGGTCTCACTTTT	AAAAATATGTTGAGACTGGTGAC	744	EcoRV	340, 298, 106	638, 106
2	7648073	21.28-26.584	cb43275	cb25.fpc0058	2315523	T/C	GAAAAAGGAAAAGAAAGAAAATG	CGTACTCAAAGAAGTCTTCACAT	752	HaeIII	59, 430, 263	59, 211, 219, 263
2	7728366	21.28-26.584	cb43262	cb25.fpc0058	2235230	T/A	AAAAAGCACGGTTAAATCATAA	CGTTCAAAGAGATGGAAAAA	546	DraI	51, 495	546
2	8248585	21.28-26.584	cb43151	cb25.fpc0058	1715011	G/A	TATTTTCAGAATCTCAGATGGTC	CACCTTTAAGGAATTTAACGTAAT	754	XbaI	754	491, 263
2	8249554	21.28-26.584	cb43146	cb25.fpc0058	1714042	C/T	ATCTATTTCCTAGTGTTCGATGA	AAGGTGAAGGTTCAATATTGTCT	750	EcoRI	414, 336	750
2	8249583	21.28-26.584	cb43145	cb25.fpc0058	1714013	G/A	ATCTATTTCCTAGTGTTCGATGA	AAGGTGAAGGTTCAATATTGTCT	750	AluI	401, 349	391, 10, 349
2	8251482	21.28-26.584	cb43126	cb25.fpc0058	1712114	A/G	AAGGTTCCGACCTAGTAGTGTT	CTACTCAAATTCTCCCTGACAA	750	DpnII	383, 29, 43, 295	383, 29, 338
2	8251482	21.28-26.584	cb43126	cb25.fpc0058	1712114	A/G	AAGGTTCCGACCTAGTAGTGTT	CTACTCAAATTCTCCCTGACAA	750	Sau3AI	383, 29, 43, 295	383, 29, 338
2	8346859	21.28-26.584	cb43091	cb25.fpc0058	1616737	C/A	GAAAGAAGAACACGAGTTATCAG	AATAATTTGGAGCATTTCTTCTC	748	HindIII	748	383, 365
2	8666097	21.28-26.584	cb43063	cb25.fpc0058	1297499	G/A	ACAGTGTGACTGGTGTGAGAT	TCTCAAGAAGTGTCTTCTAGCAC	746	SspI	536, 210	498, 38, 210
2	8763401	21.28-26.584	cb43029	cb25.fpc0058	1200195	T/C	GAGATTCCCACTTTTCTCTGTAT	CTAGCGAGGTTTTTGAATTTTA	746	DpnII	381, 365	746
2	8763401	21.28-26.584	cb43029	cb25.fpc0058	1200195	T/C	GAGATTCCCACTTTTCTCTGTAT	CTAGCGAGGTTTTTGAATTTTA	746	Sau3AI	381, 365	746
2	8794726	21.28-26.584	cb43009	cb25.fpc0058	1168870	T/C	CGTCTATCTGTTTCATTGAATTT	GTTTTTCGATGCATTTTCTATAC	745	NcoI	745	341, 404
2	8824735	21.28-26.584	cb43006	cb25.fpc0058	1138861	G/C	GTCAAGTCAATTGTTTGGTTC	AAGCTTGAGCGAATTTTTCT	741	Csp6I	194, 339, 208	194, 303, 36, 208
2	8824735	21.28-26.584	cb43006	cb25.fpc0058	1138861	G/C	GTCAAGTCAATTGTTTGGTTC	AAGCTTGAGCGAATTTTTCT	741	RsaI	195, 339, 207	195, 303, 36, 207
2	8831505	21.28-26.584	cb43002	cb25.fpc0058	1132091	C/T	GTCACAAGTTGGTTGAGGTT	AAAACTGGTATCAAAATGTATCG	731	HindIII	265, 77, 389	342, 389
2	8835089	21.28-26.584	cb42992	cb25.fpc0058	1128507	T/C	GATACGAGCTTATGAACGTCTT	CTTTTCAAGTGTCCTGTTTTCTA	578	DraI	80, 287, 211	367, 211
2	8897558	21.28-26.584	cb42989	cb25.fpc0058	1066038	T/A	GATGACGTGGTTATGAATAAAAT	TATCAGTTGTACCACCCTTAAAA	750	EcoRV	360, 390	750
2	8899299	21.28-26.584	cb42986	cb25.fpc0058	1064297	T/C	AATGCCGATTTACCAAGTTAG	GTCTCTCCATCCTATACGCTATT	504	DpnII	208, 296	75, 133, 296
2	8899299	21.28-26.584	cb42986	cb25.fpc0058	1064297	T/C	AATGCCGATTTACCAAGTTAG	GTCTCTCCATCCTATACGCTATT	504	Sau3AI	208, 296	75, 133, 296
2	8906353	21.28-26.584	cb42978	cb25.fpc0058	1057243	G/A	AGATAAACAATCGCATATGACC	GCATAAAGATAGAAATCGATGAA	751	AluI	330, 351, 6, 64	681, 6, 64
2	8964454	21.28-26.584	cb42965	cb25.fpc0058	999142	C/T	CCTTTATCTGAAATTGTGTTGAA	ATATATAAGGAGGGAAAGGCATA	750	Csp6I	135, 615	135, 136, 479
2	8964454	21.28-26.584	cb42965	cb25.fpc0058	999142	C/T	CCTTTATCTGAAATTGTGTTGAA	ATATATAAGGAGGGAAAGGCATA	750	RsaI	136, 614	136, 136, 478
2	8966196	21.28-26.584	cb42964	cb25.fpc0058	997400	T/C	GGATGTGAAGATCAGAAAAATG	GCTTCTCTAGATTATCAGCTTCA	746	DraI	376, 370	746
2	9110803	21.28-26.584	cb42920	cb25.fpc0058	852793	A/G	CATCTACAGAAAGATGCTTGAG	ACCGAGAAGGACTATATCAAGAG	749	AluI	749	259, 490
2	9110803	21.28-26.584	cb42920	cb25.fpc0058	852793	A/G	CATCTACAGAAAGATGCTTGAG	ACCGAGAAGGACTATATCAAGAG	749	HindIII	749	257, 492
2	9462053	21.28-26.584	cb42837	cb25.fpc0058	501543	G/A	ATTGGAAAGAAGCTAGAAGAATC	TAGATAACTCTCTCTCTCGGTGA	748	TaqI	381, 367	748
2	9620090	21.28-26.584	cb42811	cb25.fpc0058	343506	G/A	AACATTTTGATCTTATTGGACTG	ATTTTTAAAACCGACCTAAATTG	750	BamHI	416, 334	750
2	9620090	21.28-26.584	cb42811	cb25.fpc0058	343506	G/A	AACATTTTGATCTTATTGGACTG	ATTTTTAAAACCGACCTAAATTG	750	DpnII	8, 408, 216, 118	8, 624, 118
2	9620090	21.28-26.584	cb42811	cb25.fpc0058	343506	G/A	AACATTTTGATCTTATTGGACTG	ATTTTTAAAACCGACCTAAATTG	750	Sau3AI	8, 408, 216, 118	8, 624, 118
2	9621583	21.28-26.584	cb42800	cb25.fpc0058	342013	A/G	CCCTAGCTTCGTCATTTAATAG	AGGGTAAATTTCACTATGGTTTC	749	HaeIII	97, 652	97, 357, 295
2	9623973	21.28-26.584	cb42798	cb25.fpc0058	339623	C/T	TTTGTTTTCAAAATTCAGCTATT	TCATGAAATACTCGTAACCAAAT	747	DraI	747	252, 495
2	9631654	21.28-26.584	cb42792	cb25.fpc0058	331942	A/T	TATACGAGGAGAAAGAAAAGAGG	AATGATTCGATTAGGTCTCAATA	750	DraI	310, 440	310, 167, 273
2	9713977	21.28-26.584	cb42759	cb25.fpc0058	249619	A/G	AAACGGGTCTTTTACTATACGAT	AATTACCCAAAGAAATTGAAAAC	750	XbaI	750	283, 467
2	9974798	27.918-33.95	cb3563	cb25.fpc4206	11103	A/C	TGCACCTATGTATTAACGTATCA	CCTAAAATTGTTTTTGTAGTCTGA	749	DpnII	591, 158	408, 183, 158
2	9974798	27.918-33.95	cb3563	cb25.fpc4206	11103	A/C	TGCACCTATGTATTAACGTATCA	CCTAAAATTGTTTTTGTAGTCTGA	749	Sau3AI	591, 158	408, 183, 158
2	10198848	27.918-33.95	cb25646	cb25.fpc4206	235153	A/T	TCTGTTGTATTTTTGGTGATTCT	AAAAGGTTTTTGACACATTCTAA	707	DraI	707	499, 208
2	10280825	27.918-33.95	cb3574	cb25.fpc4206	317130	A/G	AAGATTTGGGAAAAGAAAGTAAG	GAAATTTGTATTTGATGGTACTCC	750	AflII	361, 389	750
2	10283440	27.918-33.95	cb25662	cb25.fpc4206	319745	G/A	ACGCCATAAATATATGTCAAAAG	TACCGTAGAACCTGTAACAGAAG	739	EcoRI	432, 114, 193	546, 193
2	10283440	27.918-33.95	cb25662	cb25.fpc4206	319745	G/A	ACGCCATAAATATATGTCAAAAG	TACCGTAGAACCTGTAACAGAAG	739	TaqI	430, 97, 89, 123	527, 89, 123
2	10358511	27.918-33.95	cb34539	cb25.fpc4206	394816	C/T	ATATCTGTGATGTCACTGGAAAA	TACAGAAATTTTTGCACCAGT	733	EcoRI	733	413, 320
2	10412944	27.918-33.95	cb64465	cb25.fpc4206	449249	A/G	AAAGGGGTACTGTGTTATCTTTT	TACCGTATGTCGTCAAATAGAAG	749	DraI	157, 318, 231, 43	157, 550, 42
2	10413186	27.918-33.95	cb64469	cb25.fpc4206	449491	G/A	TTTTTACGAGGATTGTGTTTTT	GCGGATAAAATTACCCAAAT	755	XbaI	343, 412	343, 155, 257
2	10459648	27.918-33.95	cb64484	cb25.fpc4206	495953	A/G	TAGCAAGTGTTCACGGTATCT	AAAATGAATAATTTCCGCAGTAT	642	XbaI	467, 175	642
2	10717513	27.918-33.95	cb64513	cb25.fpc4206	753818	G/A	TGTGGATAACTGGTTCATAGAAT	GCTTTCTCTGCTGATAAAACAT	750	BstUI	307, 291, 152	598, 152
2	10721110	27.918-33.95	cb64521	cb25.fpc4206	757415	C/T	TCTGTATCCGTTTTTCATAACAT	TTTCGAGTTATTGGATATTCTAGTT	749	TaqI	744, 5	451, 293, 5
2	10743311	27.918-33.95	cb64526	cb25.fpc4206	779616	A/C	AAATAGAACAATGTGTCAACGAT	TTTCAATTTCTGATCTGGATGT	744	ApaI	453, 291	453, 21, 270
2	10747094	27.918-33.95	cb64536	cb25.fpc4206	783399	C/T	TAGAGAATGTCTCTTTTCCTCCT	AATATCGTAGTTGTGACGATCC	751	HpaII	313, 217, 221	530, 221
2	10747094	27.918-33.95	cb64536	cb25.fpc4206	783399	C/T	TAGAGAATGTCTCTTTTCCTCCT	AATATCGTAGTTGTGACGATCC	751	MspI	313, 217, 221	530, 221
2	10751170	27.918-33.95	cb64540	cb25.fpc4206	787475	C/T	TTTTTATTCACGTTATCAATTACC	TGAAAAATTAGGATTAGAGAGAAAA	748	EcoRV	416, 332	748
2	10751231	27.918-33.95	cb64541	cb25.fpc4206	787536	T/G	TTACAGGTTGTTTACAGGTTGTT	GGCTGAAAGAGACATTTTTAAT	748	SspI	303, 141, 282, 22	444, 282, 22
2	10818605	27.918-33.95	cb64558	cb25.fpc4206	854910	A/G	GTAGGAGCGATTTCTCTATTGTA	GAAGCAGTGGAAGAAATACATAA	729	NcoI	252, 477	729
2	10818797	27.918-33.95	cb64563	cb25.fpc4206	855102	G/T	CCACTTTTTCATGTTCTTTTATT	AAGACCATTTCTCAGGATTTAGT	748	SacI	350, 398	748
2	10819122	27.918-33.95	cb64567	cb25.fpc4206	855427	G/A	GCATAATACTTACCGTTGACAAT	ATAAGTCCAAATTGCCTAAACTT	534	XbaI	534	154, 380
2	10851902	27.918-33.95	cb64588	cb25.fpc4206	888207	A/T	ATTATTTTTCCAACCCATTTC	GATGGCTGATTGTGTCTTCT	750	AluI	68, 212, 282, 188	68, 494, 188
2	10851902	27.918-33.95	cb64588	cb25.fpc4206	888207	A/T	ATTATTTTTCCAACCCATTTC	GATGGCTGATTGTGTCTTCT	750	PstI	279, 471	750
2	11012481	27.918-33.95	cb64614	cb25.fpc4206	1048786	C/A	TCTGTATCGAAACTTCCACAA	CGTTGAATTCCATCTAGTTCTTA	749	DraI	749	339, 410
2	11039078	27.918-33.95	cb64617	cb25.fpc4206	1075383	A/G	AAACCACAACATGAATAAACATT	GAAAGAGAACCAGTCCTAAGAA	573	Csp6I	71, 16, 486	87, 486
2	11039078	27.918-33.95	cb64617	cb25.fpc4206	1075383	A/G	AAACCACAACATGAATAAACATT	GAAAGAGAACCAGTCCTAAGAA	573	RsaI	72, 16, 485	88, 485
2	11101144	27.918-33.95	cb64641	cb25.fpc4206	1137449	A/C	CGATAAACTATTTGCTGGTAAAC	TTTTTAAGAAATTCTCGCTATCA	748	DpnII	117, 78, 146, 407	117, 78, 553
2	11101144	27.918-33.95	cb64641	cb25.fpc4206	1137449	A/C	CGATAAACTATTTGCTGGTAAAC	TTTTTAAGAAATTCTCGCTATCA	748	Sau3AI	117, 78, 146, 407	117, 78, 553
2	11113385	27.918-33.95	cb64652	cb25.fpc4206	1149690	A/G	ACAAAGTGATTAGGTTTGGAAAT	TTGTAGTTTGATTATGAAGCTTTG	741	AluI	500, 179, 43, 19	679, 43, 19
2	11278197	27.918-33.95	cb64694	cb25.fpc4206	1314502	T/C	ATGATGACTTTGAAAAGGAGAG	CGAGCTAGCTTATAAGAATTGAG	746	SacI	318, 398, 30	318, 129, 269, 30
2	11278241	27.918-33.95	cb64696	cb25.fpc4206	1314546	C/T	ATGATGACTTTGAAAAGGAGAG	CGAGCTAGCTTATAAGAATTGAG	746	Csp6I	489, 257	746
2	11278241	27.918-33.95	cb64696	cb25.fpc4206	1314546	C/T	ATGATGACTTTGAAAAGGAGAG	CGAGCTAGCTTATAAGAATTGAG	746	RsaI	490, 256	746
2	11282827	27.918-33.95	cb64709	cb25.fpc4206	1319132	A/G	TCCTTGTTGATTTCAGTAAAACT	GTCTGAAAACGTATTCCAAATAG	752	DpnII	752	384, 368
2	11282827	27.918-33.95	cb64709	cb25.fpc4206	1319132	A/G	TCCTTGTTGATTTCAGTAAAACT	GTCTGAAAACGTATTCCAAATAG	752	Sau3AI	752	384, 368
2	11372839	27.918-33.95	cb64718	cb25.fpc4206	1409144	A/G	CTGATAAAATACGTCGCACAC	AGTTTTTGTTTCCTAATTCTTGTT	642	AluI	151, 217, 274	368, 274
2	11372839	27.918-33.95	cb64718	cb25.fpc4206	1409144	A/G	CTGATAAAATACGTCGCACAC	AGTTTTTGTTTCCTAATTCTTGTT	642	PvuII	151, 491	642
2	11373033	27.918-33.95	cb64721	cb25.fpc4206	1409338	A/C	CATGTCACTCCTATAAACATTGA	ATATTTATCGAATTTTCCGAGTT	736	Csp6I	736	302, 434
2	11373033	27.918-33.95	cb64721	cb25.fpc4206	1409338	A/C	CATGTCACTCCTATAAACATTGA	ATATTTATCGAATTTTCCGAGTT	736	RsaI	736	303, 433
2	11446554	27.918-33.95	cb64739	cb25.fpc4206	1482859	C/T	TAAAATTCGGGTTTCTAGGTC	TTTTTCTATTGACCCCAAAAT	751	AluI	251, 251, 249	502, 249
2	11446554	27.918-33.95	cb64739	cb25.fpc4206	1482859	C/T	TAAAATTCGGGTTTCTAGGTC	TTTTTCTATTGACCCCAAAAT	751	PvuII	251, 500	751
2	11561150	27.918-33.95	cb64777	cb25.fpc4206	1597455	A/G	TTGTCCTTTTTATGTCTTTTCTG	ATAGTCGAAGAATGTCGCTATTA	749	DraI	424, 325	749
2	11593699	27.918-33.95	cb22663	cb25.fpc4206	1630004	C/T	AGAAAGCTCCCTCCATCTAA	AAAATCACAAACTGGTTACAACT	555	TaqI	342, 89, 124	60, 282, 89, 124
2	11593699	27.918-33.95	cb22663	cb25.fpc4206	1630004	C/T	AGAAAGCTCCCTCCATCTAA	AAAATCACAAACTGGTTACAACT	555	XhoI	555	59, 496
2	11593735	27.918-33.95	cb22662	cb25.fpc4206	1630040	C/A	AGAAAGCTCCCTCCATCTAA	GAAATATATTGAAATCTCGTTCAAA	587	Csp6I	196, 139, 252	94, 102, 139, 252
2	11593735	27.918-33.95	cb22662	cb25.fpc4206	1630040	C/A	AGAAAGCTCCCTCCATCTAA	GAAATATATTGAAATCTCGTTCAAA	587	RsaI	197, 139, 251	95, 102, 139, 251
2	11599179	27.918-33.95	cb39420	cb25.fpc4206	1635484	C/T	TTGTATAAGTCGAAATTGAATGA	ACAAACAAAATGTGTCTTACCTG	750	EcoRI	622, 128	377, 245, 128
2	11737862	37.353	cb61250	cb25.fpc4071	23352	A/C	TTAAAAATATGGAATTTTGGATCT	AAATTTTTAGCCAGAATATCGTA	750	DpnII	19, 345, 386	19, 731
2	11737862	37.353	cb61250	cb25.fpc4071	23352	A/C	TTAAAAATATGGAATTTTGGATCT	AAATTTTTAGCCAGAATATCGTA	750	Sau3AI	19, 345, 386	19, 731
2	11738024	37.353	cb61255	cb25.fpc4071	23514	A/G	ACATTTTGGCTTTAAAGTACTGA	CTTGACTGGAAATGAAAAATTC	741	DraI	13, 172, 266, 290	13, 172, 556
2	11834685	37.353	cb36966	cb25.fpc4071	120175	T/C	AAAACTCTAAGAGAAGGAAGTGG	GGCCAAATTATAAGTGAGAATG	751	BclI	327, 424	751
2	12327536	40.407	cb51241	cb25.fpc2260	758618	A/G	TACTTGTATCGTCCAGCTCTTT	GGAGGTAATATAGTCTCCAGTGC	751	DpnII	413, 162, 176	374, 39, 162, 176
2	12327536	40.407	cb51241	cb25.fpc2260	758618	A/G	TACTTGTATCGTCCAGCTCTTT	GGAGGTAATATAGTCTCCAGTGC	751	Sau3AI	413, 162, 176	374, 39, 162, 176
2	12515781	40.407	cb37204	cb25.fpc2260	570373	G/A	GTACCTTGATAAGTTGGATTTCA	TTGATTTAGAAATGTTCAGAAAAA	750	EcoRV	391, 359	750
2	12516762	40.407	cb37200	cb25.fpc2260	569392	G/A	TTTGAAATTTGAACAACTTGAAT	TAGAAACTGGATAGAAGCTCTGA	749	DpnII	297, 150, 147, 155	297, 297, 155
2	12516762	40.407	cb37200	cb25.fpc2260	569392	G/A	TTTGAAATTTGAACAACTTGAAT	TAGAAACTGGATAGAAGCTCTGA	749	Sau3AI	297, 150, 147, 155	297, 297, 155
2	12723505	40.407	cb51210	cb25.fpc2260	362649	A/G	TAACTGTACCCAAACAAAAATTG	ACAGTGATCCTAAAAATTGTGAT	750	SspI	418, 63, 89, 180	481, 89, 180
2	12724192	40.407	cb51192	cb25.fpc2260	361962	C/T	CAAAGACATGTGAAAGAGTGTT	GCTTGATTGTTCTGAAAATGTAT	751	TaqI	23, 268, 118, 342	23, 386, 342
2	12725148	40.407	cb51181	cb25.fpc2260	361006	T/C	CAATTTCTGATCGTTGAGTACA	AAATATGCTCGAATAATGTTCTG	751	EcoRI	300, 451	751
2	12725179	40.407	cb51180	cb25.fpc2260	360975	C/A	CAATTTCTGATCGTTGAGTACA	AAATATGCTCGAATAATGTTCTG	751	BamHI	751	271, 480
2	12877437	40.407	cb51153	cb25.fpc2260	208717	C/A	TTTCAGAAACTTCGTATGAAAAG	CATTCATGATAGGAATATTTAGCA	749	SspI	733, 16	414, 319, 16
2	12879578	40.407	cb51150	cb25.fpc2260	206576	A/C	AAATCTCAGATATTGCTCTTTTG	AGTTCTAGTGCCACTTTTGAGTA	751	Csp6I	408, 343	751
2	12879578	40.407	cb51150	cb25.fpc2260	206576	A/C	AAATCTCAGATATTGCTCTTTTG	AGTTCTAGTGCCACTTTTGAGTA	751	RsaI	409, 342	751
2	12986799	40.407	cb51146	cb25.fpc2260	99355	A/G	TCCGCTATAGTTTAGGTTTTGTA	AGTCTCCTTCTCGTCTCATTC	749	AflII	496, 253	749
2	13001936	40.407	cb51137	cb25.fpc2260	84218	A/T	AGGTGTAAATTTTTCATTTGTTG	GTGAGACGAAAAACATATTTGAG	747	DraI	245, 502	747
2	13207531	46.128	cb64175	cb25.fpc4181	4182	A/T	TCATCATTCACTTCAAACGTC	TTTCAACTTTCAGAGCTCATC	752	DraI	752	357, 395
2	13207702	46.128	cb64173	cb25.fpc4181	4011	T/C	ACAGTTTCTTGTGGCACACT	TTTTAATTTCGACTGAAAGTGG	587	DpnII	70, 269, 248	70, 517
2	13207702	46.128	cb64173	cb25.fpc4181	4011	T/C	ACAGTTTCTTGTGGCACACT	TTTTAATTTCGACTGAAAGTGG	587	Sau3AI	70, 269, 248	70, 517
2	13224960	46.734	cb60076	cb25.fpc4055	148681	C/T	TTTCTAGATTGCTGGTAGTTAGC	AACTAGGATCACATGAGAAAATG	748	DraI	66, 150, 532	66, 150, 131, 401
2	13224970	46.734	cb60075	cb25.fpc4055	148671	T/C	TTTCTAGATTGCTGGTAGTTAGC	AACTAGGATCACATGAGAAAATG	748	SacI	76, 191, 481	76, 191, 71, 410
2	13225247	46.734	cb60070	cb25.fpc4055	148394	A/G	CACAGATTTTTAGTCTTTTAGCAC	ATATTTTGCTCAATTTCCACAT	751	HindIII	272, 479	751
2	13296660	46.734	cb60057	cb25.fpc4055	76981	G/A	TCAGCTGTTTTTATGACTTTTCT	TTTTAGCCCAAAATTGGTAAT	750	TaqI	89, 311, 94, 256	89, 311, 350
2	13312281	46.734	cb60039	cb25.fpc4055	61360	T/C	AGAAACCTAAGCTGGACGAT	ATTCAGATGGTTGCTAATTTCTA	549	AluI	11, 538	11, 487, 51
2	13314937	46.734	cb60038	cb25.fpc4055	58704	G/A	TTTGAGGTGAGTTTTGGAAAT	GAAAATTGTCTCATCGGTGTA	750	AluI	126, 230, 394	750
2	13314937	46.734	cb60038	cb25.fpc4055	58704	G/A	TTTGAGGTGAGTTTTGGAAAT	GAAAATTGTCTCATCGGTGTA	750	HindIII	354, 396	750
2	13315165	46.734	cb60035	cb25.fpc4055	58476	T/G	GAATATTTTTCCCTGGTGGT	CCTGAAGTTTGCAATTTTGT	661	AluI	492, 169	661
2	13541965	49.961	cb47611	cb25.fpc0305	971011	G/T	GGAAAATGTTTCTTAAAAGTTCC	GATGTGTCATTTGCTAAGAATTT	749	AluI	297, 160, 216, 76	297, 376, 76
2	13543304	49.961	cb47598	cb25.fpc0305	969672	C/T	TGGTCAGACTGATTAATGGTATT	TATAGCTTTTCAGAGGGTTATCA	749	HaeIII	375, 96, 278	471, 278
2	13633206	49.961	cb15897	cb25.fpc0305	879770	A/G	GATTCTTCGCCTAATTGAGAA	GTACTCCTTTTCCAGTTTCTCTT	560	DpnII	84, 210, 266	294, 266
2	13633206	49.961	cb15897	cb25.fpc0305	879770	A/G	GATTCTTCGCCTAATTGAGAA	GTACTCCTTTTCCAGTTTCTCTT	560	Sau3AI	84, 210, 266	294, 266
2	13633231	49.961	cb47569	cb25.fpc0305	879745	C/T	GATTCTTCGCCTAATTGAGAA	GTACTCCTTTTCCAGTTTCTCTT	560	BstUI	60, 500	560
2	13642458	49.961	cb34361	cb25.fpc0305	870518	G/T	CATGATGCTAGGAGAATCAATAG	GAAAACATTTGAATTAACAAGAAA	750	EcoRI	315, 12, 423	315, 12, 50, 373
2	13690219	49.961	cb47563	cb25.fpc0305	822757	G/A	TCTAGAAGACCAAAATGTGACTC	TGAGAAATTTCAAACTGTGTTTT	746	TaqI	251, 152, 343	251, 144, 8, 343
2	13695503	49.961	cb34350	cb25.fpc0305	817473	G/C	CTAGGAAACATGAAAAGTTGAAA	ATCATAAACAGCCATCAAAGAT	745	TaqI	405, 54, 123, 163	459, 123, 163
2	13737378	49.961	cb15880	cb25.fpc0305	775598	G/T	TGAAAATACAAATTTCAGGGTAA	GTTCTTTTGTTGGAGGTGATT	749	HpaII	216, 87, 138, 308	216, 225, 308
2	13737378	49.961	cb15880	cb25.fpc0305	775598	G/T	TGAAAATACAAATTTCAGGGTAA	GTTCTTTTGTTGGAGGTGATT	749	MspI	216, 87, 138, 308	216, 225, 308
2	13739692	49.961	cb15874	cb25.fpc0305	773284	G/A	AATGGTCTTCTGTATGGTCTTTT	GCTTGGTCGAATTTCAATAAT	737	EcoRI	273, 379, 85	652, 85
2	13739692	49.961	cb15874	cb25.fpc0305	773284	G/A	AATGGTCTTCTGTATGGTCTTTT	GCTTGGTCGAATTTCAATAAT	737	TaqI	271, 360, 97, 9	631, 97, 9
2	13739694	49.961	cb15873	cb25.fpc0305	773282	T/C	AATGGTCTTCTGTATGGTCTTTT	GCTTGGTCGAATTTCAATAAT	737	TaqI	271, 360, 97, 9	631, 97, 9
2	13739978	49.961	cb15867	cb25.fpc0305	772998	T/A	TTCAAGTCTTCCTTACCAACATA	ACTTGCAATGTAGATTTTTGAAC	750	Csp6I	388, 362	750
2	13739978	49.961	cb15867	cb25.fpc0305	772998	T/A	TTCAAGTCTTCCTTACCAACATA	ACTTGCAATGTAGATTTTTGAAC	750	RsaI	389, 361	750
2	13742491	49.961	cb15866	cb25.fpc0305	770485	A/C	GTCAGTTAAGAGGATCGATTTG	ACATCATGAACCATACTTCTCC	603	KpnI	603	426, 177
2	13742506	49.961	cb15865	cb25.fpc0305	770470	T/C	GTCAGTTAAGAGGATCGATTTG	ACATCATGAACCATACTTCTCC	603	DpnII	12, 397, 194	12, 591
2	13742506	49.961	cb15865	cb25.fpc0305	770470	T/C	GTCAGTTAAGAGGATCGATTTG	ACATCATGAACCATACTTCTCC	603	Sau3AI	12, 397, 194	12, 591
2	13765261	49.961	cb34324	cb25.fpc0305	747715	A/G	TATATGGTGGAAAAGAAGATTCA	GGTGGGTGGATATTTAGTAGGTA	743	BglII	211, 532	211, 182, 350
2	13785745	49.961	cb47535	cb25.fpc0305	727231	T/G	TGTAGCTTTAAATCCAAGAAGTG	GTGTCTTTTGGTTGCTAGATTC	750	SspI	372, 192, 186	564, 186
2	13786091	49.961	cb34316	cb25.fpc0305	726885	C/T	TGGAAAATAAGTTTTATGGAATG	AGAACGAAGAGAATGGAATCTT	750	DraI	446, 304	446, 19, 285
2	13899339	49.961	cb47529	cb25.fpc0305	613637	C/T	TGTATGCTCATTAAAACAGTTCA	TTTTTCTTATCTTTGCTCATTTT	749	DraI	749	430, 319
2	13899587	49.961	cb15816	cb25.fpc0305	613389	T/G	AACTAATCCCTCCCGTATAGTTA	AGATGATCAAATTTTCCATGTT	743	ClaI	185, 558	185, 156, 402
2	13899788	49.961	cb15814	cb25.fpc0305	613188	T/C	GAAAAATGTCAGCAAACAGTAAT	GTGCTAGACCCTTCTAGAAAAA	747	DraI	462, 285	747
2	13899839	49.961	cb15807	cb25.fpc0305	613137	A/T	GAAAAATGTCAGCAAACAGTAAT	GTGCTAGACCCTTCTAGAAAAA	747	SspI	413, 334	747
2	13941520	49.961	cb15799	cb25.fpc0305	571456	C/T	CAAGACTAAAACAAAATGAGTCC	TTCTTCTAGACTTGTTGCAAACT	736	TaqI	292, 444	736
2	13943269	49.961	cb15794	cb25.fpc0305	569707	T/G	AAAATACCGAAAATTCCAAAA	CATTACTTCACGGAATCTAAGAC	566	XbaI	116, 193, 257	309, 257
2	13943288	49.961	cb15793	cb25.fpc0305	569688	C/T	AAAATACCGAAAATTCCAAAA	CATTACTTCACGGAATCTAAGAC	566	AluI	96, 470	566
2	13943442	49.961	cb34301	cb25.fpc0305	569534	A/G	AAAAATGTTTGAAAAGGCTAGTT	AATTCTGGAAATTCCTTCTTTT	750	DpnII	208, 195, 28, 319	208, 195, 347
2	13943442	49.961	cb34301	cb25.fpc0305	569534	A/G	AAAAATGTTTGAAAAGGCTAGTT	AATTCTGGAAATTCCTTCTTTT	750	Sau3AI	208, 195, 28, 319	208, 195, 347
2	14025648	49.961	cb47416	cb25.fpc0305	2418	T/A	AAAACTTTTAAATACATTTCCATCA	CCCTGAGTGTAAATTAAGTGTTT	750	TaqI	190, 102, 234, 224	171, 355, 224
2	14147067	49.961	cb12998	cb25.fpc0305	365909	G/A	ACTTGATCAATCGTGGAATG	GTTGTGAACATGAGGATAGTAGC	749	EcoRI	749	357, 392
2	14197141	49.961	cb12997	cb25.fpc0305	315835	T/C	TTTTCTGATTTCAAAACACATTT	GAAAATGTTATGCGTTCTCTTC	745	HpaII	745	342, 403
2	14197141	49.961	cb12997	cb25.fpc0305	315835	T/C	TTTTCTGATTTCAAAACACATTT	GAAAATGTTATGCGTTCTCTTC	745	MspI	745	342, 403
2	14197141	49.961	cb12997	cb25.fpc0305	315835	T/C	TTTTCTGATTTCAAAACACATTT	GAAAATGTTATGCGTTCTCTTC	745	SmaI	745	343, 402
2	14249181	49.961	cb12992	cb25.fpc0305	263795	T/C	CCTTTCTTCTGTGTAGTTTCTATG	GGCCTACATTAAAATCTCTTCTT	752	BstUI	752	262, 490
2	14269469	49.961	cb32114	cb25.fpc0305	243507	C/T	AAGAACAAAATGGTTTTCAAAGT	GGATAGTTCTCAAGGCTATCAAC	746	Csp6I	61, 54, 631	61, 54, 242, 389
2	14269469	49.961	cb32114	cb25.fpc0305	243507	C/T	AAGAACAAAATGGTTTTCAAAGT	GGATAGTTCTCAAGGCTATCAAC	746	RsaI	62, 54, 630	62, 54, 242, 388
2	14270754	49.961	cb32108	cb25.fpc0305	242222	C/T	TCAGATTTGGTGGAGTACTATTG	ACCAACATCATCAAATTATCATC	750	SmaI	398, 352	750
2	14310624	49.961	cb12980	cb25.fpc0305	202352	A/G	CAGTTATTTTGTAACGTGGAGAT	AAATCTTTCTGAAGAATCTGTGA	749	BstUI	479, 270	424, 55, 270
2	14311056	49.961	cb12978	cb25.fpc0305	201920	A/G	TACTCCTTTTTACCGGTGGT	TGAACTCTTTGAAGCATGAGTA	748	DpnII	115, 200, 79, 354	115, 200, 433
2	14311056	49.961	cb12978	cb25.fpc0305	201920	A/G	TACTCCTTTTTACCGGTGGT	TGAACTCTTTGAAGCATGAGTA	748	Sau3AI	115, 200, 79, 354	115, 200, 433
2	14322417	49.961	cb12977	cb25.fpc0305	190559	T/C	CTATTTGAGCCCGTTACAACT	GATCCCTGAAATTTTGATTTT	741	HpaII	200, 541	200, 69, 472
2	14322417	49.961	cb12977	cb25.fpc0305	190559	T/C	CTATTTGAGCCCGTTACAACT	GATCCCTGAAATTTTGATTTT	741	MspI	200, 541	200, 69, 472
3	1264236	6.07	cb53239	cb25.fpc2587	601447	C/G	CGTATTTTAAGCAAGGAATTTT	TCACATTAATAGTTGGATTTTCAG	625	TaqI	95, 530	95, 401, 129
3	1333365	6.07	cb53205	cb25.fpc2587	532318	A/C	TAGCATTCAGAGCCTTTTAGA	ATTTGGCTTCGTACTTCTTCTAT	747	HpaII	145, 602	145, 291, 311
3	1333365	6.07	cb53205	cb25.fpc2587	532318	A/C	TAGCATTCAGAGCCTTTTAGA	ATTTGGCTTCGTACTTCTTCTAT	747	MspI	145, 602	145, 291, 311
3	1333808	6.07	cb53200	cb25.fpc2587	531875	C/T	ATCAATTTTCCCCTTAATATCAC	TATTTGAGCTAAAAATCAATCAAT	752	AluI	148, 204, 392, 8	148, 596, 8
3	1454699	6.07	cb53120	cb25.fpc2587	410984	G/T	TGAAACTTTTATCTCCTGATACG	TGATAATTAACTTTCTGCTCATGT	751	BstUI	91, 267, 36, 357	91, 303, 357
3	1459374	6.07	cb53102	cb25.fpc2587	406309	T/C	TGATTGGTCGTGAATCTATATCT	GTTCAACTGTCGTGAAATCAG	750	TaqI	90, 344, 316	90, 344, 35, 281
3	1480916	6.07	cb53101	cb25.fpc2587	384767	T/C	AATCGAATTGATCCAGAGTCTA	CTAGAGCCGAATAGTGGTATTTT	750	HpaII	719, 31	328, 391, 31
3	1480916	6.07	cb53101	cb25.fpc2587	384767	T/C	AATCGAATTGATCCAGAGTCTA	CTAGAGCCGAATAGTGGTATTTT	750	MspI	719, 31	328, 391, 31
3	1481052	6.07	cb53099	cb25.fpc2587	384631	G/A	ATTTCGAAACTTCAAAACTACAG	TTAAGGACGAAAGTTGGTATTTT	749	BglII	386, 363	749
3	1494248	6.07	cb53083	cb25.fpc2587	371435	G/C	GGTTACTGTAGCTCTGGGTTACT	AAAATCGTGGAATGTCATTTT	686	BstUI	200, 486	686
3	1514955	6.07	cb53058	cb25.fpc2587	350728	T/C	AGAGATTTGACGTCGTCTGTAG	ATTTTAAGAGCCCAAAATTAGC	645	HpaII	645	462, 183
3	1514955	6.07	cb53058	cb25.fpc2587	350728	T/C	AGAGATTTGACGTCGTCTGTAG	ATTTTAAGAGCCCAAAATTAGC	645	MspI	645	462, 183
3	1521342	6.07	cb53034	cb25.fpc2587	344341	A/G	AAGCTAACGGTAAGAACCTAAAG	ATACCATAAAACCGAGTTCTCA	747	HaeIII	82, 430, 235	82, 214, 216, 235
3	1526246	6.07	cb53023	cb25.fpc2587	339437	T/G	CAGAAGATGACAAAAATCTGAAT	TAAAGAAATGAGTCCGAATACTG	749	ClaI	144, 303, 302	144, 605
3	1533934	6.07	cb53021	cb25.fpc2587	331749	T/A	AAAAATCTCCAGAATTTAGAAAAA	TTGACACTGAAACCATTTTGT	751	DraI	751	250, 501
3	1542060	6.07	cb52991	cb25.fpc2587	323623	A/G	GGGATACGGTAACTATTTGTGAT	TGTTTGAACATGTTTTACTTTAAGA	736	Csp6I	199, 537	199, 281, 256
3	1542060	6.07	cb52991	cb25.fpc2587	323623	A/G	GGGATACGGTAACTATTTGTGAT	TGTTTGAACATGTTTTACTTTAAGA	736	RsaI	200, 536	200, 281, 255
3	1671058	6.07	cb52972	cb25.fpc2587	194625	G/C	CATGTGAGCACAAATTGAGT	CTCGTGCATTTTGAGAAGTT	629	SacI	469, 160	629
3	1671058	6.07	cb52972	cb25.fpc2587	194625	G/C	CATGTGAGCACAAATTGAGT	CTCGTGCATTTTGAGAAGTT	629	TaqI	309, 54, 100, 166	309, 54, 266
3	1678848	6.07	cb52959	cb25.fpc2587	186835	T/C	ATAGTCTTGTACCTGCCACAAT	GTCTTGAGGGCTTAAAAATTC	648	BamHI	648	417, 231
3	1678848	6.07	cb52959	cb25.fpc2587	186835	T/C	ATAGTCTTGTACCTGCCACAAT	GTCTTGAGGGCTTAAAAATTC	648	XbaI	151, 269, 228	151, 497
3	1787817	6.07	cb52893	cb25.fpc2587	77866	T/C	ATGTGTAGTAGCATTCGTGTCA	ACCAAAACTGCTGTTAGCATA	750	EcoRI	750	376, 374
3	1791114	6.07	cb52882	cb25.fpc2587	74569	C/T	CCTGAAACTGTAATTTTTGAGTC	CTGCAAACAACTATTTTAGTGCT	755	AflII	499, 256	755
3	1829955	6.07	cb52861	cb25.fpc2587	35728	T/C	AGAATAGCATTGTGTCAGTAATTG	TTGTTCTAGGGACTCTTTTAAGG	743	BclI	124, 345, 274	124, 619
3	1829955	6.07	cb52861	cb25.fpc2587	35728	T/C	AGAATAGCATTGTGTCAGTAATTG	TTGTTCTAGGGACTCTTTTAAGG	743	DpnII	124, 172, 173, 274	124, 172, 447
3	1829955	6.07	cb52861	cb25.fpc2587	35728	T/C	AGAATAGCATTGTGTCAGTAATTG	TTGTTCTAGGGACTCTTTTAAGG	743	Sau3AI	124, 172, 173, 274	124, 172, 447
3	1829957	6.07	cb52860	cb25.fpc2587	35726	G/T	AGAATAGCATTGTGTCAGTAATTG	TTGTTCTAGGGACTCTTTTAAGG	743	BclI	124, 345, 274	124, 619
3	1829957	6.07	cb52860	cb25.fpc2587	35726	G/T	AGAATAGCATTGTGTCAGTAATTG	TTGTTCTAGGGACTCTTTTAAGG	743	DpnII	124, 172, 173, 274	124, 172, 447
3	1829957	6.07	cb52860	cb25.fpc2587	35726	G/T	AGAATAGCATTGTGTCAGTAATTG	TTGTTCTAGGGACTCTTTTAAGG	743	Sau3AI	124, 172, 173, 274	124, 172, 447
3	1830014	6.07	cb52857	cb25.fpc2587	35669	T/C	TCTACGAAAATCTGGAAATTAAA	AAACCGATTTTGTTACATTTCTT	743	SspI	273, 78, 147, 245	273, 78, 392
3	1830014	6.07	cb52857	cb25.fpc2587	35669	T/C	TCTACGAAAATCTGGAAATTAAA	AAACCGATTTTGTTACATTTCTT	743	TaqI	383, 360	383, 117, 243
3	1885300	12.46	cb20723	cb25.fpc4153	19518	T/C	TAAACCGTAATCGCAATTTTA	TCCACCATCACTTTTCTCTG	747	DraI	20, 196, 220, 311	20, 196, 531
3	1885702	12.46	cb20756	cb25.fpc4153	19920	G/A	TGCCCTCCCATATAATACTGT	ACGAATCAAAGGAAACAATAACT	750	HaeIII	288, 20, 442	308, 442
3	2122094	14.3	cb67297	cb25.fpc4341	9762	A/G	ACAAAACATATTTTCGCCTTTAT	ATCATTAAAAATCATTCCAGACC	748	DpnII	261, 139, 94, 254	261, 139, 348
3	2122094	14.3	cb67297	cb25.fpc4341	9762	A/G	ACAAAACATATTTTCGCCTTTAT	ATCATTAAAAATCATTCCAGACC	748	Sau3AI	261, 139, 94, 254	261, 139, 348
3	2122293	14.3	cb19172	cb25.fpc4341	9961	C/G	AATCGATTTTCTTCCAGGATA	GGAAGATAGGAAATTAGGATTTTT	727	SacI	727	461, 266
3	2534227	16.84-17.45	cb50037	cb25.fpc2187	672896	G/A	TAAAGATCTCAAAAACGCTAAAA	TCGCAAATTGTACTTTTAATAAACT	750	SspI	750	113, 295, 342
3	2534498	16.84-17.45	cb50029	cb25.fpc2187	672625	T/G	GAATATTCTGATTTTCAACGATTT	AACAGGTCTGCAGAAGAATATC	708	BstUI	708	221, 487
3	2534498	16.84-17.45	cb50029	cb25.fpc2187	672625	T/G	GAATATTCTGATTTTCAACGATTT	AACAGGTCTGCAGAAGAATATC	708	TaqI	120, 101, 226, 261	120, 327, 261
3	2534520	16.84-17.45	cb50028	cb25.fpc2187	672603	C/T	GAATATTCTGATTTTCAACGATTT	GCAGAAGAATATCCGTTAGTTT	699	SspI	4, 695	4, 192, 295, 208
3	2536809	16.84-17.45	cb50022	cb25.fpc2187	670314	T/A	TTTCTGAAAAATTCTGAAGACTC	GCAGACCTGTTATTCCACAA	756	SspI	497, 177, 82	674, 82
3	2575676	16.84-17.45	cb50001	cb25.fpc2187	631447	C/T	ACTCGCTTGAACTGCATAGTA	CGAAGGATATTCAAAACTGATAA	746	EcoRI	360, 386	746
3	2662240	16.84-17.45	cb49943	cb25.fpc2187	544883	A/G	AAAGATTAGAGGAACGCAGAT	AAAATCTCCACATTATGGATTCT	746	TaqI	289, 457	289, 138, 319
3	2666813	16.84-17.45	cb49932	cb25.fpc2187	540310	G/A	GAAAAATCCTATTTCCAGTTGTC	CATTTGAATACTCACCAATTTTC	628	BstUI	345, 283	628
3	2666820	16.84-17.45	cb49931	cb25.fpc2187	540303	A/G	GAAAAATCCTATTTCCAGTTGTC	CATTTGAATACTCACCAATTTTC	628	Csp6I	204, 424	204, 136, 288
3	2666820	16.84-17.45	cb49931	cb25.fpc2187	540303	A/G	GAAAAATCCTATTTCCAGTTGTC	CATTTGAATACTCACCAATTTTC	628	KpnI	628	343, 285
3	2666820	16.84-17.45	cb49931	cb25.fpc2187	540303	A/G	GAAAAATCCTATTTCCAGTTGTC	CATTTGAATACTCACCAATTTTC	628	RsaI	205, 423	205, 136, 287
3	2693195	16.84-17.45	cb49923	cb25.fpc2187	513928	C/A	AAGATATTTGGATTTTTGGTTTT	CTTTCCAGAAGATTTACAATTCA	736	Csp6I	437, 299	736
3	2693195	16.84-17.45	cb49923	cb25.fpc2187	513928	C/A	AAGATATTTGGATTTTTGGTTTT	CTTTCCAGAAGATTTACAATTCA	736	RsaI	438, 298	736
3	2693198	16.84-17.45	cb49922	cb25.fpc2187	513925	G/T	AAGATATTTGGATTTTTGGTTTT	CTTTCCAGAAGATTTACAATTCA	736	Csp6I	437, 299	736
3	2693198	16.84-17.45	cb49922	cb25.fpc2187	513925	G/T	AAGATATTTGGATTTTTGGTTTT	CTTTCCAGAAGATTTACAATTCA	736	RsaI	438, 298	736
3	2693402	16.84-17.45	cb49921	cb25.fpc2187	513721	C/A	AAGTCACAGAATTCATTCAAAAC	AAGTCATGAGCATGGTATAAATC	743	BclI	487, 256	743
3	2693402	16.84-17.45	cb49921	cb25.fpc2187	513721	C/A	AAGTCACAGAATTCATTCAAAAC	AAGTCATGAGCATGGTATAAATC	743	DpnII	162, 283, 42, 256	162, 283, 298
3	2693402	16.84-17.45	cb49921	cb25.fpc2187	513721	C/A	AAGTCACAGAATTCATTCAAAAC	AAGTCATGAGCATGGTATAAATC	743	Sau3AI	162, 283, 42, 256	162, 283, 298
3	2693490	16.84-17.45	cb49919	cb25.fpc2187	513633	G/A	AAGTCACAGAATTCATTCAAAAC	AAGTCATGAGCATGGTATAAATC	743	SspI	743	404, 339
3	2702962	16.84-17.45	cb49904	cb25.fpc2187	504161	G/T	GAATGGCGATTTTGTTAGTT	GACATATTTGAAGGCGTTACTT	709	HaeIII	258, 451	709
3	2703294	16.84-17.45	cb49899	cb25.fpc2187	503829	A/G	TGTTATAAAGTGTGCAAGTTTTG	AAAAATATGCTGTAATCGAAAAA	754	HpaII	754	366, 388
3	2703294	16.84-17.45	cb49899	cb25.fpc2187	503829	A/G	TGTTATAAAGTGTGCAAGTTTTG	AAAAATATGCTGTAATCGAAAAA	754	MspI	754	366, 388
3	2703314	16.84-17.45	cb49898	cb25.fpc2187	503809	G/A	TGTTATAAAGTGTGCAAGTTTTG	AAAAATATGCTGTAATCGAAAAA	754	DpnII	754	347, 407
3	2703314	16.84-17.45	cb49898	cb25.fpc2187	503809	G/A	TGTTATAAAGTGTGCAAGTTTTG	AAAAATATGCTGTAATCGAAAAA	754	Sau3AI	754	347, 407
3	2814906	16.84-17.45	cb49869	cb25.fpc2187	392217	T/G	ATTTAGTGTGATTTGCTGAACA	CATTTCCTTCTCCATATAACATC	750	DraI	210, 106, 117, 317	210, 223, 317
3	2822350	16.84-17.45	cb49864	cb25.fpc2187	384773	A/G	CACTTTTCTCTTTTCAACTTTTC	ACTTGAGCTCGTTTTGAGTAAT	753	DpnII	414, 260, 79	674, 79
3	2822350	16.84-17.45	cb49864	cb25.fpc2187	384773	A/G	CACTTTTCTCTTTTCAACTTTTC	ACTTGAGCTCGTTTTGAGTAAT	753	Sau3AI	414, 260, 79	674, 79
3	2881846	16.84-17.45	cb49854	cb25.fpc2187	325277	T/G	AACGAGGTGATGATTAATTTAGA	AGAATTCAAACAAAAACGAAAG	750	BstUI	236, 514	236, 90, 424
3	2961904	16.84-17.45	cb49805	cb25.fpc2187	245219	A/G	GACTATTCCTTCGTTGTTTCTCT	AAGGAGATGGAAAAATTTAAAGA	741	BglII	741	277, 464
3	2961904	16.84-17.45	cb49805	cb25.fpc2187	245219	A/G	GACTATTCCTTCGTTGTTTCTCT	AAGGAGATGGAAAAATTTAAAGA	741	DpnII	174, 216, 351	174, 103, 113, 351
3	2961904	16.84-17.45	cb49805	cb25.fpc2187	245219	A/G	GACTATTCCTTCGTTGTTTCTCT	AAGGAGATGGAAAAATTTAAAGA	741	Sau3AI	174, 216, 351	174, 103, 113, 351
3	2963908	16.84-17.45	cb49798	cb25.fpc2187	243215	C/T	TGACTACTGTCAAGAACACGATA	GTATCCGATTCTCCGAAAAC	747	Csp6I	407, 340	387, 20, 340
3	2963908	16.84-17.45	cb49798	cb25.fpc2187	243215	C/T	TGACTACTGTCAAGAACACGATA	GTATCCGATTCTCCGAAAAC	747	RsaI	408, 339	388, 20, 339
3	2978759	16.84-17.45	cb49790	cb25.fpc2187	228364	G/A	AATTCCAGACATTTTTCTCTCTT	TTCAGAAAAATAATCATGTCAAGT	745	DpnII	179, 288, 278	179, 566
3	2978759	16.84-17.45	cb49790	cb25.fpc2187	228364	G/A	AATTCCAGACATTTTTCTCTCTT	TTCAGAAAAATAATCATGTCAAGT	745	Sau3AI	179, 288, 278	179, 566
3	3087711	16.84-17.45	cb49741	cb25.fpc2187	119412	T/G	TCTCATTGATTAAAGCATCAGTT	CAGAAAATTGAGTTTACGGTTAG	751	BglII	487, 264	751
3	3087711	16.84-17.45	cb49741	cb25.fpc2187	119412	T/G	TCTCATTGATTAAAGCATCAGTT	CAGAAAATTGAGTTTACGGTTAG	751	TaqI	619, 132	490, 129, 132
3	3196266	16.84-17.45	cb49716	cb25.fpc2187	10857	A/G	ATATGAATCGCATACAAGTGTTC	AGTACATCTGTTCGTTTTGATTG	750	AluI	750	296, 454
3	3335631	20.02	cb45625	cb25.fpc0103	128409	T/C	CTTTCAGATTCCAGGCAATA	ATCTTCATCCTTCTCTTGATTGT	749	AluI	159, 264, 141, 185	159, 405, 185
3	3684878	21.77	cb31412	cb25.fpc2976	187585	G/T	AAACACTTTGAATAGCAACTTATG	TTCTTTCGAATCTCTTTTTAATG	748	DraI	553, 195	262, 90, 201, 195
3	3684969	21.77	cb31413	cb25.fpc2976	187676	G/A	TTACGGTATTCCACAACCTATTA	TCGTAGACTCTGGCTGTAGTAGT	747	DraI	448, 299	157, 90, 201, 299
3	3685099	21.77	cb31414	cb25.fpc2976	187806	A/C	TTACGGTATTCCACAACCTATTA	AATCGTAGACTCTGGCTGTAGTA	749	DpnII	376, 373	749
3	3685099	21.77	cb31414	cb25.fpc2976	187806	A/C	TTACGGTATTCCACAACCTATTA	AATCGTAGACTCTGGCTGTAGTA	749	Sau3AI	376, 373	749
3	3763316	21.77	cb12092	cb25.fpc2976	266023	G/A	TTCAGACAATATCAGCTATCACA	AAAGTCGGAAGTCTAGTGAAAAT	748	BglII	443, 305	748
3	3763343	21.77	cb12093	cb25.fpc2976	266050	A/G	GATATGAATCCACAAACATACCT	AGTAATCAGTTTCGTTGACTCTG	750	HaeIII	750	265, 485
3	3765551	21.77	cb12099	cb25.fpc2976	268258	C/G	GCGGATTATATCTGTAATCGTAA	ATTCCATAATGAGCTGAAATCTT	749	BstUI	261, 488	749
3	3824678	21.77	cb54946	cb25.fpc2976	327385	A/G	TGACTACTGTAAGGCTTCAATTT	GAGTTCGTTCAATTTCTGTAGTT	750	NcoI	750	441, 309
3	3870228	21.77	cb54953	cb25.fpc2976	372935	C/T	TCGAAAGTCATAAATCTCAAGTC	GGATATAACCATGTTTGAAGTACA	751	HindIII	751	383, 368
3	4072624	21.77	cb55024	cb25.fpc2976	575331	A/C	CGTTTAATTCGATTGATAATACTG	GACCTCCTCAGCACTTTTCT	751	HindIII	751	464, 287
3	4072734	21.77	cb55026	cb25.fpc2976	575441	C/T	GTGGAAGAGGCTGTTGTATTT	CCGAGTGAGGCTTAAAAGAT	736	SspI	736	467, 269
3	4084730	21.77	cb55053	cb25.fpc2976	587437	T/A	GAACACAGTGATGATGAGTATGA	TCTAGATTTGTAAGATTCATTTTCTG	750	DraI	80, 624, 46	80, 414, 210, 46
3	4089141	21.77	cb55063	cb25.fpc2976	591848	A/C	AATGTTTATCAGTGAGAAGTCCA	TTTCACATGAACTCACTAAATCA	750	Csp6I	224, 526	224, 169, 357
3	4089141	21.77	cb55063	cb25.fpc2976	591848	A/C	AATGTTTATCAGTGAGAAGTCCA	TTTCACATGAACTCACTAAATCA	750	RsaI	225, 525	225, 169, 356
3	4093462	21.77	cb55072	cb25.fpc2976	596169	T/G	GAGAAATAAGATCCCTCATAAAAG	GACGGATTCATAATTTTCGTA	741	DraI	417, 324	741
3	4094807	21.77	cb55080	cb25.fpc2976	597514	G/A	ATCTCTTTCCAGGAAGTATGTCT	ATTTCAGAATGGAGGTCTTGTA	750	Csp6I	460, 168, 100, 22	628, 100, 22
3	4094807	21.77	cb55080	cb25.fpc2976	597514	G/A	ATCTCTTTCCAGGAAGTATGTCT	ATTTCAGAATGGAGGTCTTGTA	750	RsaI	461, 168, 100, 21	629, 100, 21
3	4095535	21.77	cb55089	cb25.fpc2976	598242	T/C	CAATCTTTTGATTTCCTAACATC	GCTTCAATTATTCCAGGTAGTC	753	AluI	219, 30, 139, 365	219, 30, 504
3	4095535	21.77	cb55089	cb25.fpc2976	598242	T/C	CAATCTTTTGATTTCCTAACATC	GCTTCAATTATTCCAGGTAGTC	753	SacI	390, 363	753
3	4200407	24.22	cb50701	cb25.fpc2234	26743	T/G	TTTAAAATTTTCAGAGTGGTACG	CGGGAGAATATATAAGTGTCAGA	751	DpnII	687, 64	421, 266, 64
3	4200407	24.22	cb50701	cb25.fpc2234	26743	T/G	TTTAAAATTTTCAGAGTGGTACG	CGGGAGAATATATAAGTGTCAGA	751	Sau3AI	687, 64	421, 266, 64
3	4417869	24.22	cb50801	cb25.fpc2234	244205	G/A	TATTGGAAGCGGTATAACTCTAA	GTTTTGGACATGTTGTTTGTACT	751	HpaII	271, 480	751
3	4417869	24.22	cb50801	cb25.fpc2234	244205	G/A	TATTGGAAGCGGTATAACTCTAA	GTTTTGGACATGTTGTTTGTACT	751	MspI	271, 480	751
3	4423809	24.22	cb50805	cb25.fpc2234	250145	C/T	GAAGAAGGATATGATTGTGAATG	TTGAAATTTTAAACACCTCAAAC	749	AluI	73, 327, 349	73, 676
3	4423809	24.22	cb50805	cb25.fpc2234	250145	C/T	GAAGAAGGATATGATTGTGAATG	TTGAAATTTTAAACACCTCAAAC	749	HindIII	398, 351	749
3	4456578	24.22	cb50839	cb25.fpc2234	282914	T/C	GAGATTATCTGGGAAGTTGTCA	TTCACCATCAGATGTCTCAGT	750	DpnII	464, 286	430, 34, 286
3	4456578	24.22	cb50839	cb25.fpc2234	282914	T/C	GAGATTATCTGGGAAGTTGTCA	TTCACCATCAGATGTCTCAGT	750	Sau3AI	464, 286	430, 34, 286
3	4518242	24.22	cb50846	cb25.fpc2234	344578	A/G	TAATGGGTATTTTGAATTTGTTC	TCAACTACTCAATTACCTCCAGT	613	SacI	613	119, 494
3	4561231	24.22	cb50854	cb25.fpc2234	387567	T/G	CAACGTTCTAGCTTTAAAGAAAAT	CATGAACTTTTTGATTACCTCAG	749	BclI	253, 496	749
3	4561231	24.22	cb50854	cb25.fpc2234	387567	T/G	CAACGTTCTAGCTTTAAAGAAAAT	CATGAACTTTTTGATTACCTCAG	749	DpnII	253, 317, 179	570, 179
3	4561231	24.22	cb50854	cb25.fpc2234	387567	T/G	CAACGTTCTAGCTTTAAAGAAAAT	CATGAACTTTTTGATTACCTCAG	749	Sau3AI	253, 317, 179	570, 179
3	4737058	24.22	cb5221	cb25.fpc2234	563394	G/A	AGGAAAAGTTTTTAAATGATGGT	AGTAATCATCATAACTGGGGTCT	746	Csp6I	378, 65, 33, 270	443, 33, 270
3	4737058	24.22	cb5221	cb25.fpc2234	563394	G/A	AGGAAAAGTTTTTAAATGATGGT	AGTAATCATCATAACTGGGGTCT	746	RsaI	379, 65, 33, 269	444, 33, 269
3	4926232	24.22	cb24306	cb25.fpc2234	752568	T/C	CAACTCATCAACTCTCTGCTAAT	AGAAGAACAAAGGGAATTTTAAC	750	DpnII	334, 416	255, 79, 416
3	4926232	24.22	cb24306	cb25.fpc2234	752568	T/C	CAACTCATCAACTCTCTGCTAAT	AGAAGAACAAAGGGAATTTTAAC	750	Sau3AI	334, 416	255, 79, 416
3	5014386	24.22	cb24311	cb25.fpc2234	840722	A/T	TTCACTTTTGTTCTCAAGTTTTT	AAACTGAATCGCTTTTTCATT	747	DraI	468, 120, 159	588, 159
3	5247868	24.22	cb51006	cb25.fpc2234	1074204	T/A	GATATTCGAAGATTGCATAATTG	GATGTGGCATTGAATAAATACAG	740	EcoRV	457, 283	740
3	5380103	24.22	cb51069	cb25.fpc2234	1206439	G/A	GAGATTAAAATGGCACAAAAAC	TTCAACTTGTTCTTCTTTCACTC	751	BamHI	396, 355	751
3	5482608	24.22	cb51081	cb25.fpc2234	1308944	G/C	ATGAAATGTTACAGCTTTTGAAG	TGCTTAATAGTTTCCTTTGATCT	750	BglII	82, 668	82, 369, 299
3	5509654	24.22	cb51088	cb25.fpc2234	1335990	T/C	TAAAAAGAATCAAAGCTCAAAAA	CGCTGCATAATTACATAGAACTT	750	TaqI	750	392, 358
3	5682866	24.22	cb27246	cb25.fpc2234	1509202	T/G	GTAATTACAGGCACATTTTTGAT	ATACCATTTGAGCAATTACGATA	745	DraI	502, 126, 117	628, 117
3	5708767	24.22	cb27269	cb25.fpc2234	1535103	G/C	GAAAATGGGATGAACTACTTTTT	TTTTCGGTTTTTAGAGTTTTTCT	747	HaeIII	697, 50	391, 306, 50
3	6796547	24.84	cb38984	cb25.fpc4079	5512	C/T	GTCTAGATGAGCAATCATCTTTC	ATTAATTTCGAAGATTTCAGATG	747	BstUI	268, 401, 78	669, 78
3	6875600	24.84	cb38993	cb25.fpc4079	84565	A/T	TCTGAAAAATGTTTTTGTTGAAT	ACCGAAGATTCGTTGTTATTATT	750	DraI	111, 176, 463	111, 639
3	6912090	24.84	cb38997	cb25.fpc4079	121055	T/A	AGATAGGAATAAAAAGCGATAGG	GCCGTTCTAAATTTTATTAGGTT	742	DraI	283, 435, 24	718, 24
3	7105231	24.84	cb22105	cb25.fpc4079	314196	C/A	CCACTACGGAACTCATTATTCTA	GATGTGGTAGTTGATGGAAAGT	748	BstUI	449, 299	748
3	7127042	24.84	cb39010	cb25.fpc4079	336007	C/T	AACTCATCACAAATCTTTTCATT	TCACTTACACAACGGGTTAATAC	750	BclI	269, 46, 435	315, 435
3	7127169	24.84	cb39011	cb25.fpc4079	336134	A/T	AACTCATCACAAATCTTTTCATT	TCACTTACACAACGGGTTAATAC	750	DraI	229, 169, 352	229, 521
3	7227797	24.84	cb61511	cb25.fpc4079	436762	A/G	ACGATTGACCTTAAAGTTTTTCT	TATCTCTGAAAACACAGACATGA	744	Csp6I	163, 484, 97	163, 283, 201, 97
3	7227797	24.84	cb61511	cb25.fpc4079	436762	A/G	ACGATTGACCTTAAAGTTTTTCT	TATCTCTGAAAACACAGACATGA	744	RsaI	164, 484, 96	164, 283, 201, 96
3	7572780	24.84	cb39041	cb25.fpc4079	781745	C/T	ACAATGAGATTCTTCAATTCTGA	TTGAGAAAGTCATTCTTCTTCAC	749	ClaI	307, 159, 283	307, 442
3	7572780	24.84	cb39041	cb25.fpc4079	781745	C/T	ACAATGAGATTCTTCAATTCTGA	TTGAGAAAGTCATTCTTCTTCAC	749	TaqI	307, 159, 283	307, 442
3	7601789	24.84	cb61606	cb25.fpc4079	810754	T/A	TACTCAGTGAATCTTACATACAAAAA	CAGCTAACGGTAAGCAAGAC	820	Csp6I	446, 374	820
3	7601789	24.84	cb61606	cb25.fpc4079	810754	T/A	TACTCAGTGAATCTTACATACAAAAA	CAGCTAACGGTAAGCAAGAC	820	RsaI	447, 373	820
3	7627027	24.84	cb22119	cb25.fpc4079	835992	A/T	TTGAGAATAGGTAGATGCTCTGA	ACTGTAGCTGAAATTGAGAAAAA	750	AluI	743, 7	479, 264, 7
3	7627027	24.84	cb22119	cb25.fpc4079	835992	A/T	TTGAGAATAGGTAGATGCTCTGA	ACTGTAGCTGAAATTGAGAAAAA	750	SacI	750	481, 269
3	7735448	24.84	cb61639	cb25.fpc4079	944413	T/C	AAGGAGGTGGAATATTAGGAAC	CAGTATCAAATATGGATCAGGAG	748	Csp6I	309, 183, 113, 143	492, 113, 143
3	7735448	24.84	cb61639	cb25.fpc4079	944413	T/C	AAGGAGGTGGAATATTAGGAAC	CAGTATCAAATATGGATCAGGAG	748	RsaI	310, 183, 113, 142	493, 113, 142
3	7783665	24.84	cb61642	cb25.fpc4079	992630	G/A	TCTCTTATGCAGATATTCGAAAC	TTTCGCTTTGATATTTTTAAGAC	750	HpaII	72, 383, 154, 141	72, 537, 141
3	7783665	24.84	cb61642	cb25.fpc4079	992630	G/A	TCTCTTATGCAGATATTCGAAAC	TTTCGCTTTGATATTTTTAAGAC	750	MspI	72, 383, 154, 141	72, 537, 141
3	7794772	24.84	cb61645	cb25.fpc4079	1003737	G/T	GTAAATTGAGGACCAAATGTAGA	CTCAATGTTTCCTTTCTGATAGT	702	DpnII	496, 206	702
3	7794772	24.84	cb61645	cb25.fpc4079	1003737	G/T	GTAAATTGAGGACCAAATGTAGA	CTCAATGTTTCCTTTCTGATAGT	702	Sau3AI	496, 206	702
3	7975063	24.84	cb61659	cb25.fpc4079	1184028	C/T	CAAAGATGTATCGTTGAAGGTAT	AAAATACGGAATTTGAAAGATG	732	Csp6I	68, 664	68, 409, 255
3	7975063	24.84	cb61659	cb25.fpc4079	1184028	C/T	CAAAGATGTATCGTTGAAGGTAT	AAAATACGGAATTTGAAAGATG	732	RsaI	69, 663	69, 409, 254
3	8015781	24.84	cb61687	cb25.fpc4079	1224746	A/G	GCTAAACTCGATAAATCTCCATA	AAGACTTCAAATTTTAACGAACC	751	Csp6I	309, 414, 28	723, 28
3	8015781	24.84	cb61687	cb25.fpc4079	1224746	A/G	GCTAAACTCGATAAATCTCCATA	AAGACTTCAAATTTTAACGAACC	751	RsaI	310, 414, 27	724, 27
3	8098870	24.84	cb61697	cb25.fpc4079	1307835	T/G	GTTTCATGGTTTTCCAGTTTAG	TTTTTGAAAGATTACCTTCTTTTT	703	TaqI	355, 348	355, 119, 229
3	8113453	24.84	cb61699	cb25.fpc4079	1322418	A/G	ATGTACTCTCTTCGGTGTCATT	TACAGTTTTTCGAATTTCTGATT	747	AluI	182, 242, 323	182, 565
3	8232490	24.84	cb61755	cb25.fpc4079	1441455	A/G	GACCTGCTAGGACTCTAGTCAAT	TCGGCAGGATTTTGTAAATA	750	TaqI	332, 124, 294	271, 61, 124, 294
3	8442974	24.84	cb61807	cb25.fpc4079	1651939	C/T	ATAAATTGGCTGGTGGTTTTA	AAATGTTTCAATTTTTGCTACAG	748	Csp6I	312, 182, 162, 92	494, 162, 92
3	8442974	24.84	cb61807	cb25.fpc4079	1651939	C/T	ATAAATTGGCTGGTGGTTTTA	AAATGTTTCAATTTTTGCTACAG	748	RsaI	313, 182, 162, 91	495, 162, 91
3	8469508	24.84	cb61817	cb25.fpc4079	1678473	C/T	TCATATCTTGGTGTAACATTGTG	AAAATCGAATTATTTTCAGTCTTC	746	PstI	337, 409	746
3	8587536	26.85	cb18015	cb25.fpc0201	33683	A/G	TTCTAGCTCGAAAATCAATTAAA	AGACATTGTTTTCTTGTTGCTAA	749	Csp6I	393, 282, 74	329, 64, 282, 74
3	8587536	26.85	cb18015	cb25.fpc0201	33683	A/G	TTCTAGCTCGAAAATCAATTAAA	AGACATTGTTTTCTTGTTGCTAA	749	RsaI	394, 282, 73	330, 64, 282, 73
3	8587565	26.85	cb36289	cb25.fpc0201	33712	T/G	TTCTAGCTCGAAAATCAATTAAA	AGACATTGTTTTCTTGTTGCTAA	749	EcoRI	749	358, 391
3	8587791	26.85	cb18013	cb25.fpc0201	33938	A/T	TTTTCCTGCTTTATAAATTTTCTT	GGATTTCGTAGGACTCAACTC	745	SspI	232, 244, 269	232, 513
3	8631177	26.85	cb36127	cb25.fpc0201	77324	A/T	GGAGATCGTTATCAGGTTATTTA	TTCCGCTAACATTATGAAACTAC	742	DraI	742	419, 323
3	8650678	26.85	cb47293	cb25.fpc0201	96825	T/C	CTACACGCGTAGTCACATTCT	GATGGAAAATGTGTAGACTATGG	744	AluI	280, 65, 399	280, 25, 40, 399
3	8714481	26.85	cb47295	cb25.fpc0201	160628	C/A	AAAAAGTTGAAAAGGACATACAC	AGTTGATAGACGAATTGAATCAG	750	HaeIII	315, 435	750
3	8714802	26.85	cb47297	cb25.fpc0201	160949	T/C	AAAGGTGCATACAGTAATCTGATA	TCTGAATGTGTGGATCTTCTG	756	EcoRV	756	475, 281
3	8723410	26.85	cb47307	cb25.fpc0201	169557	T/A	AAATTCAGAACATCAAAATGTGT	GTTTCAAATTTCCTTTCATTTTT	750	XbaI	141, 306, 12, 291	141, 306, 303
3	8861493	26.85	cb5264	cb25.fpc0201	307640	C/T	ATTTTCAACACATGTTTCCTGT	TTTGGGAAAAACTGATTATTAAA	745	EcoRV	190, 555	190, 295, 260
3	8877450	26.85	cb47361	cb25.fpc0201	323597	C/T	CTAATCTTGGCATGTTTATTAGC	AGTTCTAATCCCAAGAAAAGGTA	749	AluI	350, 399	749
3	8877450	26.85	cb47361	cb25.fpc0201	323597	C/T	CTAATCTTGGCATGTTTATTAGC	AGTTCTAATCCCAAGAAAAGGTA	749	HindIII	348, 401	749
3	8877671	26.85	cb27213	cb25.fpc0201	323818	G/C	TCATTTTTACGGTATTCAAGAGA	TATTCCTGAAAGTTGTCAGAGTT	747	BclI	747	492, 255
3	8877671	26.85	cb27213	cb25.fpc0201	323818	G/C	TCATTTTTACGGTATTCAAGAGA	TATTCCTGAAAGTTGTCAGAGTT	747	DpnII	497, 148, 102	492, 5, 148, 102
3	8877671	26.85	cb27213	cb25.fpc0201	323818	G/C	TCATTTTTACGGTATTCAAGAGA	TATTCCTGAAAGTTGTCAGAGTT	747	Sau3AI	497, 148, 102	492, 5, 148, 102
3	8929246	26.85	cb5274	cb25.fpc0201	375393	G/A	TCAATGAACAGACTGAAGAGG	TTGACTCATTGAGCTAACTTTTC	751	TaqI	199, 32, 520	199, 32, 227, 293
3	8929294	26.85	cb5275	cb25.fpc0201	375441	G/T	GAGAAGAAGAAGCATCACAGAG	CTGACAATGTCCTTATCATCAAT	745	EcoRI	745	356, 389
3	8929380	26.85	cb5277	cb25.fpc0201	375527	A/C	CATAAGAATGATACGGTAATCAAA	GGTAGGCTTCTATAAGAGCAAAA	745	AluI	267, 142, 336	409, 336
3	8929380	26.85	cb5277	cb25.fpc0201	375527	A/C	CATAAGAATGATACGGTAATCAAA	GGTAGGCTTCTATAAGAGCAAAA	745	PstI	266, 479	745
3	8929511	26.85	cb27215	cb25.fpc0201	375658	C/A	CATAAGAATGATACGGTAATCAAA	GGTAGGCTTCTATAAGAGCAAAA	745	HpaII	397, 348	745
3	8929511	26.85	cb27215	cb25.fpc0201	375658	C/A	CATAAGAATGATACGGTAATCAAA	GGTAGGCTTCTATAAGAGCAAAA	745	MspI	397, 348	745
3	9006320	26.85	cb27229	cb25.fpc0201	452467	T/A	AAAAATGAAGAAGAAGAAGACCT	TGTAATATTCACAAATGCAAGAA	747	BglII	467, 280	747
3	9006320	26.85	cb27229	cb25.fpc0201	452467	T/A	AAAAATGAAGAAGAAGAAGACCT	TGTAATATTCACAAATGCAAGAA	747	XbaI	472, 275	747
3	9006361	26.85	cb27230	cb25.fpc0201	452508	T/C	CACTATTTGTCGTTGTCACACTA	CTCATGTGATATGTGCATTGTAT	742	TaqI	188, 94, 268, 192	188, 362, 192
3	9130592	26.85	cb27241	cb25.fpc0201	576739	T/C	TGTCAAATGTATAGAATTTCAAAAA	TGTGGAGGATTACTGTAGTTTACTT	782	HaeIII	695, 87	480, 215, 87
3	9264920	27.54	cb35841	cb25.fpc4154	342369	G/A	CAGAAATGGACACCTGAACT	TAAAAGATCCCTACATACCTGAA	750	TaqI	274, 476	750
3	9267822	27.54	cb35819	cb25.fpc4154	339467	T/A	GGTAAATAGAAAAGAGTGGAAAAA	TAAGCTGTTTTGAATTTTCTAGG	754	SspI	381, 373	287, 94, 373
3	9290084	27.54	cb17443	cb25.fpc4154	317205	G/T	TTCCATTAGAAGTCACCAACAT	AATTTCAAAGAAGTTGTGTATCC	750	DpnII	203, 30, 517	203, 30, 244, 273
3	9290084	27.54	cb17443	cb25.fpc4154	317205	G/T	TTCCATTAGAAGTCACCAACAT	AATTTCAAAGAAGTTGTGTATCC	750	Sau3AI	203, 30, 517	203, 30, 244, 273
3	9293404	27.54	cb17441	cb25.fpc4154	313885	C/A	TGGGTGAACTAAAATAAAATTGA	TTATGACTTCAGGATCAGACTTC	750	XbaI	411, 339	750
3	9336985	27.54	cb35807	cb25.fpc4154	270304	T/C	TGAAGATCTCTGTTTAAAGGTTC	GAGCGACATTTGAACTGTATTTA	747	SacI	747	275, 472
3	9353016	27.54	cb35794	cb25.fpc4154	254273	A/G	GTTGTACCATCACCAAAGGT	ATAGCTGAAAATTGGGGATATT	750	Csp6I	4, 264, 482	4, 746
3	9353016	27.54	cb35794	cb25.fpc4154	254273	A/G	GTTGTACCATCACCAAAGGT	ATAGCTGAAAATTGGGGATATT	750	KpnI	271, 479	750
3	9353016	27.54	cb35794	cb25.fpc4154	254273	A/G	GTTGTACCATCACCAAAGGT	ATAGCTGAAAATTGGGGATATT	750	RsaI	5, 264, 481	5, 745
3	9400237	27.54	cb35789	cb25.fpc4154	207052	A/G	AATGGGACCTTCCTTTATTCT	TTTTCTTTAATTCTGGTTTTTCA	747	TaqI	317, 276, 154	299, 18, 276, 154
3	9468663	27.54	cb35779	cb25.fpc4154	138626	T/C	ATAGTCGGGAAAGTAAAGAAATC	TTTCAAAATTCGATTTATCTCAG	750	DpnII	371, 271, 10, 98	642, 10, 98
3	9468663	27.54	cb35779	cb25.fpc4154	138626	T/C	ATAGTCGGGAAAGTAAAGAAATC	TTTCAAAATTCGATTTATCTCAG	750	Sau3AI	371, 271, 10, 98	642, 10, 98
3	9503000	27.54	cb35767	cb25.fpc4154	104289	A/G	TTCTTAAAGTCTCCGAAAATTG	ATGAGGTAAACTCGACAAATGTA	621	DpnII	464, 157	621
3	9503000	27.54	cb35767	cb25.fpc4154	104289	A/G	TTCTTAAAGTCTCCGAAAATTG	ATGAGGTAAACTCGACAAATGTA	621	Sau3AI	464, 157	621
3	9602504	27.54	cb35753	cb25.fpc4154	4785	T/C	CTTATGTTCTGGGCTTCAAC	CATCGGATTCAATGTATTTTAAG	727	PvuII	727	341, 386
3	9602547	27.54	cb35752	cb25.fpc4154	4742	T/C	CTGATGGTTTTAAGGTATTGTTG	ATCGTCGTTACAGAGAAGGAT	750	TaqI	77, 406, 267	77, 406, 8, 259
3	9614023	28.76-29.34	cb39069	cb25.fpc2193	6635	G/A	CAAATTTAGCACTAATTTCAAAAA	CCGATCAGATAAACTATGAAAAA	752	HaeIII	426, 326	752
3	9614220	28.76-29.34	cb39072	cb25.fpc2193	6832	G/A	TGACAGAAGGAAAGTACTGTAGC	ATCTGTTTCTTTCTTCACATCAC	743	NcoI	239, 276, 228	743
3	9614494	28.76-29.34	cb39078	cb25.fpc2193	7106	T/C	GACGAGACAGTGTGGAAAAG	GTAATTATTGTGCACACCTACG	750	NcoI	94, 276, 380	750
3	9632542	28.76-29.34	cb50050	cb25.fpc2193	25154	A/G	GAACGAAAAATTTCTTAATTCCTA	CTCGCCATTGTATCACTCTAATA	614	SspI	491, 123	614
3	9648402	28.76-29.34	cb22135	cb25.fpc2193	41014	A/T	TACAACACTCTGAAAAATGTCAA	CATTCAATCAAAGAGAATGAAGA	748	DraI	164, 299, 285	164, 584
3	9648499	28.76-29.34	cb22137	cb25.fpc2193	41111	A/T	CAAAAATTAGAAGGAAGACAAAA	CATACAGAATTTGGTGAATGTTA	750	SspI	98, 652	98, 184, 468
3	9652066	28.76-29.34	cb39090	cb25.fpc2193	44678	A/G	TTTACAAGAACATTCGTCAAAAC	AAGGAAAAGAATCATGGAAAA	750	DpnII	453, 297	255, 198, 297
3	9652066	28.76-29.34	cb39090	cb25.fpc2193	44678	A/G	TTTACAAGAACATTCGTCAAAAC	AAGGAAAAGAATCATGGAAAA	750	Sau3AI	453, 297	255, 198, 297
3	9652396	28.76-29.34	cb39092	cb25.fpc2193	45008	A/G	CCATTTTCGCCTATATCTTGT	TGCTCAATTGTGTACTGATTCTA	760	TaqI	31, 112, 617	31, 112, 326, 291
3	9727547	28.76-29.34	cb50069	cb25.fpc2193	120159	T/A	AATTCCGAGAAATTTTGACTTT	CATGATTATTCCTGTTGTTCAAT	750	DraI	320, 9, 421	320, 430
3	9733296	28.76-29.34	cb22163	cb25.fpc2193	125908	T/A	TTTCGAAGGATATTTTAAAGTCTTA	AGATTCGAGGAAGGTGTCTT	760	SspI	126, 634	126, 325, 309
3	9756113	28.76-29.34	cb22170	cb25.fpc2193	148725	C/T	AAAGTAGGAAAGAGGAATTTGAG	ATTTTTGCAGGTTCTAATCATTT	747	TaqI	201, 48, 128, 370	201, 176, 370
3	9757762	28.76-29.34	cb22184	cb25.fpc2193	150374	T/C	AAGAATTGGGATTTTTAAGATTT	TTTCGATAATTGGAAACTTTTT	741	SspI	319, 37, 385	741
3	9757800	28.76-29.34	cb22182	cb25.fpc2193	150412	T/A	AAGAATTGGGATTTTTAAGATTT	TTTCGATAATTGGAAACTTTTT	741	SspI	319, 37, 385	741
3	9757920	28.76-29.34	cb22179	cb25.fpc2193	150532	C/T	CAATTTTCAATTACTTTACCAAAA	TTGGTTTTTCAAAATTTCAGAT	750	DraI	162, 470, 118	162, 108, 362, 118
3	9777228	28.76-29.34	cb39104	cb25.fpc2193	169840	T/G	GGCTATGTTTATCATGGGTATC	ATTATTTGCAAGTACAAAAGGTC	662	TaqI	362, 131, 34, 135	362, 165, 135
3	9777322	28.76-29.34	cb39108	cb25.fpc2193	169934	T/C	CTTTGTGATGTGTGTGATTTTC	ATTATTTGCAAGTACAAAAGGTC	563	BclI	485, 78	563
3	9777322	28.76-29.34	cb39108	cb25.fpc2193	169934	T/C	CTTTGTGATGTGTGTGATTTTC	ATTATTTGCAAGTACAAAAGGTC	563	DpnII	264, 221, 78	264, 299
3	9777322	28.76-29.34	cb39108	cb25.fpc2193	169934	T/C	CTTTGTGATGTGTGTGATTTTC	ATTATTTGCAAGTACAAAAGGTC	563	Sau3AI	264, 221, 78	264, 299
3	9863979	28.76-29.34	cb39135	cb25.fpc2193	256591	G/A	AATTTTATTTCAATAGCAGGTCA	TTTTCAATTCCTAAGCTTATCTG	749	EcoRI	294, 455	749
3	9925552	28.76-29.34	cb39148	cb25.fpc2193	318164	A/T	TTAAAGAAGTAGGTCTCGTCATC	ACTGCTAGCATCTCTTCTCTTCT	743	EcoRV	743	350, 393
3	9997322	31.14	cb40003	cb25.fpc0002	17737	C/T	ATTGGAGGAAAGAAATTTGAA	AATTGTTCACAAGCTTCCAC	685	DraI	685	477, 208
3	10002246	31.14	cb39449	cb25.fpc0002	22661	A/T	AAAGGAGAGAAGAAGAAGAAGAA	AAAGCTGAAAATGAAAATTAGGT	750	Csp6I	347, 403	750
3	10002246	31.14	cb39449	cb25.fpc0002	22661	A/T	AAAGGAGAGAAGAAGAAGAAGAA	AAAGCTGAAAATGAAAATTAGGT	750	RsaI	348, 402	750
3	10085303	31.14	cb29812	cb25.fpc0002	105718	G/T	TGATCTGATTGGTTTGATGTAGT	TTTTTCTATACGATGCTTCTGTC	747	HaeIII	268, 79, 114, 286	268, 79, 400
3	10149370	31.14	cb9118	cb25.fpc0002	169785	G/T	GTATGCGTTATTACAGGGGATA	ATTCTCATCTTCGATCCTATTTC	750	DpnII	493, 241, 16	434, 59, 241, 16
3	10149370	31.14	cb9118	cb25.fpc0002	169785	G/T	GTATGCGTTATTACAGGGGATA	ATTCTCATCTTCGATCCTATTTC	750	Sau3AI	493, 241, 16	434, 59, 241, 16
3	10176590	31.14	cb29828	cb25.fpc0002	197005	A/C	CCAAATGCTGGTAGTAAATGTAT	CACTCCTCTAAGTGATTCAAAAC	747	XbaI	275, 472	747
3	10176816	31.14	cb29834	cb25.fpc0002	197231	T/G	AGAGGAGGGGTACTGTAGAAAT	GATCTATCGTAAAGGATGGAATA	749	PvuII	259, 490	749
3	10205234	31.14	cb40032	cb25.fpc0002	225649	A/G	AATGCTCTACGTGAAGAGAAAC	GGATGTTTTATACGAATTTTGAG	747	XbaI	384, 216, 147	600, 147
3	10274671	31.14	cb40049	cb25.fpc0002	295086	T/C	GATGACATGGACTGGGATATT	TAATCACATTCTCTCCTTGTTTT	748	Csp6I	696, 52	325, 371, 52
3	10274671	31.14	cb40049	cb25.fpc0002	295086	T/C	GATGACATGGACTGGGATATT	TAATCACATTCTCTCCTTGTTTT	748	RsaI	697, 51	326, 371, 51
3	10696856	36.53	cb65251	cb25.fpc4224	873202	C/A	GATTTGCTGATTAGAGCTGATT	GGGATTTATAGAAAATTCAGAGG	750	XbaI	237, 116, 10, 387	237, 126, 387
3	10773913	36.53	cb65195	cb25.fpc4224	796145	C/T	GAATTGCTCTAAATTAGCCTAGAA	TTCAAAAATTTCTTTCAGTATTCA	749	Csp6I	117, 632	117, 341, 291
3	10773913	36.53	cb65195	cb25.fpc4224	796145	C/T	GAATTGCTCTAAATTAGCCTAGAA	TTCAAAAATTTCTTTCAGTATTCA	749	RsaI	118, 631	118, 341, 290
3	10778316	36.53	cb65173	cb25.fpc4224	791742	A/T	TACTTCATGTGGACCGAGAC	TAAGATTTCAAGTCGATTAGTGC	650	XbaI	448, 45, 157	448, 202
3	10781369	36.53	cb65169	cb25.fpc4224	788689	A/G	TTTGATCTAGAATTGCCGTAA	AACTCTTCCATGGGTACAACT	526	DraI	27, 7, 492	526
3	10781812	36.53	cb65151	cb25.fpc4224	788246	C/A	AAAATTGATTTTCAGGCTTATTT	AGCGCTGGAAATTTTTATAGT	647	XhoI	180, 467	647
3	10871466	36.53	cb65103	cb25.fpc4224	698592	A/T	GGCAATCGTGTTGGATATAA	TGCTCATTAACCACATAATTTCT	647	SspI	590, 57	220, 370, 57
3	10871509	36.53	cb65102	cb25.fpc4224	698549	A/T	GGCAATCGTGTTGGATATAA	TGCTCATTAACCACATAATTTCT	647	DraI	360, 287	177, 183, 287
3	10877996	36.53	cb65085	cb25.fpc4224	692062	C/A	ATTAATCATTGCGATTAAACAAG	TGATTCAAGGTAAGAAAGACATC	749	PstI	319, 430	749
3	10964824	36.53	cb65058	cb25.fpc4224	605234	A/G	TCGAAACCTACAGTAACCTATCTA	GTTTGTACGGATCTGGAAAC	755	DraI	295, 23, 437	295, 460
3	10964858	36.53	cb65057	cb25.fpc4224	605200	C/T	TCGAAACCTACAGTAACCTATCTA	GTTTGTACGGATCTGGAAAC	755	XbaI	755	285, 470
3	10994130	36.53	cb65025	cb25.fpc4224	575928	A/G	AATCAATAATCACCAAGAGCATA	GGCTTAAAACGACCTAAAAAT	750	XbaI	396, 354	750
3	10994388	36.53	cb65017	cb25.fpc4224	575670	G/T	TACAAGTGCGCTCTATTGATAA	GTGCTGAAAATACTGAAAATCAC	745	DpnII	383, 362	383, 7, 355
3	10994388	36.53	cb65017	cb25.fpc4224	575670	G/T	TACAAGTGCGCTCTATTGATAA	GTGCTGAAAATACTGAAAATCAC	745	Sau3AI	383, 362	383, 7, 355
3	11028723	36.53	cb65011	cb25.fpc4224	541335	T/C	TCAGACCTGAAAGTACGATTTTA	ATGGTGCTGACGATGTAGAC	746	DpnII	648, 98	381, 267, 98
3	11028723	36.53	cb65011	cb25.fpc4224	541335	T/C	TCAGACCTGAAAGTACGATTTTA	ATGGTGCTGACGATGTAGAC	746	Sau3AI	648, 98	381, 267, 98
3	11028833	36.53	cb65007	cb25.fpc4224	541225	T/A	TCAGACCTGAAAGTACGATTTTA	ATGGTGCTGACGATGTAGAC	746	EcoRV	275, 471	746
3	11035988	36.53	cb65001	cb25.fpc4224	534070	A/G	TTTTCGACTGAAAATTCACAA	ATCGGTGTTGAACCACATAC	617	DpnII	121, 431, 65	121, 34, 397, 65
3	11035988	36.53	cb65001	cb25.fpc4224	534070	A/G	TTTTCGACTGAAAATTCACAA	ATCGGTGTTGAACCACATAC	617	Sau3AI	121, 431, 65	121, 34, 397, 65
3	11115381	36.53	cb64974	cb25.fpc4224	454677	C/T	CTTTTTCATCATTTTTCCTCATA	AGCTTTTTGAACCTGAAAATAAT	728	NcoI	728	234, 494
3	11116517	36.53	cb64966	cb25.fpc4224	453541	A/G	GGTGTTCCCTCTTGATATTTAAC	AGCTTTTACTGCTTTTCATGTAG	740	BstUI	740	266, 474
3	11135533	36.53	cb64949	cb25.fpc4224	434525	G/A	TTTTCGTGTACACATACAAACAA	ATCTTTGATCAGTGAGACTTCAA	750	SacI	366, 384	750
3	11191001	36.53	cb64913	cb25.fpc4224	379057	T/C	AATTTTGAAACTCACCTTCATC	GAGCAACAAGGTAATAATGGTAA	752	XbaI	752	349, 403
3	11273949	36.53	cb30219	cb25.fpc4224	296109	A/T	AACGAAATCCACAAACTTTCTA	TTCTCGTTCTTCTTCTGAATAGT	755	SspI	755	302, 453
3	11319162	36.53	cb64869	cb25.fpc4224	250896	T/G	ATTCTTCTGGTCGATATTTCTG	GGGATTTCGTATAGAACAAGATT	748	Csp6I	230, 518	230, 143, 375
3	11319162	36.53	cb64869	cb25.fpc4224	250896	T/G	ATTCTTCTGGTCGATATTTCTG	GGGATTTCGTATAGAACAAGATT	748	RsaI	231, 517	231, 143, 374
3	11336596	36.53	cb64839	cb25.fpc4224	233462	A/G	AAGCTTTATAACTGTACAAGTGAGTC	ATTTCCATTTCTTTATGCTCTAA	750	DpnII	119, 107, 524	119, 107, 192, 332
3	11336596	36.53	cb64839	cb25.fpc4224	233462	A/G	AAGCTTTATAACTGTACAAGTGAGTC	ATTTCCATTTCTTTATGCTCTAA	750	Sau3AI	119, 107, 524	119, 107, 192, 332
3	11472968	36.53	cb64809	cb25.fpc4224	97090	T/A	TGGGATATAGTTCCACTGATTT	ACAAAGTTAATGACCAAATTTTC	750	TaqI	223, 18, 182, 327	223, 18, 509
3	11476811	36.53	cb64803	cb25.fpc4224	93247	G/A	AAAATTCAAAAATCCCAAATC	GATTCAACTTCGTTGTTTTCTAA	685	TaqI	401, 36, 109, 139	401, 145, 139
3	11476826	36.53	cb64802	cb25.fpc4224	93232	T/G	AAAATTCAAAAATCCCAAATC	GATTCAACTTCGTTGTTTTCTAA	685	ApaI	685	428, 257
3	11626255	36.53	cb57798	cb25.fpc4010	806914	G/A	TCTCGTTTTCTTTTCTCACCT	AGAATTTCCGAAAAAGATAAAAA	691	AflII	187, 504	691
3	12061448	36.53	cb30449	cb25.fpc4010	371721	A/T	TTCAGATTTGAAGACCTTATTTC	TTTTATCACCTAAAACCAGTCAC	748	AluI	324, 424	324, 24, 400
3	12279507	36.53	cb30423	cb25.fpc4010	153662	A/G	AAACTAAGCAACCTGTGACATAC	AATCCAGTTGAGCAGTTTTCTA	741	HindIII	436, 305	741
3	12279706	36.53	cb30422	cb25.fpc4010	153463	G/A	ATGCGGGTCTATTATATGGTC	CCATGTCGTGTAAACTTAAAAAT	745	XbaI	474, 271	265, 209, 271
3	12396279	36.53	cb30413	cb25.fpc4010	36890	A/T	TTTAAAAACTCACAATCAAGTCC	GTCGTGATGAGACGATGAAT	747	AluI	343, 404	246, 71, 26, 404
3	12396353	36.53	cb10191	cb25.fpc4010	36816	C/A	TTTAAAAACTCACAATCAAGTCC	GATGAATCGTGATGAAGATGA	734	AluI	343, 391	246, 71, 26, 391
3	13280235	40.51-41.06	cb12239	cb25.fpc4013	60346	T/C	CACGATTCAATCAACTAGAAACT	TATAGGAAAGGCAAAAGTTCAA	750	DraI	350, 400	750
3	13420135	40.51-41.06	cb57831	cb25.fpc4013	200246	A/T	AAAACATTTTCGTGCTGATT	GTGTTTTGGGAAGATGAAGA	571	HindIII	80, 118, 373	198, 373
4	526852	2.5647-5.0969	cb55744	cb25.fpc3752	14423	A/T	TCTCCAGTTGAATTCCATTTAT	ATTCTAAAGTGTTCGAAAAATCA	724	SspI	446, 47, 231	446, 278
4	536781	2.5647-5.0969	cb34182	cb25.fpc3752	24352	T/C	ACGTTATCTCAATTCCTGTAAAA	GAGACCGTTAACGTTTTGAG	748	BglII	269, 248, 231	517, 231
4	828550	2.5647-5.0969	cb15587	cb25.fpc3752	316121	T/C	TGTGTAAACTAGACTGTAGTGAATTG	GCTCTAATGAGAAAGGGATAAAT	743	SspI	493, 250	743
4	828724	2.5647-5.0969	cb15589	cb25.fpc3752	316295	C/A	TGTAAGATAGTGTCTGTGGTAAGG	CATCGATACTCCAGTAACAGAATA	750	BclI	309, 441	750
4	830751	2.5647-5.0969	cb55764	cb25.fpc3752	318322	G/A	GGAAATTCTGCAAAAATAAATAA	ATAATCGCTTTTGAGTGTTCTC	752	DraI	483, 269	262, 221, 269
4	830846	2.5647-5.0969	cb15603	cb25.fpc3752	318417	T/G	GGAAATTCTGCAAAAATAAATAA	ATAATCGCTTTTGAGTGTTCTC	752	AluI	71, 24, 657	71, 24, 265, 392
4	831015	2.5647-5.0969	cb55767	cb25.fpc3752	318586	G/A	TAGGCATAAAAATCACGTCAG	AGTGGCTTAAGGATCTTTTTAGA	744	EcoRI	21, 723	21, 365, 15, 343
4	831029	2.5647-5.0969	cb15598	cb25.fpc3752	318600	A/G	TAGGCATAAAAATCACGTCAG	AGTGGCTTAAGGATCTTTTTAGA	744	EcoRI	21, 723	21, 365, 15, 343
4	831169	2.5647-5.0969	cb15593	cb25.fpc3752	318740	A/T	CCACTAAACACCAATTCATTATT	GGTCAAACTTGGAGTTTATTTTC	750	SspI	375, 375	750
4	883324	2.5647-5.0969	cb34210	cb25.fpc3752	370895	A/C	ATTTTTCAGCAAATGGATTGT	GAATTCCAAGAAATTTCAGAAC	621	Csp6I	621	134, 487
4	883324	2.5647-5.0969	cb34210	cb25.fpc3752	370895	A/C	ATTTTTCAGCAAATGGATTGT	GAATTCCAAGAAATTTCAGAAC	621	RsaI	621	135, 486
4	883495	2.5647-5.0969	cb34212	cb25.fpc3752	371066	G/A	AATTCCGGAAGTTTTGATATG	AGAAACTCCCAACCATAGAAAT	748	TaqI	102, 159, 382, 105	102, 541, 105
4	883537	2.5647-5.0969	cb34213	cb25.fpc3752	371108	T/C	AATTCCGGAAGTTTTGATATG	AGAAACTCCCAACCATAGAAAT	748	DraI	145, 161, 442	145, 603
4	941405	2.5647-5.0969	cb15605	cb25.fpc3752	428976	A/C	AAATTTTAAACAACGAAAGTTTG	CAGAAAACTTACAGAATCCAGAA	749	AluI	40, 646, 63	40, 239, 407, 63
4	941405	2.5647-5.0969	cb15605	cb25.fpc3752	428976	A/C	AAATTTTAAACAACGAAAGTTTG	CAGAAAACTTACAGAATCCAGAA	749	HindIII	749	277, 472
4	941577	2.5647-5.0969	cb15606	cb25.fpc3752	429148	T/C	AAATTTTAAACAACGAAAGTTTG	CAGAAAACTTACAGAATCCAGAA	749	EcoRI	379, 69, 105, 196	379, 174, 196
4	944151	2.5647-5.0969	cb34222	cb25.fpc3752	431722	T/C	ATGGTGGTCTTACTGTAGCTGT	TCAAAACTTCAGATCACTAGAGC	747	BclI	463, 284	747
4	944151	2.5647-5.0969	cb34222	cb25.fpc3752	431722	T/C	ATGGTGGTCTTACTGTAGCTGT	TCAAAACTTCAGATCACTAGAGC	747	DpnII	421, 42, 269, 15	421, 311, 15
4	944151	2.5647-5.0969	cb34222	cb25.fpc3752	431722	T/C	ATGGTGGTCTTACTGTAGCTGT	TCAAAACTTCAGATCACTAGAGC	747	Sau3AI	421, 42, 269, 15	421, 311, 15
4	1163502	2.5647-5.0969	cb15636	cb25.fpc3752	651073	C/A	ATGAGTGAATTGACCTAGATTGA	TTTGTTACTGTTTTCCAATTTTT	755	AluI	53, 264, 69, 369	53, 333, 369
4	1163623	2.5647-5.0969	cb15633	cb25.fpc3752	651194	A/G	AAAGCCAGGAGAATATATGAAAT	TTCGCTTTGACACACTAACTAAT	743	DpnII	64, 7, 672	64, 7, 207, 465
4	1163623	2.5647-5.0969	cb15633	cb25.fpc3752	651194	A/G	AAAGCCAGGAGAATATATGAAAT	TTCGCTTTGACACACTAACTAAT	743	Sau3AI	64, 7, 672	64, 7, 207, 465
4	1164840	2.5647-5.0969	cb55796	cb25.fpc3752	652411	G/A	GTAATAATTCCAAATTTATTGTTCC	CTCAATTCTCAACAATTAACCAC	664	DpnII	164, 354, 146	518, 146
4	1164840	2.5647-5.0969	cb55796	cb25.fpc3752	652411	G/A	GTAATAATTCCAAATTTATTGTTCC	CTCAATTCTCAACAATTAACCAC	664	Sau3AI	164, 354, 146	518, 146
4	1164978	2.5647-5.0969	cb55799	cb25.fpc3752	652549	C/T	TTTTATGTACTTAGTTTGCGTTTT	GATTATGATCATCTCTGTGTATCG	747	Csp6I	7, 740	7, 241, 499
4	1164978	2.5647-5.0969	cb55799	cb25.fpc3752	652549	C/T	TTTTATGTACTTAGTTTGCGTTTT	GATTATGATCATCTCTGTGTATCG	747	RsaI	8, 739	8, 241, 498
4	1167638	2.5647-5.0969	cb34229	cb25.fpc3752	655209	A/G	GAAGGAGTTGTTTACATACCAAGT	AGGCATCAACTAATCAATAGAAA	751	TaqI	751	435, 316
4	1171467	2.5647-5.0969	cb15648	cb25.fpc3752	659038	A/C	GGAGCAAATACGGTAACAAGTA	GTCGATTAGAAGGAAGAGAAGAG	635	DraI	42, 115, 71, 407	42, 115, 478
4	1213762	2.5647-5.0969	cb34249	cb25.fpc3752	701333	T/G	CAAAGATCCAAAAATTCAACTTA	TCGAAACATTAGATTCTTTTCAC	736	SspI	381, 82, 273	381, 355
4	1213785	2.5647-5.0969	cb34250	cb25.fpc3752	701356	T/C	CAAAGATCCAAAAATTCAACTTA	TCGAAACATTAGATTCTTTTCAC	736	ClaI	488, 248	736
4	1240453	2.5647-5.0969	cb34260	cb25.fpc3752	728024	C/T	TAAAAACATCTTTATTCCAGACC	TGAAAACATAGCAACGATAGTG	749	HpaII	330, 99, 16, 304	330, 419
4	1240453	2.5647-5.0969	cb34260	cb25.fpc3752	728024	C/T	TAAAAACATCTTTATTCCAGACC	TGAAAACATAGCAACGATAGTG	749	MspI	330, 99, 16, 304	330, 419
4	1263576	2.5647-5.0969	cb34267	cb25.fpc3752	751147	A/G	GTACTGATTCCGTTGGAAAAT	TCAACTTACTTACTTGTCTGGTTC	751	EcoRV	435, 38, 278	413, 22, 38, 278
4	1263776	2.5647-5.0969	cb34269	cb25.fpc3752	751347	T/C	ACGAATTTTCTCTTTTGGTTAAG	ATTGGTTTTCTTCCTTCTTTCTA	750	AluI	233, 493, 24	233, 109, 384, 24
4	1263776	2.5647-5.0969	cb34269	cb25.fpc3752	751347	T/C	ACGAATTTTCTCTTTTGGTTAAG	ATTGGTTTTCTTCCTTCTTTCTA	750	HindIII	750	340, 410
4	1285521	2.5647-5.0969	cb34272	cb25.fpc3752	773092	T/C	TTTTCTCAAAATATTGAAACTGAA	ACTTCTTGAGAACTTTTTGGACT	622	DraI	432, 8, 57, 125	432, 8, 182
4	1304925	2.5647-5.0969	cb15732	cb25.fpc3752	792496	C/G	ACGTCTAAAACAGCTTCACACT	AAACTTCACTGTCAAAAATTGTC	748	HaeIII	499, 249	748
4	1306125	2.5647-5.0969	cb15776	cb25.fpc3752	793696	T/G	GATTTTCAGAAGACGTGATAGC	TCGGGAACCTCATCTTTTAT	753	DraI	75, 373, 305	75, 678
4	1306181	2.5647-5.0969	cb15749	cb25.fpc3752	793752	A/G	GTAGGAGACGCAGAGTTTCA	ACTCGATTTTCTAGAATTTTTCA	748	Csp6I	249, 499	748
4	1306181	2.5647-5.0969	cb15749	cb25.fpc3752	793752	A/G	GTAGGAGACGCAGAGTTTCA	ACTCGATTTTCTAGAATTTTTCA	748	MluI	251, 497	748
4	1306181	2.5647-5.0969	cb15749	cb25.fpc3752	793752	A/G	GTAGGAGACGCAGAGTTTCA	ACTCGATTTTCTAGAATTTTTCA	748	RsaI	250, 498	748
4	1427260	2.5647-5.0969	cb39637	cb25.fpc3752	914831	G/A	GGATTTTAAAAGACGAAAACTAGA	ATACTGTTTTTCAAATTCCATGA	649	HaeIII	485, 164	649
4	1433436	2.5647-5.0969	cb39644	cb25.fpc3752	921007	T/C	ACAATAAGCCAAAATCAAATAAA	TACAGTAACCCTTGCTATCCTAA	750	BamHI	750	317, 433
4	1433436	2.5647-5.0969	cb39644	cb25.fpc3752	921007	T/C	ACAATAAGCCAAAATCAAATAAA	TACAGTAACCCTTGCTATCCTAA	750	DpnII	750	317, 433
4	1433436	2.5647-5.0969	cb39644	cb25.fpc3752	921007	T/C	ACAATAAGCCAAAATCAAATAAA	TACAGTAACCCTTGCTATCCTAA	750	Sau3AI	750	317, 433
4	1435186	2.5647-5.0969	cb55863	cb25.fpc3752	922757	C/G	CCCAGATAATTGTTCAGGAG	AAAAGTAGAAGTCGATTTTTCAA	713	EcoRI	713	214, 499
4	1435308	2.5647-5.0969	cb39646	cb25.fpc3752	922879	T/C	TTCCACTCCGTAGAAGTTTAAT	CTGTGATGTGAGCCTTAAAAA	754	AluI	123, 631	123, 135, 496
4	1435308	2.5647-5.0969	cb39646	cb25.fpc3752	922879	T/C	TTCCACTCCGTAGAAGTTTAAT	CTGTGATGTGAGCCTTAAAAA	754	PvuII	754	258, 496
4	1567363	2.5647-5.0969	cb39653	cb25.fpc3752	1054934	T/C	ACTCTTCAAACCGAAGACTAGA	AAGAATTTCGAATTAAGGAGATT	750	SspI	427, 323	750
4	1674223	2.5647-5.0969	cb39554	cb25.fpc3752	1161794	T/A	TTTAATAGAGCGTTGTTTCAACT	CTATTCGCCAATCGTATTATCT	750	SspI	284, 109, 357	284, 466
4	1674224	2.5647-5.0969	cb39555	cb25.fpc3752	1161795	A/T	TTTAATAGAGCGTTGTTTCAACT	CTATTCGCCAATCGTATTATCT	750	SspI	284, 109, 357	284, 466
4	1674325	2.5647-5.0969	cb39559	cb25.fpc3752	1161896	T/G	TTTAATAGAGCGTTGTTTCAACT	CTATTCGCCAATCGTATTATCT	750	BstUI	750	493, 257
4	1679175	2.5647-5.0969	cb39567	cb25.fpc3752	1166746	T/C	TTTTTGATTTGGTATTCTTTGAT	CATAGGTTGATGTTTCAGAAAGT	750	DraI	275, 145, 330	420, 330
4	1731227	2.5647-5.0969	cb22844	cb25.fpc3752	1218798	A/T	AACATCATTTTCTATCATTTCCTC	AGCTATATGCCGTTAAAGCTAAT	745	DpnII	409, 336	314, 95, 336
4	1731227	2.5647-5.0969	cb22844	cb25.fpc3752	1218798	A/T	AACATCATTTTCTATCATTTCCTC	AGCTATATGCCGTTAAAGCTAAT	745	Sau3AI	409, 336	314, 95, 336
4	1734530	2.5647-5.0969	cb39570	cb25.fpc3752	1222101	A/G	AAAAGAGAAGAATAAGAAAACTGC	TCGATTAATGCGATTTACTAGAC	751	AluI	521, 230	323, 198, 230
4	1734721	2.5647-5.0969	cb39572	cb25.fpc3752	1222292	C/T	ATTTTTAGAAGAATATGGGGTTC	TTTTTCTGTTTCAATCACTTTGT	748	EcoRI	748	293, 455
4	1778522	2.5647-5.0969	cb55898	cb25.fpc3752	1266093	T/C	CTTCTTTTGTACGCATCATCTAT	ATCAGAAAAAGTCAATTTCACAA	747	TaqI	115, 632	115, 272, 360
4	1828693	7.8753	cb65690	cb25.fpc4250	18506	T/G	GCAAACTGTATGGCATTTACTAC	AGACAGTGTTTGGAGAGGTAGAT	747	TaqI	59, 55, 633	59, 55, 361, 272
4	1878549	7.8753	cb29650	cb25.fpc4250	68362	C/T	AATGGATGTCTAACCAGAAAAAT	AACCTGTTTCAGAATATGGGTAT	747	HpaII	286, 61, 40, 360	347, 40, 360
4	1878549	7.8753	cb29650	cb25.fpc4250	68362	C/T	AATGGATGTCTAACCAGAAAAAT	AACCTGTTTCAGAATATGGGTAT	747	MspI	286, 61, 40, 360	347, 40, 360
4	1882458	7.8753	cb8843	cb25.fpc4250	72271	A/T	GAAATACAAATTTCAGCATTTTC	GAAAAATGTTTCAAAAAGTTCC	735	BclI	360, 375	360, 30, 345
4	2039474	7.8753	cb29677	cb25.fpc4250	229287	A/T	ACGTTATATTTTGGTTAAAGTGG	CAGATAGCAACGTAGGAGATTT	755	DraI	272, 483	272, 175, 308
4	2040405	7.8753	cb29681	cb25.fpc4250	230218	C/T	AAAGTCAGAAAACAGAATGAAAG	ACATTTAAACAGCATCCTATGAA	748	AluI	250, 380, 118	630, 118
4	2087253	7.8753	cb8909	cb25.fpc4250	277066	G/A	TTTTGAGGTTCTGGAAGAGTTAT	CCGACATTTCAATTTATGTATCT	745	HaeIII	410, 335	745
4	2141431	7.8753	cb29687	cb25.fpc4250	331244	T/A	AAATGTTCCGTTTCACTACAATA	TGTGTCAGAGGTTCAGTTACTTC	750	DraI	251, 499	750
4	2141589	7.8753	cb29688	cb25.fpc4250	331402	T/C	AAATGTTCCGTTTCACTACAATA	TGTGTCAGAGGTTCAGTTACTTC	750	PstI	412, 338	750
4	2175733	7.8753	cb29696	cb25.fpc4250	365546	G/A	TACAAGGCTGAAAATTGTGAT	CATCAATAATCCAAAAACAAACT	750	EcoRV	455, 295	750
4	2175735	7.8753	cb29697	cb25.fpc4250	365548	T/C	CGTTGTTAAAACTGGAAAGACT	TATGTCATTCCATTTCTGTCTCT	746	EcoRV	246, 500	746
4	2197683	7.8753	cb8938	cb25.fpc4250	387496	T/G	GGAGCTGAAAATATGATCTGTAA	AACATCATTAATTCGGATTTCTA	749	HindIII	293, 456	749
4	2263160	7.8753	cb8943	cb25.fpc4250	452973	C/T	TCCAAGATTCTGATTTGGTTAT	AAAATGATTTCTTTTTGGAGATT	750	HpaII	346, 404	750
4	2263160	7.8753	cb8943	cb25.fpc4250	452973	C/T	TCCAAGATTCTGATTTGGTTAT	AAAATGATTTCTTTTTGGAGATT	750	MspI	346, 404	750
4	2263173	7.8753	cb8944	cb25.fpc4250	452986	C/T	TCCAAGATTCTGATTTGGTTAT	AAAATGATTTCTTTTTGGAGATT	750	BstUI	305, 52, 2, 391	305, 52, 393
4	2263173	7.8753	cb8944	cb25.fpc4250	452986	C/T	TCCAAGATTCTGATTTGGTTAT	AAAATGATTTCTTTTTGGAGATT	750	MluI	750	355, 395
4	2263536	7.8753	cb8950	cb25.fpc4250	453349	G/A	GTTTCATCACATTTTCAACATTC	GTTTGATGTGATAAAGACCAATC	740	AluI	284, 83, 373	367, 373
4	2273393	7.8753	cb8961	cb25.fpc4250	463206	T/C	TTTATGTTCATGTCAGTTTATGC	TGAAAAGCAGAACATGTATTTTT	750	XbaI	750	409, 341
4	2275895	7.8753	cb8971	cb25.fpc4250	465708	G/A	CGACTCGTCCTAATGTTTTTAT	CATAACGATCATCATCAATCAG	750	DraI	750	337, 413
4	2276028	7.8753	cb8967	cb25.fpc4250	465841	G/T	CGACTCGTCCTAATGTTTTTAT	CATAACGATCATCATCAATCAG	750	SspI	750	471, 279
4	2289064	7.8753	cb65812	cb25.fpc4250	478877	C/T	GTCTCTGTTTGTGTGCTATATGA	AAAAAGATGGAGAGGGAGAG	760	ClaI	440, 320	760
4	2392390	7.8753	cb65822	cb25.fpc4250	582203	G/C	AATGAGAAGTCATTTCAGTTTGA	TAGAATTTGGAGAGTTGGTGTTA	749	TaqI	749	449, 300
4	2508273	9.1912-9.776	cb8147	cb25.fpc4118	107159	G/A	TGACTAACTAGGAACGTTTTACC	TAAGGATGAAACACAAAGAATTT	750	XbaI	611, 139	253, 358, 139
4	2510199	9.1912-9.776	cb8150	cb25.fpc4118	109085	T/A	CTAAATCTCCCTCTGCTTCAC	GAGATGATGGTCTGGATTGT	584	EcoRV	584	498, 86
4	2531264	9.1912-9.776	cb8165	cb25.fpc4118	130150	A/C	ACAAACTGAAATGGATTTTATGA	CTTGTTCATTGTTGTCCTACAC	751	Csp6I	322, 41, 388	322, 429
4	2531264	9.1912-9.776	cb8165	cb25.fpc4118	130150	A/C	ACAAACTGAAATGGATTTTATGA	CTTGTTCATTGTTGTCCTACAC	751	RsaI	323, 41, 387	323, 428
4	2582889	9.1912-9.776	cb29043	cb25.fpc4118	181775	G/T	AACTGTTTTAGACCGATTTTGTA	AAATAGTCCAAATAGGCATTCAT	731	DpnII	191, 250, 290	191, 540
4	2582889	9.1912-9.776	cb29043	cb25.fpc4118	181775	G/T	AACTGTTTTAGACCGATTTTGTA	AAATAGTCCAAATAGGCATTCAT	731	Sau3AI	191, 250, 290	191, 540
4	2582906	9.1912-9.776	cb62439	cb25.fpc4118	181792	T/G	AACTGTTTTAGACCGATTTTGTA	AAATAGTCCAAATAGGCATTCAT	731	ClaI	86, 250, 395	86, 250, 121, 274
4	2583009	9.1912-9.776	cb29044	cb25.fpc4118	181895	A/T	CTATTTCGGACAGTTTTGAATC	AATAGTCCAAATAGGCATTCATT	665	SspI	498, 167	665
4	2583334	9.1912-9.776	cb29049	cb25.fpc4118	182220	T/C	GACTATTTTGAGCCGATTTAAG	GAAAGCGCATTCTTATAACTGT	759	AluI	360, 399	317, 43, 399
4	2604617	9.1912-9.776	cb8177	cb25.fpc4118	203503	T/C	CTTAAGAAATACGGTTGGATGA	CTGTACCCTACATACACTGTGACT	697	HpaII	697	199, 498
4	2604617	9.1912-9.776	cb8177	cb25.fpc4118	203503	T/C	CTTAAGAAATACGGTTGGATGA	CTGTACCCTACATACACTGTGACT	697	MspI	697	199, 498
4	2604834	9.1912-9.776	cb8176	cb25.fpc4118	203720	G/A	TTGAAGACTTCTTTTCAATGTTT	GATAGGCTACCTAATTGGAAGAA	749	EcoRI	749	353, 396
4	2663756	9.1912-9.776	cb8181	cb25.fpc4118	262642	G/T	TGAATAAACTTGAACAATTCAAAC	ATGTCGAACTAGAAAACAACAGA	573	Csp6I	196, 117, 260	196, 117, 185, 75
4	2663756	9.1912-9.776	cb8181	cb25.fpc4118	262642	G/T	TGAATAAACTTGAACAATTCAAAC	ATGTCGAACTAGAAAACAACAGA	573	RsaI	197, 117, 259	197, 117, 185, 74
4	2663766	9.1912-9.776	cb8182	cb25.fpc4118	262652	C/G	TTGAACAATTCAAACAATTCAC	ATGTCGAACTAGAAAACAACAGA	564	BstUI	438, 63, 63	438, 126
4	2663784	9.1912-9.776	cb8183	cb25.fpc4118	262670	G/A	TCACTGTTACTCCAAGTTGAGAT	CGAACTAGAAAACAACAGATCAT	542	TaqI	80, 110, 308, 44	80, 110, 352
4	2676475	9.1912-9.776	cb8190	cb25.fpc4118	275361	A/C	TTAAGAGGAGCTTGATGAAAGTA	AACCAATGGAAGTCAGAATAAAT	747	HindIII	328, 419	747
4	3993784	17.6194	cb65968	cb25.fpc4260	675309	T/G	AGTTTTATGAACACAGTTTCAGTG	GAGGATCCACAGAATAATCAGA	748	DraI	108, 167, 7, 466	108, 174, 466
4	4080708	17.6194	cb65950	cb25.fpc4260	588385	C/T	GCTTTGTACGAACTGAAAATGT	TTTTCCACAAGTATGATTTTGAT	747	BclI	747	331, 416
4	4273592	17.6194	cb65890	cb25.fpc4260	395501	G/A	CGCCTACGAAAAACTAACTATCT	CATCTTCCAAAAAGAAAATAACA	751	DraI	273, 211, 267	273, 176, 35, 267
4	4273992	17.6194	cb65884	cb25.fpc4260	395101	C/G	CTCATCAGAACCAGAAGACAGT	CTTCGAAGAAATATTCCAACTTT	749	EcoRI	480, 269	749
4	4306154	17.6194	cb65876	cb25.fpc4260	362939	G/C	CCTACCTCATCAGTGTCCTTA	ATTTTCGTCGAGAAGTACGAT	746	BstUI	24, 722	24, 304, 418
4	4363732	17.6194	cb65864	cb25.fpc4260	305361	A/T	TATCATATTTTGCCGAATAAAGT	CCAATTGTTGGAGGGATAAT	686	EcoRI	497, 92, 97	589, 97
4	4375566	17.6194	cb65845	cb25.fpc4260	293527	T/G	TGACAGCACAATAAACAATCTAA	AGGTTTCATCTATCAGATCCTATC	750	DraI	70, 278, 52, 350	70, 330, 350
4	4375768	17.6194	cb65842	cb25.fpc4260	293325	T/C	TATTGAACAAGAAGATGGAGAAC	GACATCTCATGAAAAATCAACAT	745	EcoRI	219, 495, 31	219, 88, 407, 31
4	4454410	17.6194	cb3789	cb25.fpc4260	214683	A/G	GTTTTGTTTCCTGTAGTTGAGTT	ATCTGCGAATCAGAATTTTTAG	750	EcoRI	612, 138	372, 240, 138
4	4454514	17.6194	cb25825	cb25.fpc4260	214579	G/T	CAATGATCATGAGAATCAATCTA	TGGACTAATTTTGGTTAAGTCAT	751	DpnII	4, 255, 492	4, 255, 185, 307
4	4454514	17.6194	cb25825	cb25.fpc4260	214579	G/T	CAATGATCATGAGAATCAATCTA	TGGACTAATTTTGGTTAAGTCAT	751	Sau3AI	4, 255, 492	4, 255, 185, 307
4	4513088	17.6194	cb3744	cb25.fpc4260	156005	T/C	GAACGTTGAATAGTTAGCTTCTG	CTTAAAACTTTGTCCCTTTTTG	748	AluI	17, 220, 511	17, 220, 15, 496
4	4515211	17.6194	cb3736	cb25.fpc4260	153882	T/C	GGTCCTCCTGAAAATAGTGC	GAAAAGATGCACCAAAGTAATAG	749	XbaI	749	465, 284
4	4574188	17.6194	cb65829	cb25.fpc4260	94905	G/T	GTTTCCCAAAGAATAACTGTTG	GAAGCAACTTTTTGAGGTTTTA	723	HpaII	48, 405, 270	48, 675
4	4574188	17.6194	cb65829	cb25.fpc4260	94905	G/T	GTTTCCCAAAGAATAACTGTTG	GAAGCAACTTTTTGAGGTTTTA	723	MspI	48, 405, 270	48, 675
4	4574208	17.6194	cb65828	cb25.fpc4260	94885	A/G	GTTTCCCAAAGAATAACTGTTG	GAAGCAACTTTTTGAGGTTTTA	723	DraI	434, 289	723
4	4581596	17.6194	cb25806	cb25.fpc4260	87497	T/C	TTTTTGTTTACAAGCCACTTC	CATCACTGGAAACAAGAAGTAAT	750	HaeIII	750	343, 407
4	4820534	18.1974	cb46883	cb25.fpc0143	1908937	C/T	TGAATAGATTTCAAAGTGATAGGA	ATATGTAAGGCTTGAAATGTGAG	749	DraI	749	274, 475
4	4820889	18.1974	cb46881	cb25.fpc0143	1908582	T/C	GTCATCATTTTGAGACAACACTT	CCGGATCTTTAATATTCTTCTTC	750	TaqI	509, 241	486, 23, 241
4	4821943	18.1974	cb46880	cb25.fpc0143	1907528	A/G	TATTGATTCGTTACGGCTTATAC	TAAAAACAGAGAAAGATCGAGAA	746	SspI	232, 120, 41, 353	232, 161, 353
4	4852688	18.1974	cb46875	cb25.fpc0143	1876783	G/A	GGGAAAAATAGATTTTGAGAAGT	TGCTTTATAAGGTTTCTCTAGTCA	747	DraI	130, 617	130, 345, 272
4	4934010	18.1974	cb46869	cb25.fpc0143	1795461	G/A	GAAATATGGGGTTAGGATAAAAG	CTGATTTGAATGATTTGAATTTT	746	ApaI	287, 172, 287	459, 287
4	4934010	18.1974	cb46869	cb25.fpc0143	1795461	G/A	GAAATATGGGGTTAGGATAAAAG	CTGATTTGAATGATTTGAATTTT	746	HaeIII	285, 172, 289	457, 289
4	5025020	18.1974	cb46818	cb25.fpc0143	1704451	A/G	CTTTTTGTTGTCGAACATTGTAT	ATCTTACGTTCAACTTGGAGAC	750	EcoRV	257, 493	750
4	5025020	18.1974	cb46818	cb25.fpc0143	1704451	A/G	CTTTTTGTTGTCGAACATTGTAT	ATCTTACGTTCAACTTGGAGAC	750	XbaI	251, 499	750
4	5040724	18.1974	cb46813	cb25.fpc0143	1688747	A/G	AAAATGACGTTTTCGTTTACTTA	GTAAAATGTTGGATGATTTTGAA	749	BstUI	749	359, 390
4	5160983	18.1974	cb46799	cb25.fpc0143	1568488	G/A	ATTTCCACTATTTGATGATGAAG	GCTCAAATGTGTTTACTTGTTTT	749	Csp6I	398, 351	398, 32, 319
4	5160983	18.1974	cb46799	cb25.fpc0143	1568488	G/A	ATTTCCACTATTTGATGATGAAG	GCTCAAATGTGTTTACTTGTTTT	749	RsaI	399, 350	399, 32, 318
4	5310468	18.1974	cb46783	cb25.fpc0143	1419003	T/C	AGAGACTCAACCTTTTCGTTATC	CTCTCTTTCTTCAACAGAACCTT	746	DpnII	180, 131, 435	180, 566
4	5310468	18.1974	cb46783	cb25.fpc0143	1419003	T/C	AGAGACTCAACCTTTTCGTTATC	CTCTCTTTCTTCAACAGAACCTT	746	Sau3AI	180, 131, 435	180, 566
4	5350201	18.1974	cb46777	cb25.fpc0143	1379270	A/G	GGAATTCAATTGGAGTTCTTATC	TTTTGATATTTTATGGTTGCAGT	750	EcoRI	2, 748	2, 370, 378
4	5351089	18.1974	cb46770	cb25.fpc0143	1378382	A/G	ACGACAACAACACAATAAGAAAT	AAACTCAACAAGTCGTACAGAAG	750	EcoRI	48, 108, 200, 394	48, 108, 594
4	5438533	18.1974	cb46752	cb25.fpc0143	1290938	A/G	ACAAACAATCTTTTTCTTTGTTC	AAAACTAAACATTGAATAGGTTGAA	748	DraI	269, 479	748
4	5627428	18.1974	cb11228	cb25.fpc0143	1102043	G/A	CAAAACTACCATTCCACTACTCT	GATGAGTATTTCTGGAGAGACAG	749	DraI	749	433, 316
4	5630272	18.1974	cb11226	cb25.fpc0143	1099199	G/A	ATTTGAGGAACTGAAAAACATAA	CTTCTTCACTTGTATCTCCTCCT	750	HindIII	420, 330	750
4	5789279	18.1974	cb30804	cb25.fpc0143	940192	T/G	CCCTGTATCATCTTTTATGAGAA	TTTTTGACAACATAACAGAGATG	749	AluI	259, 48, 442	307, 442
4	5791891	18.1974	cb11169	cb25.fpc0143	937580	G/A	GGGAGGCTCTAAATATCTAATTG	CCATATCATCATGTCCACAA	736	SspI	736	264, 472
4	5823538	18.1974	cb30801	cb25.fpc0143	905933	A/G	CAAATTCGACTATTTTTGTTTTT	AGAGAGAAGGCACTGAAAATATC	750	BamHI	404, 346	750
4	5823585	18.1974	cb30800	cb25.fpc0143	905886	G/C	CAAATTCGACTATTTTTGTTTTT	AGAGAGAAGGCACTGAAAATATC	750	ApaI	750	359, 391
4	5823585	18.1974	cb30800	cb25.fpc0143	905886	G/C	CAAATTCGACTATTTTTGTTTTT	AGAGAGAAGGCACTGAAAATATC	750	HaeIII	750	357, 393
4	5969825	18.1974	cb30785	cb25.fpc0143	759646	T/C	CAAATCAGAACTGTCACTATCAA	CTTTTTCTTTGCCTACACTCTG	750	KpnI	750	353, 397
4	5969854	18.1974	cb30784	cb25.fpc0143	759617	A/T	CAAATCAGAACTGTCACTATCAA	CTTTTTCTTTGCCTACACTCTG	750	TaqI	579, 171	325, 254, 171
4	5970013	18.1974	cb30781	cb25.fpc0143	759458	T/A	GGCTAAAATCACTGAGATTCAT	AGCCTAATTTTGCAGAAGAAA	673	DraI	203, 470	673
4	5970028	18.1974	cb30780	cb25.fpc0143	759443	G/C	GGCTAAAATCACTGAGATTCAT	AGCCTAATTTTGCAGAAGAAA	673	BclI	673	184, 489
4	6060520	18.1974	cb46660	cb25.fpc0143	668951	A/T	GGATTCCTAGAAAAAGAAACAAT	TGGAAAGATGTTTTATAGGGTAA	750	SspI	750	385, 365
4	6368811	18.1974	cb46568	cb25.fpc0143	360660	A/G	AAGTTGTTGAGACATTGCTTATC	TTCACAGTTTCGATTTATGTGTA	750	HpaII	515, 65, 170	276, 239, 65, 170
4	6368811	18.1974	cb46568	cb25.fpc0143	360660	A/G	AAGTTGTTGAGACATTGCTTATC	TTCACAGTTTCGATTTATGTGTA	750	MspI	515, 65, 170	276, 239, 65, 170
4	6424128	18.1974	cb46545	cb25.fpc0143	305343	C/A	GTTTTCAGGTGAGACAAACTTTA	GATCGAAAAACTCACTGATAGAA	749	EcoRV	749	281, 468
4	6424450	18.1974	cb46539	cb25.fpc0143	305021	G/A	ACATTGTAATAACCAGACGAAAC	CAAACAACCATTGTCTAATGATA	742	TaqI	122, 125, 495	122, 620
4	6452754	18.1974	cb46492	cb25.fpc0143	276717	A/C	TTAATCGTGATTTCATTTCATTT	GAACCAAAAATCCTTTCTTTTT	745	Csp6I	745	277, 468
4	6452754	18.1974	cb46492	cb25.fpc0143	276717	A/C	TTAATCGTGATTTCATTTCATTT	GAACCAAAAATCCTTTCTTTTT	745	RsaI	745	278, 467
4	6452860	18.1974	cb46490	cb25.fpc0143	276611	C/T	TTTAGTTTGCTGCTTTTAAGATT	AACACGGTAGAATTCCAAACT	745	BglII	269, 185, 291	269, 476
4	6507430	18.1974	cb46478	cb25.fpc0143	222041	T/A	CATCCAGAAATTTAGAAAATACG	ACGACATGTTTGATTATGATTTT	751	DpnII	410, 114, 27, 200	524, 27, 200
4	6507430	18.1974	cb46478	cb25.fpc0143	222041	T/A	CATCCAGAAATTTAGAAAATACG	ACGACATGTTTGATTATGATTTT	751	Sau3AI	410, 114, 27, 200	524, 27, 200
4	6522421	18.1974	cb46473	cb25.fpc0143	207050	G/A	CGTTCCTGATGTATATTTTTGTT	AACTTTGGAGGAGAAAAGTTAAT	747	AluI	498, 53, 196	551, 196
4	6540788	18.1974	cb46465	cb25.fpc0143	188683	C/G	ACCCATTAATTTATGATGCTCTA	TTTTGGATTTTCATATTTCTGAT	747	PvuII	362, 385	747
4	6549037	18.1974	cb46462	cb25.fpc0143	180434	C/T	GAGGAATAGGGAGAAGTAAAAGA	CTTACCAGTTGGAAAATTGAGA	749	HaeIII	292, 275, 182	567, 182
4	6589877	18.1974	cb46448	cb25.fpc0143	139594	T/A	ATTTAGAATTCGGTTTTTGATTT	TATAAAACAATGCTTCCAGAAAA	751	EcoRI	6, 274, 471	6, 745
4	6589977	18.1974	cb46447	cb25.fpc0143	139494	A/G	CCGTTACTAAAGGAGACTAAACA	TAATAGAAGGATGGTGGTTATCA	748	BglII	748	445, 303
4	6697716	18.1974	cb46431	cb25.fpc0143	31755	C/T	GACATATTGTTATCAAGGACAGG	GACTTTCATATTTCATGTTCCTC	743	XhoI	495, 248	743
4	6738250	18.1974	cb46015	cb25.fpc0110	8680	A/T	ACATCCCTATCTATAATATCAGGTG	TTGTTAGACTTATTTCCTTCATCA	711	DpnII	240, 335, 136	575, 136
4	6738250	18.1974	cb46015	cb25.fpc0110	8680	A/T	ACATCCCTATCTATAATATCAGGTG	TTGTTAGACTTATTTCCTTCATCA	711	Sau3AI	240, 335, 136	575, 136
4	6757057	18.1974	cb46018	cb25.fpc0110	27487	T/G	GGAACATCATCCAGATTTACTT	ATTCAGAGGTAAAAACAGGAATC	750	Csp6I	403, 347	330, 73, 347
4	6757057	18.1974	cb46018	cb25.fpc0110	27487	T/G	GGAACATCATCCAGATTTACTT	ATTCAGAGGTAAAAACAGGAATC	750	RsaI	404, 346	331, 73, 346
4	6758071	18.1974	cb46019	cb25.fpc0110	28501	A/G	GCTCAGACTATGATTCAATTTTC	AGGGAAAAGGTGTAAGAGAGATA	749	AluI	118, 566, 65	118, 222, 344, 65
4	6765694	18.1974	cb46031	cb25.fpc0110	36124	G/A	GCGTGAAGTGAAAATCAATTA	CGATGAGCAAAACTAGTAGAGTG	745	AluI	337, 408	745
4	6765694	18.1974	cb46031	cb25.fpc0110	36124	G/A	GCGTGAAGTGAAAATCAATTA	CGATGAGCAAAACTAGTAGAGTG	745	PvuII	337, 408	745
4	6808664	18.1974	cb46076	cb25.fpc0110	79094	T/C	TAATGAAAAAGAAGTGGTTCTGA	TTCCAAAATTGTCAGTTAAAAAC	750	BstUI	750	308, 442
4	7014516	18.1974	cb14224	cb25.fpc0110	284946	G/A	TATTTCCTTGAATCATCTTGTCT	GTGGGATATTTATCTGGAAATCT	750	EcoRV	452, 298	750
4	7126569	18.1974	cb14239	cb25.fpc0110	396999	T/C	TTGATTTCCATGTTCTCATGTAT	AAACACCACAAATTTTAAGAGAA	750	PvuII	750	405, 345
4	7126719	18.1974	cb14235	cb25.fpc0110	397149	T/A	CTTGTTCGATTTCCTAATGTAAA	AAATGGACAATTATAGCTTTGTG	748	DraI	292, 456	748
4	7201948	18.1974	cb46150	cb25.fpc0110	472378	G/T	TTTAATCAATTCTGATCTTGTACG	AATCTTCAAAGAAACACCAAAC	746	BstUI	464, 282	746
4	7254601	18.1974	cb46165	cb25.fpc0110	525031	G/A	TGTTTCGTCTTTTAATTTTTCAC	CTCCGGATGAATATAAGTTTTTC	749	Csp6I	415, 35, 299	450, 299
4	7254601	18.1974	cb46165	cb25.fpc0110	525031	G/A	TGTTTCGTCTTTTAATTTTTCAC	CTCCGGATGAATATAAGTTTTTC	749	RsaI	416, 35, 298	451, 298
4	7327761	18.1974	cb46169	cb25.fpc0110	598191	T/G	TCAGATGCTACCAGATGAGAA	TTTGTTCTGAATTACAGTAGTCGT	748	HaeIII	393, 39, 316	393, 39, 36, 280
4	7327761	18.1974	cb46169	cb25.fpc0110	598191	T/G	TCAGATGCTACCAGATGAGAA	TTTGTTCTGAATTACAGTAGTCGT	748	HpaII	339, 98, 311	339, 98, 28, 283
4	7327761	18.1974	cb46169	cb25.fpc0110	598191	T/G	TCAGATGCTACCAGATGAGAA	TTTGTTCTGAATTACAGTAGTCGT	748	MspI	339, 98, 311	339, 98, 28, 283
4	7454447	18.1974	cb10089	cb25.fpc0063	92525	A/C	AACAATTTTTGGGAAAAAGAC	TCATGTTTGTCATTGTTATGTTT	750	BclI	320, 430	750
4	7567160	18.1974	cb30378	cb25.fpc0063	205238	A/G	ATAGGGGAGAAGAGAGGTTATTT	GGGACAATTATGGAGAGATAGA	750	EcoRV	750	284, 466
4	7594047	18.1974	cb30381	cb25.fpc0063	232125	A/G	ATGATAGATGAATCCTGAAATGA	TAAATCTCACTGCCTAATTGCTA	750	EcoRI	750	427, 323
4	7745966	18.1974	cb30392	cb25.fpc0063	384044	T/G	AAGATAGAGCATCTGAATGTGAA	ATACTCGTCATAAAGGGAGAGAT	747	BstUI	747	478, 269
4	7745966	18.1974	cb30392	cb25.fpc0063	384044	T/G	AAGATAGAGCATCTGAATGTGAA	ATACTCGTCATAAAGGGAGAGAT	747	MluI	747	476, 271
4	8073231	18.1974	cb30409	cb25.fpc0063	711309	C/T	TGCAGTGTTCTAGTTAAAGAAGTC	GTTCCTTAAATGCTTCAAAATG	750	Csp6I	457, 293	750
4	8073231	18.1974	cb30409	cb25.fpc0063	711309	C/T	TGCAGTGTTCTAGTTAAAGAAGTC	GTTCCTTAAATGCTTCAAAATG	750	RsaI	458, 292	750
4	8219537	18.1974	cb9278	cb25.fpc4152	90116	T/G	GATAAGATGTGTGATCAAGTGAGT	GTCTTGTAGTCAAATCCTGAAAA	748	TaqI	258, 255, 235	513, 235
4	8229502	18.1974	cb9291	cb25.fpc4152	100081	G/A	CAATTTCACACTGCATACAACTA	ATAGATTTCGAGTGAAGGTTTCT	740	DpnII	740	249, 491
4	8229502	18.1974	cb9291	cb25.fpc4152	100081	G/A	CAATTTCACACTGCATACAACTA	ATAGATTTCGAGTGAAGGTTTCT	740	Sau3AI	740	249, 491
4	8229525	18.1974	cb9292	cb25.fpc4152	100104	G/A	CAATTTCACACTGCATACAACTA	ATAGATTTCGAGTGAAGGTTTCT	740	SspI	740	273, 467
4	8229708	18.1974	cb9294	cb25.fpc4152	100287	A/G	TTTTTGGAGAGAGAGAGAGAGA	AAAGAAAGAATAGGGAACAAAAA	748	DraI	379, 369	748
4	8229770	18.1974	cb9295	cb25.fpc4152	100349	T/C	TTTTTGGAGAGAGAGAGAGAGA	AAAGAAAGAATAGGGAACAAAAA	748	AluI	691, 57	441, 250, 57
4	8231586	18.1974	cb9299	cb25.fpc4152	102165	G/A	CAGAAATGCTGAAACACTATTTT	TCCCAAATTTTGTAAGTTTAGC	750	NcoI	263, 487	750
4	8239463	18.1974	cb9303	cb25.fpc4152	110042	T/C	ACAGAATAAAGAGTGACGAGAGA	ATCGTAGACCGTAAACACAGATA	746	ClaI	299, 447	746
4	8239465	18.1974	cb9304	cb25.fpc4152	110044	G/A	ACAGAATAAAGAGTGACGAGAGA	ATCGTAGACCGTAAACACAGATA	746	ClaI	299, 447	746
4	8239579	18.1974	cb9307	cb25.fpc4152	110158	G/C	ACAGAATAAAGAGTGACGAGAGA	ATCGTAGACCGTAAACACAGATA	746	DpnII	175, 239, 332	175, 571
4	8239579	18.1974	cb9307	cb25.fpc4152	110158	G/C	ACAGAATAAAGAGTGACGAGAGA	ATCGTAGACCGTAAACACAGATA	746	Sau3AI	175, 239, 332	175, 571
4	8241663	18.1974	cb9317	cb25.fpc4152	112242	T/C	TTTGAAGAGGAATGAGAAGAAC	GTTCTATATTTCCCCATTTCCTA	750	AluI	202, 72, 171, 305	202, 72, 476
4	8244015	18.1974	cb9356	cb25.fpc4152	114594	A/T	AGTGATTCAAAACCTTACAAAAA	TACAATTGCCTTTCTGTAGTCAC	753	DraI	753	435, 318
4	8330057	18.1974	cb9371	cb25.fpc4152	200636	T/C	GAACACCATTTGACAATATAACA	AGAATTCCATGACCAGTGTAGA	750	ApaI	750	261, 489
4	8330057	18.1974	cb9371	cb25.fpc4152	200636	T/C	GAACACCATTTGACAATATAACA	AGAATTCCATGACCAGTGTAGA	750	HaeIII	750	259, 491
4	8453529	18.1974	cb63408	cb25.fpc4152	324108	T/C	AATGGTAGCCATATGATGAAATA	TACCGATAATTTCCTTCTTCAC	749	HpaII	229, 520	229, 43, 477
4	8453529	18.1974	cb63408	cb25.fpc4152	324108	T/C	AATGGTAGCCATATGATGAAATA	TACCGATAATTTCCTTCTTCAC	749	MspI	229, 520	229, 43, 477
4	8549704	18.1974	cb30040	cb25.fpc4152	420283	T/G	TGTGTTTTGAACCCAGTATTATT	GAAGAGAGGGAAACTTATTTTTG	750	BclI	750	362, 388
4	8549704	18.1974	cb30040	cb25.fpc4152	420283	T/G	TGTGTTTTGAACCCAGTATTATT	GAAGAGAGGGAAACTTATTTTTG	750	DpnII	373, 377	362, 11, 377
4	8549704	18.1974	cb30040	cb25.fpc4152	420283	T/G	TGTGTTTTGAACCCAGTATTATT	GAAGAGAGGGAAACTTATTTTTG	750	Sau3AI	373, 377	362, 11, 377
4	8552185	18.1974	cb30045	cb25.fpc4152	422764	A/G	AAAAACCAATTTTAACTGTTTCA	AAACACATGTTCATTTTATCCTC	750	EcoRI	371, 379	750
4	8612653	18.1974	cb9407	cb25.fpc4152	483232	T/A	TTTCACATTTACTGTAGACCTTGT	AAAGCTCGATAAAATTTCCTTTA	742	DraI	481, 261	742
4	8760128	18.1974	cb9522	cb25.fpc4152	630707	T/G	TTGAAGAGAAAAAGTTGAAAAAC	AAGAAGTGTATCGATTCAAACAT	752	DraI	250, 63, 47, 392	250, 110, 392
4	8760589	18.1974	cb30061	cb25.fpc4152	631168	A/G	AACAGATTTTCCTCTGGTGTT	TTTGTTGTTGCTATATGAATGTG	748	BglII	248, 500	748
4	8760589	18.1974	cb30061	cb25.fpc4152	631168	A/G	AACAGATTTTCCTCTGGTGTT	TTTGTTGTTGCTATATGAATGTG	748	DpnII	248, 255, 245	503, 245
4	8760589	18.1974	cb30061	cb25.fpc4152	631168	A/G	AACAGATTTTCCTCTGGTGTT	TTTGTTGTTGCTATATGAATGTG	748	Sau3AI	248, 255, 245	503, 245
4	8801291	18.1974	cb30076	cb25.fpc4152	671870	A/G	TATAGAATCCTCCACAGTTGAAA	TTTTTGAAATAATGTTTTGTGGT	750	DraI	363, 19, 368	363, 387
4	8801377	18.1974	cb9586	cb25.fpc4152	671956	C/T	TATAGAATCCTCCACAGTTGAAA	TTTTTGAAATAATGTTTTGTGGT	750	AluI	468, 120, 100, 62	588, 100, 62
4	8810516	18.1974	cb9595	cb25.fpc4152	681095	G/A	TTTTTGAATATTTCACAACACTTC	GGTTTCAACGAAATGATAGAGTA	740	HpaII	174, 103, 463	174, 566
4	8810516	18.1974	cb9595	cb25.fpc4152	681095	G/A	TTTTTGAATATTTCACAACACTTC	GGTTTCAACGAAATGATAGAGTA	740	MspI	174, 103, 463	174, 566
4	8813449	18.1974	cb9602	cb25.fpc4152	684028	C/A	AGTCATAGATGCTTTTGAGAGTC	GTTCAAAAACTTCAAGGAAATG	750	EcoRI	707, 43	391, 316, 43
4	8998387	18.1974	cb7747	cb25.fpc4152	868966	G/A	GAGTATTTGAATTGGACTTTGAA	TTCTATAACCTAAAAAGCGGAAC	749	EcoRI	368, 381	749
4	9074832	18.1974	cb63544	cb25.fpc4152	945411	A/G	TTAAAAACTGCAATTCTACACAA	ACAGTAACTGGCTCAAAGTAAAA	515	TaqI	354, 161	179, 127, 48, 161
4	9074960	18.1974	cb63548	cb25.fpc4152	945539	C/A	TACACAAATTTGCAGTTATTTGA	TGTAATACTCATGCTAACTCTGAAA	740	BstUI	172, 120, 448	172, 568
4	9075203	18.1974	cb63552	cb25.fpc4152	945782	T/C	AACAACGAGCTTCTTCTAAAAAC	TCTTATTCTCCTCTCCCTATTTC	749	TaqI	144, 605	96, 48, 197, 408
4	9078407	18.1974	cb63571	cb25.fpc4152	948986	T/G	ATTTTATTCGATTCTCGGATATT	ATTTACTTTCGAAATTTCACCTT	745	DraI	256, 49, 108, 332	256, 157, 332
4	9081624	18.1974	cb63575	cb25.fpc4152	952203	G/T	AACTTCAATGTTTCGAGGAGT	GAGTTAATCGTTCATCGATACTG	744	XbaI	42, 203, 499	42, 702
4	9081884	18.1974	cb63578	cb25.fpc4152	952463	A/G	CTAGAAAATATTGCTCCGTTTC	ATGAAAACTCAATAAAGCAAAAA	738	AluI	738	467, 271
4	9101216	18.1974	cb63583	cb25.fpc4152	971795	G/A	TGTTGTAGCTTGCATTTTTG	TAGTACATCAGAGTGCATCCATA	749	DraI	502, 247	417, 85, 247
4	9117336	18.1974	cb63585	cb25.fpc4152	987915	T/C	GGGTCCTGGGACAAATATAA	AAAAATGTCATTCATTACCAAAA	605	DpnII	605	114, 491
4	9117336	18.1974	cb63585	cb25.fpc4152	987915	T/C	GGGTCCTGGGACAAATATAA	AAAAATGTCATTCATTACCAAAA	605	Sau3AI	605	114, 491
4	9118935	18.1974	cb63590	cb25.fpc4152	989514	A/G	CCCTCAATCTGTCATTCATC	CTCACTGAGCACTAAACACTGTA	724	SspI	367, 357	724
4	9129774	18.1974	cb63607	cb25.fpc4152	1000353	G/A	GAAACTGGGAAACTTAGTTGTTT	ACTTAAAGAAACCTCATCGAAAT	751	Csp6I	426, 325	751
4	9129774	18.1974	cb63607	cb25.fpc4152	1000353	G/A	GAAACTGGGAAACTTAGTTGTTT	ACTTAAAGAAACCTCATCGAAAT	751	RsaI	427, 324	751
4	9221128	18.1974	cb63624	cb25.fpc4152	1091707	A/C	GTGGAACTATCTGAAATTTTGAA	TTTATCATGCCACTCTGTGTC	751	DraI	451, 300	751
4	9227641	18.1974	cb63638	cb25.fpc4152	1098220	G/T	TGGATTTGAAGAGATAGATTGAG	AAGGTTTCGAAATAGTCTTTGAT	748	Csp6I	423, 67, 8, 250	423, 67, 258
4	9227641	18.1974	cb63638	cb25.fpc4152	1098220	G/T	TGGATTTGAAGAGATAGATTGAG	AAGGTTTCGAAATAGTCTTTGAT	748	RsaI	424, 67, 8, 249	424, 67, 257
4	9320180	18.1974	cb63660	cb25.fpc4152	1190759	A/G	GAATTTTCTCCCTTTAATTTTTG	GACTCTTCTTTTTCTTTCGTCTT	747	BamHI	245, 502	747
4	9320180	18.1974	cb63660	cb25.fpc4152	1190759	A/G	GAATTTTCTCCCTTTAATTTTTG	GACTCTTCTTTTTCTTTCGTCTT	747	DpnII	245, 186, 114, 202	431, 114, 202
4	9320180	18.1974	cb63660	cb25.fpc4152	1190759	A/G	GAATTTTCTCCCTTTAATTTTTG	GACTCTTCTTTTTCTTTCGTCTT	747	Sau3AI	245, 186, 114, 202	431, 114, 202
4	9320181	18.1974	cb63661	cb25.fpc4152	1190760	T/C	GAATTTTCTCCCTTTAATTTTTG	GACTCTTCTTTTTCTTTCGTCTT	747	BamHI	245, 502	747
4	9320181	18.1974	cb63661	cb25.fpc4152	1190760	T/C	GAATTTTCTCCCTTTAATTTTTG	GACTCTTCTTTTTCTTTCGTCTT	747	DpnII	245, 186, 114, 202	431, 114, 202
4	9320181	18.1974	cb63661	cb25.fpc4152	1190760	T/C	GAATTTTCTCCCTTTAATTTTTG	GACTCTTCTTTTTCTTTCGTCTT	747	Sau3AI	245, 186, 114, 202	431, 114, 202
4	9333836	18.1974	cb63671	cb25.fpc4152	1204415	T/C	ATTCCTACTTCCATTTTGATTTT	AACTTCAATGTTTTTCAAAGGTT	750	HpaII	236, 73, 441	236, 73, 99, 342
4	9333836	18.1974	cb63671	cb25.fpc4152	1204415	T/C	ATTCCTACTTCCATTTTGATTTT	AACTTCAATGTTTTTCAAAGGTT	750	MspI	236, 73, 441	236, 73, 99, 342
4	9334559	18.1974	cb63672	cb25.fpc4152	1205138	C/T	TCGAAAATAAAAACTTCTGAAAA	TGAAAAATATGTATGGAAGTGGT	751	HindIII	751	250, 501
4	9349595	18.1974	cb63680	cb25.fpc4152	1220174	A/G	CCAGAGACTTTTTGTAATCCTTA	TTCACATAAAAATGACGCTATCT	749	AluI	500, 249	389, 111, 249
4	9349595	18.1974	cb63680	cb25.fpc4152	1220174	A/G	CCAGAGACTTTTTGTAATCCTTA	TTCACATAAAAATGACGCTATCT	749	HindIII	749	387, 362
4	9368706	18.1974	cb63683	cb25.fpc4152	1239285	A/G	AAAGTCTAAGCTTTGTTTTTGAAC	GAAATAATGAAAATTTCCAAAGA	749	HindIII	8, 427, 314	8, 741
4	9368713	18.1974	cb63684	cb25.fpc4152	1239292	A/G	AAAGTCTAAGCTTTGTTTTTGAAC	GAAATAATGAAAATTTCCAAAGA	749	DraI	441, 308	749
4	9368714	18.1974	cb63685	cb25.fpc4152	1239293	A/G	AAAGTCTAAGCTTTGTTTTTGAAC	GAAATAATGAAAATTTCCAAAGA	749	DraI	441, 308	749
4	9372035	18.1974	cb63686	cb25.fpc4152	1242614	C/T	TTAAAATGGTAATTTGGTTTCAG	TCAGATTACATGAATGCTAGTGA	747	EcoRI	747	323, 424
4	9553531	18.1974-18.8686	cb13874	cb25.fpc0039	1087936	G/A	AGTCTGAAATCAACAGATGAAAC	TATGATCTTCTATTTCGCAATTC	747	AluI	132, 79, 536	132, 79, 93, 443
4	9553531	18.1974-18.8686	cb13874	cb25.fpc0039	1087936	G/A	AGTCTGAAATCAACAGATGAAAC	TATGATCTTCTATTTCGCAATTC	747	HpaII	247, 54, 286, 160	247, 340, 160
4	9553531	18.1974-18.8686	cb13874	cb25.fpc0039	1087936	G/A	AGTCTGAAATCAACAGATGAAAC	TATGATCTTCTATTTCGCAATTC	747	MspI	247, 54, 286, 160	247, 340, 160
4	9553531	18.1974-18.8686	cb13874	cb25.fpc0039	1087936	G/A	AGTCTGAAATCAACAGATGAAAC	TATGATCTTCTATTTCGCAATTC	747	PvuII	747	304, 443
4	9562447	18.1974-18.8686	cb13873	cb25.fpc0039	1079020	C/A	GTAAAAGCCTTCATGATCAGTT	CACATACCCAATTACTTTCAGTT	751	Csp6I	385, 82, 284	467, 284
4	9562447	18.1974-18.8686	cb13873	cb25.fpc0039	1079020	C/A	GTAAAAGCCTTCATGATCAGTT	CACATACCCAATTACTTTCAGTT	751	RsaI	386, 82, 283	468, 283
4	9565517	18.1974-18.8686	cb13872	cb25.fpc0039	1075950	G/C	AAAGTTTTAGGAAAGGAGTTCAC	GATATGCCCCTAGTTTTCTATTT	743	HpaII	343, 136, 264	479, 264
4	9565517	18.1974-18.8686	cb13872	cb25.fpc0039	1075950	G/C	AAAGTTTTAGGAAAGGAGTTCAC	GATATGCCCCTAGTTTTCTATTT	743	MspI	343, 136, 264	479, 264
4	9709299	18.1974-18.8686	cb32864	cb25.fpc0039	932168	T/C	GGAAGAGCTACTGGGAACTAAT	GAGAATCATGAGTTTTCTTTTTG	741	TaqI	184, 357, 200	184, 272, 85, 200
4	9709304	18.1974-18.8686	cb32863	cb25.fpc0039	932163	T/A	GGAAGAGCTACTGGGAACTAAT	GAGAATCATGAGTTTTCTTTTTG	741	BglII	449, 292	741
4	9709304	18.1974-18.8686	cb32863	cb25.fpc0039	932163	T/A	GGAAGAGCTACTGGGAACTAAT	GAGAATCATGAGTTTTCTTTTTG	741	DpnII	449, 97, 195	546, 195
4	9709304	18.1974-18.8686	cb32863	cb25.fpc0039	932163	T/A	GGAAGAGCTACTGGGAACTAAT	GAGAATCATGAGTTTTCTTTTTG	741	Sau3AI	449, 97, 195	546, 195
4	9823664	18.1974-18.8686	cb32857	cb25.fpc0039	817803	A/G	ATCTCAATAATAATGGGGTTGAC	TGTTCATTATGTTCAGGAATATCT	733	TaqI	422, 311	733
4	9836783	18.1974-18.8686	cb32848	cb25.fpc0039	804684	G/T	AAATTTTTCTATGACGTCGAACT	TGCCTTATATTGATATTCGTCTT	750	DpnII	526, 224	478, 48, 224
4	9836783	18.1974-18.8686	cb32848	cb25.fpc0039	804684	G/T	AAATTTTTCTATGACGTCGAACT	TGCCTTATATTGATATTCGTCTT	750	Sau3AI	526, 224	478, 48, 224
4	10094032	18.1974-18.8686	cb32836	cb25.fpc0039	547435	A/G	AAGATTGTCGACATTGCTACTTA	AGTTGGACAACGTCTCTAGTGT	749	EcoRV	749	433, 316
4	10242497	18.1974-18.8686	cb13669	cb25.fpc0039	398970	C/T	TATCGGTATTTTTCAATTTCTTG	ACGTTCATCAATGAGTAAGAGAC	748	HaeIII	330, 306, 112	636, 112
4	10242497	18.1974-18.8686	cb13669	cb25.fpc0039	398970	C/T	TATCGGTATTTTTCAATTTCTTG	ACGTTCATCAATGAGTAAGAGAC	748	TaqI	502, 246	331, 171, 246
4	10272024	18.1974-18.8686	cb32811	cb25.fpc0039	369443	T/A	CATATTTGAAAACCCAAAAATAG	CGAAATAACAAATGAGCTCTAAC	750	DraI	750	303, 447
4	10451345	18.1974-18.8686	cb32785	cb25.fpc0039	190122	A/G	AATATGAAATTGGACACGATAGA	TTTACCTGTTTTGGTTATTTTTG	750	TaqI	50, 700	50, 415, 285
4	10452382	18.1974-18.8686	cb13638	cb25.fpc0039	189085	A/G	TTCAAGAAGCAGCAAAAACT	TTGATAGGTCTAATATCGCATGT	585	Csp6I	98, 165, 130, 192	263, 130, 192
4	10452382	18.1974-18.8686	cb13638	cb25.fpc0039	189085	A/G	TTCAAGAAGCAGCAAAAACT	TTGATAGGTCTAATATCGCATGT	585	RsaI	99, 165, 130, 191	264, 130, 191
4	10454689	18.1974-18.8686	cb32781	cb25.fpc0039	186778	A/G	AGGAAATGATAAGAGCAGAAAAC	TTTTGATTAGACAGACAAACAATC	749	BstUI	42, 166, 541	42, 166, 86, 455
4	10479304	18.1974-18.8686	cb13603	cb25.fpc0039	162163	C/T	ATCTTCTGCCGTAAGTCTTTATT	GCTAATCTAAATATCGGCGTAAT	750	DpnII	479, 271	750
4	10479304	18.1974-18.8686	cb13603	cb25.fpc0039	162163	C/T	ATCTTCTGCCGTAAGTCTTTATT	GCTAATCTAAATATCGGCGTAAT	750	Sau3AI	479, 271	750
4	10498545	18.1974-18.8686	cb13595	cb25.fpc0039	142922	C/T	AAAATCGAGAAACATTTGTATGA	AAGGAGATAGTATTTGGGCATA	750	HaeIII	477, 273	750
4	10502388	18.1974-18.8686	cb32770	cb25.fpc0039	139079	T/C	TTATAATGAAAAATTGCAAAGATG	GCTAGTCCATTTTGAGAAATACA	749	HaeIII	245, 6, 498	245, 6, 29, 469
4	10505501	18.1974-18.8686	cb13583	cb25.fpc0039	135966	G/A	CGAAACCTTTTCTCGAAATTA	GTCGTTACAATCCACTTCATAGT	553	AluI	553	70, 483
4	10540401	18.1974-18.8686	cb32761	cb25.fpc0039	101066	T/C	GAAAAATGGACAAAAAGATGTAA	TTGAAACTTTAGAAATCGAAAAA	734	AluI	133, 142, 103, 356	133, 245, 356
4	11325303	20.018	cb16170	cb25.fpc0081	153202	C/T	AAACAAATTAACTCACCTCCTCT	GCCTGAAGATTACTGTAGATTTG	748	BstUI	463, 285	748
4	11325304	20.018	cb16171	cb25.fpc0081	153203	G/A	AAACAAATTAACTCACCTCCTCT	GCCTGAAGATTACTGTAGATTTG	748	BstUI	463, 285	748
4	11329061	20.018	cb16172	cb25.fpc0081	156960	A/G	GGTTCAGAGATTTCGAGTCC	TGCTCTTGTAATAGAGATGGAAC	736	XbaI	736	476, 260
4	11391693	20.018	cb16175	cb25.fpc0081	219592	G/A	ACATTCAATGGATTCAGACAA	AGCTGAATTTGGTAGAAGTTACA	750	DpnII	561, 189	479, 82, 189
4	11391693	20.018	cb16175	cb25.fpc0081	219592	G/A	ACATTCAATGGATTCAGACAA	AGCTGAATTTGGTAGAAGTTACA	750	Sau3AI	561, 189	479, 82, 189
4	11475247	20.018	cb34620	cb25.fpc0081	303146	C/T	AAATCAAAAAGCGTTTCCTAT	TGGTAGGCCACTCTAATCCT	605	EcoRV	555, 50	317, 238, 50
4	11486297	20.018	cb16179	cb25.fpc0081	314196	C/G	TGGACTAAAACTTAAAAAGGACA	GGAAAACTCTGAAATGTGTGA	740	XbaI	740	302, 438
4	11488748	20.018	cb44839	cb25.fpc0081	316647	T/G	TAGTTTTGCAGAAATCCAAGTT	CTCTTTTCTTTTCTCCTCATTTC	750	EcoRV	437, 313	370, 67, 313
4	11490670	20.018	cb34630	cb25.fpc0081	318569	T/C	TCCTTGATGAATGCAAAAAC	GTTTCATTTCCCTTTTCTCC	750	ApaI	750	273, 477
4	11490670	20.018	cb34630	cb25.fpc0081	318569	T/C	TCCTTGATGAATGCAAAAAC	GTTTCATTTCCCTTTTCTCC	750	HaeIII	750	271, 479
4	11490869	20.018	cb34634	cb25.fpc0081	318768	T/G	ACGAATGAATTCAATACGGTAG	TAAGAGAAGGGGAAAAAGAGAT	753	DraI	434, 319	753
4	11850953	20.018	cb48850	cb25.fpc1570	36881	C/T	CTTTGGAAATCTTCATTCTGAT	CATATCCTCAATCCATGACTTC	750	HindIII	750	314, 436
4	11853697	20.018	cb48851	cb25.fpc1570	39625	T/C	TCAAAACTCACGAGTTGGTC	GAGCAGGTAGCTGTCTAGAAATA	709	HaeIII	76, 633	76, 380, 253
4	11853862	20.018	cb48852	cb25.fpc1570	39790	C/G	AGATGATGGCGATGATATTC	ACATTTGACTGACTAAACGACAC	751	BstUI	291, 460	751
4	11855423	20.018	cb48858	cb25.fpc1570	41351	A/C	CAACGATAAGACATAGGAAAAAG	TAATTAGCACATCATGTCAGAAA	749	DpnII	435, 314	371, 64, 314
4	11855423	20.018	cb48858	cb25.fpc1570	41351	A/C	CAACGATAAGACATAGGAAAAAG	TAATTAGCACATCATGTCAGAAA	749	Sau3AI	435, 314	371, 64, 314
4	11869077	20.018	cb48866	cb25.fpc1570	55005	A/G	TTTATACATTTTCGGAACCTAGA	CGGAATACATAACACGAAAATAA	747	AluI	747	336, 411
4	11869286	20.018	cb48873	cb25.fpc1570	55214	G/A	GGTTGTTTTTACCATATTTTCAAT	CATCTGGAAGAAAAGAATTTGTA	745	HaeIII	320, 19, 406	745
4	11869306	20.018	cb48874	cb25.fpc1570	55234	C/T	GGTTGTTTTTACCATATTTTCAAT	CATCTGGAAGAAAAGAATTTGTA	745	HaeIII	320, 19, 406	745
4	11869800	20.018	cb48877	cb25.fpc1570	55728	T/A	TGTATTCCGATATGTTTTGTTTT	TACTAGACGTCTGATGAGCATTC	761	DraI	322, 439	761
4	11876336	20.018	cb48882	cb25.fpc1570	62264	G/T	GAATTTCCGAATTACTACAAATG	TCTAACATGAAAAATCGTCTTCT	707	EcoRV	503, 74, 130	577, 130
4	11931725	20.018	cb48917	cb25.fpc1570	117653	G/T	ACTTCGAACACTTCAAAACATT	TTTGCAAAAGTTATGGTACAGTC	750	SspI	575, 175	265, 310, 175
4	11933415	20.018	cb48934	cb25.fpc1570	119343	T/C	ACTTCCAGAAGAGAAAAGAGTG	TCCTAAACCTAGATAGGTCAGATT	749	Csp6I	749	314, 435
4	11933415	20.018	cb48934	cb25.fpc1570	119343	T/C	ACTTCCAGAAGAGAAAAGAGTG	TCCTAAACCTAGATAGGTCAGATT	749	RsaI	749	315, 434
4	11933884	20.018	cb48944	cb25.fpc1570	119812	G/A	CAACCTGAGCTCCAGATAGAT	AAGACAAAGCGAAATACACAAC	580	PvuII	92, 488	580
4	11936063	20.018	cb48946	cb25.fpc1570	121991	G/A	CAAGGCCTGTAATTAGGAGTT	AGAATACGTAGTTGTTTACGGTACT	752	EcoRI	67, 685	67, 335, 350
4	11936115	20.018	cb48948	cb25.fpc1570	122043	C/T	CAAGGCCTGTAATTAGGAGTT	AGAATACGTAGTTGTTTACGGTACT	752	ClaI	243, 211, 298	243, 509
4	11962288	20.018	cb48985	cb25.fpc1570	148216	G/T	GGAGAGATAAGGCAATAAATCAT	ACTCTCTGGAAATGCTCCTC	752	AluI	696, 56	442, 254, 56
4	12067714	20.018	cb49032	cb25.fpc1570	253642	C/T	AAAAATGGATGATGGATGAC	TGAATCTCGAAACATACAGTACC	745	HaeIII	244, 336, 9, 156	580, 9, 156
4	12131988	20.018	cb49046	cb25.fpc1570	317916	T/C	ATTGAGGTCAAAGTGTACGTCTA	CTACCATAGCCTCAGGTTTCT	702	DpnII	368, 131, 203	499, 203
4	12131988	20.018	cb49046	cb25.fpc1570	317916	T/C	ATTGAGGTCAAAGTGTACGTCTA	CTACCATAGCCTCAGGTTTCT	702	Sau3AI	368, 131, 203	499, 203
4	12153676	20.018	cb7801	cb25.fpc1570	339604	T/A	CGATGATTTAAAACAGAATAAGAA	AAGAATGGAATACATCACTGCTA	747	SspI	722, 25	502, 220, 25
4	12164762	20.018	cb7818	cb25.fpc1570	350690	A/T	CTATCACCAGCTATGACTACCAG	CAGGAAATTGAAAATGAAAGAA	750	XbaI	750	442, 308
4	12191369	20.018	cb28646	cb25.fpc1570	377297	T/G	AAAGAAAATCTGTCCCATTTTAG	TTAGGTATTCAAATTAGGCAAAA	748	AluI	232, 343, 173	232, 212, 131, 173
4	12193318	20.018	cb7840	cb25.fpc1570	379246	T/C	TGCCAAAACTAAATAAATGAAAC	TTCGTATGACTTGTGACACATT	751	HindIII	172, 96, 483	172, 579
4	12193407	20.018	cb7837	cb25.fpc1570	379335	G/A	TGCCAAAACTAAATAAATGAAAC	TTCGTATGACTTGTGACACATT	751	Csp6I	362, 389	751
4	12193407	20.018	cb7837	cb25.fpc1570	379335	G/A	TGCCAAAACTAAATAAATGAAAC	TTCGTATGACTTGTGACACATT	751	RsaI	363, 388	751
4	12193435	20.018	cb7835	cb25.fpc1570	379363	C/G	TGCCAAAACTAAATAAATGAAAC	TTCGTATGACTTGTGACACATT	751	ApaI	389, 362	751
4	12193514	20.018	cb7833	cb25.fpc1570	379442	T/A	GTCTACTAAAACTTCCTCCTTTTG	AAGCTATGAATTTTGTTTGGTTA	750	SspI	341, 409	283, 58, 409
4	12200540	20.018	cb49066	cb25.fpc1570	386468	T/G	GCAGTGAAAACCATAATAGAGAA	TAGACAGTTTACCATTTCATCGT	559	AluI	462, 97	462, 39, 58
4	12244558	20.018	cb7874	cb25.fpc1570	430486	T/C	AAAAATATTGGCAGGAAAAGTAT	AATTTCCTTAAAAATTCGCTAAA	746	HaeIII	746	386, 360
4	12246342	20.018	cb7879	cb25.fpc1570	432270	T/A	AATTTTTGCCTCTAGATTTGAA	AAAATGATTCCTCACGTTTCTA	751	DraI	206, 157, 388	206, 545
4	12361507	20.018	cb49085	cb25.fpc1570	547435	C/T	CAGTACAACTTTGATCCCAATTA	CCAAAAGTATCTGTTTTCAAGTC	748	HaeIII	441, 307	748
4	12462997	20.6028	cb33401	cb25.fpc4090	42543	G/T	ATTATTCACTATTCGCAAGCATA	TGTTTGAAATGGTAATTTTCCTA	748	HaeIII	499, 249	748
4	12489515	20.6028	cb14876	cb25.fpc4090	69061	C/T	TTGAAATTTTTAGTCTTGGATTC	CTCGATTTTCTCGAATTTTAAC	744	HpaII	468, 242, 34	710, 34
4	12489515	20.6028	cb14876	cb25.fpc4090	69061	C/T	TTGAAATTTTTAGTCTTGGATTC	CTCGATTTTCTCGAATTTTAAC	744	MspI	468, 242, 34	710, 34
4	12559096	20.6028	cb14884	cb25.fpc4090	138642	T/C	TTTATCCGGTTAACCTCTTCTAT	TTCATCAATATTATTCGGAAGTC	749	EcoRV	203, 546	203, 73, 473
4	12559205	20.6028	cb33423	cb25.fpc4090	138751	T/C	TTTATCCGGTTAACCTCTTCTAT	TTCATCAATATTATTCGGAAGTC	749	BamHI	385, 364	749
4	12559205	20.6028	cb33423	cb25.fpc4090	138751	T/C	TTTATCCGGTTAACCTCTTCTAT	TTCATCAATATTATTCGGAAGTC	749	DpnII	385, 364	749
4	12559205	20.6028	cb33423	cb25.fpc4090	138751	T/C	TTTATCCGGTTAACCTCTTCTAT	TTCATCAATATTATTCGGAAGTC	749	Sau3AI	385, 364	749
4	12559371	20.6028	cb33425	cb25.fpc4090	138917	A/G	TCAAAATTCTAACTCAAAATGAAA	GAACAACATCTCCTTCTTCTACA	750	EcoRI	499, 72, 71, 108	571, 71, 108
4	12572775	20.6028	cb14892	cb25.fpc4090	152321	C/T	GCTTTGATTTATGACATTGAAAA	TCACAAATACGTTACCAAACTG	750	TaqI	249, 117, 332, 52	366, 332, 52
4	12572890	20.6028	cb14897	cb25.fpc4090	152436	G/C	TGATTTATGACATTGAAAAATTG	ATTTCACAAATACGTTACCAAAC	749	AluI	689, 60	360, 329, 60
4	12572890	20.6028	cb14897	cb25.fpc4090	152436	G/C	TGATTTATGACATTGAAAAATTG	ATTTCACAAATACGTTACCAAAC	749	SacI	749	362, 387
4	12572926	20.6028	cb61947	cb25.fpc4090	152472	A/G	TGATTTATGACATTGAAAAATTG	ATTTCACAAATACGTTACCAAAC	749	DpnII	102, 240, 407	102, 240, 54, 353
4	12572926	20.6028	cb61947	cb25.fpc4090	152472	A/G	TGATTTATGACATTGAAAAATTG	ATTTCACAAATACGTTACCAAAC	749	Sau3AI	102, 240, 407	102, 240, 54, 353
4	12573396	20.6028	cb14901	cb25.fpc4090	152942	C/T	TGTTTCAAATAGGTTTATTGTGTT	AGTTACCTTCTTTTCCTGACACT	748	DpnII	428, 39, 166, 115	467, 166, 115
4	12573396	20.6028	cb14901	cb25.fpc4090	152942	C/T	TGTTTCAAATAGGTTTATTGTGTT	AGTTACCTTCTTTTCCTGACACT	748	Sau3AI	428, 39, 166, 115	467, 166, 115
4	12618956	20.6028	cb33448	cb25.fpc4090	198502	T/A	TGAAATTCTAAAATAACGGCTAA	AAAATGGTTGAAGCTGTAGAATA	749	SspI	749	265, 484
4	12619341	20.6028	cb33455	cb25.fpc4090	198887	G/A	AAAATGAATCTACTGACGATGAA	TCATTTAGAAACCAGTGAAAACT	750	EcoRI	490, 260	750
4	12676674	20.6028	cb33468	cb25.fpc4090	256220	C/T	TCTTCCACCTCTATTTTTCATC	ATCATGAAATCCTGGAAAAAC	750	BstUI	282, 468	750
4	12927243	25.512	cb18512	cb25.fpc4132	61666	T/A	GAGAAATTTGAAAATTGTGTCAG	AATTAGCGATTTTTGATAGTTTTT	750	SspI	142, 149, 459	142, 608
4	12933113	25.512	cb63182	cb25.fpc4132	67536	C/G	GAGCAGTACCAAATTTCATTTAT	CTAGATATTCGCTTTTTCGTGTA	738	HaeIII	114, 624	114, 325, 299
4	12945285	25.512	cb36559	cb25.fpc4132	79708	G/A	GTAAATATGTATTTCCCCGTTTT	GAATTCCGTAACTGATGTTATTACT	740	TaqI	518, 8, 214	489, 29, 8, 214
4	12945412	25.512	cb18541	cb25.fpc4132	79835	A/C	TCTAAAAATGTTTCAAGTTTATGC	TAAATTTACTGCGCTTTCTGA	768	SspI	495, 273	768
4	12966020	25.512	cb36170	cb25.fpc4132	100443	A/G	AAGACATCAATCACTTCTTCTTG	TTTTGTGCTAGTTACGCAGTTA	744	XhoI	744	472, 272
4	12969999	25.512	cb36173	cb25.fpc4132	104422	C/G	GAGAGCATCAGTTTCTTGTTTC	GGTCAAGGAATGACAAATAGTAA	644	AluI	383, 261	383, 72, 189
4	12969999	25.512	cb36173	cb25.fpc4132	104422	C/G	GAGAGCATCAGTTTCTTGTTTC	GGTCAAGGAATGACAAATAGTAA	644	HindIII	644	453, 191
4	13497220	30.9568	cb45936	cb25.fpc0107	43938	C/G	AGCTGTACGCAGAGTGACAT	CACACGATTTATACAGATGACAA	752	HaeIII	59, 431, 262	59, 206, 225, 262
4	13498605	30.9568	cb45940	cb25.fpc0107	45323	C/A	GAGTCTCGATTTCTCCTAACAG	CTTAAAATGAGCCAAGAATCAC	748	HaeIII	390, 358	748
4	13498709	30.9568	cb45942	cb25.fpc0107	45427	G/C	GAGTCTCGATTTCTCCTAACAG	CTTAAAATGAGCCAAGAATCAC	748	BstUI	308, 96, 344	308, 96, 90, 254
4	13534368	30.9568	cb45949	cb25.fpc0107	81086	G/A	AAATTTCCCCATACTCGTATTT	TAGAACATCAAGAAAGCCTTTTA	746	HpaII	400, 8, 338	400, 346
4	13534368	30.9568	cb45949	cb25.fpc0107	81086	G/A	AAATTTCCCCATACTCGTATTT	TAGAACATCAAGAAAGCCTTTTA	746	MspI	400, 8, 338	400, 346
4	13536171	30.9568	cb45960	cb25.fpc0107	82889	A/G	CTCGACATCAATTATCAGTGG	GTTGGTCCATTGTAGATTATCAG	750	EcoRI	349, 401	349, 139, 262
4	13536311	30.9568	cb45965	cb25.fpc0107	83029	G/A	TTTAAATAGCTTTTGGTGTTTTG	TGCAGCGAAGTTATAGACTTATT	749	TaqI	266, 216, 26, 241	482, 26, 241
4	13610561	37.5236-41.1551	cb56301	cb25.fpc3835	788095	T/A	GGATGACGAAACAGTTGTAAAT	ATTAGGGGAGTCGAAAATTG	716	DraI	228, 106, 382	334, 382
4	13613346	37.5236-41.1551	cb56274	cb25.fpc3835	785310	G/C	GATACGTTTTGGTTTGTAACTTC	CAAACAAAAATGACTACAGCATA	750	HaeIII	488, 262	750
4	13613405	37.5236-41.1551	cb56271	cb25.fpc3835	785251	C/A	GATACGTTTTGGTTTGTAACTTC	CAAACAAAAATGACTACAGCATA	750	HpaII	428, 126, 196	554, 196
4	13613405	37.5236-41.1551	cb56271	cb25.fpc3835	785251	C/A	GATACGTTTTGGTTTGTAACTTC	CAAACAAAAATGACTACAGCATA	750	MspI	428, 126, 196	554, 196
4	13617577	37.5236-41.1551	cb56260	cb25.fpc3835	781079	G/A	TTTTTGTTGAAATGTGTAAAATG	TTTTTGATCTCTGAAAATTAAATG	735	AluI	735	407, 328
4	13617577	37.5236-41.1551	cb56260	cb25.fpc3835	781079	G/A	TTTTTGTTGAAATGTGTAAAATG	TTTTTGATCTCTGAAAATTAAATG	735	HindIII	735	405, 330
4	13617854	37.5236-41.1551	cb56249	cb25.fpc3835	780802	C/T	GGACACAGCCTAGACAAAAA	CTTTAGTTTTCCGAATTTTCAGT	750	HaeIII	334, 416	750
4	13668802	37.5236-41.1551	cb56238	cb25.fpc3835	729854	A/G	CGTTAAAAATGGTAGAAATTGAC	TTGATTAAAGAATAACGAAAATGA	750	HaeIII	750	443, 307
4	13708400	37.5236-41.1551	cb56209	cb25.fpc3835	690256	T/C	CTACCGTATACCGAGTGATACAT	GTTCCTCATCATTTTTGAGTTT	735	DraI	252, 79, 404	252, 483
4	13718334	37.5236-41.1551	cb56208	cb25.fpc3835	680322	C/T	AATTCTTGCCAACATTTCTATC	CAACATTTTTCAACGAATTTTAG	747	TaqI	271, 231, 245	502, 245
4	13718349	37.5236-41.1551	cb56207	cb25.fpc3835	680307	A/G	AATTCTTGCCAACATTTCTATC	CAACATTTTTCAACGAATTTTAG	747	KpnI	747	261, 486
4	13718357	37.5236-41.1551	cb56206	cb25.fpc3835	680299	T/G	AATTCTTGCCAACATTTCTATC	CAACATTTTTCAACGAATTTTAG	747	NcoI	145, 101, 361, 140	145, 462, 140
4	13718439	37.5236-41.1551	cb56202	cb25.fpc3835	680217	A/G	GGTTGACTTCAGTGAAATTGAT	ATGTCTGTGATGCTCCTAATG	739	DraI	60, 190, 489	60, 679
4	13718659	37.5236-41.1551	cb56199	cb25.fpc3835	679997	A/T	TGGTTGACTTCAGTGAAATTG	TTTTCTCTAAATCGTCTCAAAAA	532	SspI	33, 499	532
4	13721854	37.5236-41.1551	cb56184	cb25.fpc3835	676802	T/C	TTATAAGTCGAAATAGCCAGAAA	AAAGTGGCTTAATTGACTGAAAT	750	HaeIII	547, 203	259, 288, 203
4	13778397	37.5236-41.1551	cb56166	cb25.fpc3835	620259	T/G	AGTGTTTCGGGTTACTGTAGTTT	AAAATATGAGGTGAGCAATTTTT	750	XbaI	750	319, 431
4	13779494	37.5236-41.1551	cb56157	cb25.fpc3835	619162	A/C	CAGTTTACGGAAATTTTCAAG	TAGCATGTCTGGACTATTGTTTT	756	SspI	366, 190, 200	556, 200
4	13779794	37.5236-41.1551	cb56150	cb25.fpc3835	618862	G/T	AACTATAGTCCCTATCCACCTGT	GAAGGTTTGAAGCATATTAAGGT	750	TaqI	350, 400	750
4	13848452	37.5236-41.1551	cb56098	cb25.fpc3835	550204	A/G	CTTCTCATCATCATCATCATCTT	TCACATTTTCCCAATTTCTAAG	750	PstI	469, 281	750
4	13848486	37.5236-41.1551	cb56097	cb25.fpc3835	550170	A/G	TAAGAACACACAGCATAATTGAA	GACAGTTTTTCACAGAGTTTCAG	750	SacI	290, 460	290, 205, 255
4	13848540	37.5236-41.1551	cb56095	cb25.fpc3835	550116	T/C	TAAGAACACACAGCATAATTGAA	GACAGTTTTTCACAGAGTTTCAG	750	BstUI	123, 627	123, 317, 310
4	13931311	37.5236-41.1551	cb56084	cb25.fpc3835	467345	T/C	TGTTGTAAACGAGATCATTTTAAG	GACCATTATTGAATTTTTGAGAA	747	PvuII	747	255, 492
4	13987345	37.5236-41.1551	cb56077	cb25.fpc3835	411311	T/C	ATTCCTTATCAATTTCTGACTCC	GCAGAACCTGTATAATTGAAATG	747	TaqI	117, 630	117, 245, 385
4	14176522	37.5236-41.1551	cb56018	cb25.fpc3835	222134	T/C	AACCCGAATTTTAGAAAATCTAT	ATTTGTTTGTTCAAGCAGTTAGT	748	TaqI	30, 718	30, 376, 342
4	14183978	37.5236-41.1551	cb56012	cb25.fpc3835	214678	T/C	TTTAAACATCCTCACAAATTTTC	ATTCTGAGATGAAGGCTAAACAT	744	DpnII	376, 368	744
4	14183978	37.5236-41.1551	cb56012	cb25.fpc3835	214678	T/C	TTTAAACATCCTCACAAATTTTC	ATTCTGAGATGAAGGCTAAACAT	744	Sau3AI	376, 368	744
4	14184024	37.5236-41.1551	cb56011	cb25.fpc3835	214632	C/G	TTTAAACATCCTCACAAATTTTC	ATTCTGAGATGAAGGCTAAACAT	744	PvuII	335, 409	744
4	14184158	37.5236-41.1551	cb56009	cb25.fpc3835	214498	G/A	TGTTAAATTTTCAGGATCTTCAG	GAAGCATATTTTTCAGTTTTCAG	750	HindIII	372, 378	750
4	14192762	37.5236-41.1551	cb55996	cb25.fpc3835	205894	G/A	ACAGGAGATTTTTCGTAGTTTTT	GTTAAGATTTGATTTTGGGAAAC	710	DraI	398, 11, 301	212, 186, 11, 301
4	14310013	37.5236-41.1551	cb55961	cb25.fpc3835	88643	C/T	CACAATAGTGAGATGATGCTCTT	AATCGAAAAATTGGATTAACATA	742	AluI	256, 279, 53, 154	535, 53, 154
4	14310361	37.5236-41.1551	cb55955	cb25.fpc3835	88295	T/A	ATAATAAAGAAAGGAAGGGAAAA	AACCTGAAAAATTAGAACAATCA	750	DpnII	72, 631, 47	72, 394, 237, 47
4	14310361	37.5236-41.1551	cb55955	cb25.fpc3835	88295	T/A	ATAATAAAGAAAGGAAGGGAAAA	AACCTGAAAAATTAGAACAATCA	750	Sau3AI	72, 631, 47	72, 394, 237, 47
4	14310401	37.5236-41.1551	cb55953	cb25.fpc3835	88255	G/A	ATAATAAAGAAAGGAAGGGAAAA	AACCTGAAAAATTAGAACAATCA	750	TaqI	30, 38, 358, 324	30, 38, 682
4	14449561	42.3897-42.9612	cb51517	cb25.fpc2328	178328	T/C	AAACACTTTAGCCAATTCTTTTT	TGATTTTTAAGAAGTTGTTCTTGT	746	Csp6I	746	318, 428
4	14449561	42.3897-42.9612	cb51517	cb25.fpc2328	178328	T/C	AAACACTTTAGCCAATTCTTTTT	TGATTTTTAAGAAGTTGTTCTTGT	746	RsaI	746	319, 427
4	14460160	42.3897-42.9612	cb51504	cb25.fpc2328	167729	T/C	GGTTTCTGACTCTCACTTGAAT	CGTTAAATTTAGCTGTTGTTTTC	753	AluI	324, 172, 245, 12	324, 417, 12
4	14460280	42.3897-42.9612	cb51502	cb25.fpc2328	167609	A/T	GGTTTCTGACTCTCACTTGAAT	CGTTAAATTTAGCTGTTGTTTTC	753	SspI	753	378, 375
4	14464723	42.3897-42.9612	cb51489	cb25.fpc2328	163166	A/G	ATTTCTTTTCAGATTTTCAGATTT	TCAGAAAATATCTTAGACCCAACT	749	DraI	33, 186, 69, 461	33, 186, 530
4	14485374	42.3897-42.9612	cb51486	cb25.fpc2328	142515	C/T	CTACGAATTCTTGTCATTTTAGC	CATTGAGATTTATTGAATTTTTGA	750	DpnII	750	274, 78, 398
4	14485374	42.3897-42.9612	cb51486	cb25.fpc2328	142515	C/T	CTACGAATTCTTGTCATTTTAGC	CATTGAGATTTATTGAATTTTTGA	750	Sau3AI	750	274, 78, 398
4	14485374	42.3897-42.9612	cb51486	cb25.fpc2328	142515	C/T	CTACGAATTCTTGTCATTTTAGC	CATTGAGATTTATTGAATTTTTGA	750	XbaI	750	355, 395
4	14485705	42.3897-42.9612	cb51482	cb25.fpc2328	142184	C/T	TCTCACATATATAAGGGCTAGAAA	AAGTTATGACGTGTTGAATTTGT	614	AluI	614	485, 129
4	14488057	42.3897-42.9612	cb51463	cb25.fpc2328	139832	C/T	CCTTATCACTCCAACAATTAAAA	TTTGACAGATAACTCGTGAAAGT	733	TaqI	255, 242, 74, 162	255, 316, 162
4	14489872	42.3897-42.9612	cb51449	cb25.fpc2328	138017	A/G	ACTGAGAACGTCTTAGTTTTTCA	GTCACGGTATTTTGACAGATAAT	744	HpaII	308, 436	308, 92, 344
4	14489872	42.3897-42.9612	cb51449	cb25.fpc2328	138017	A/G	ACTGAGAACGTCTTAGTTTTTCA	GTCACGGTATTTTGACAGATAAT	744	MspI	308, 436	308, 92, 344
4	14489999	42.3897-42.9612	cb51447	cb25.fpc2328	137890	T/A	ACTGAGAACGTCTTAGTTTTTCA	GTCACGGTATTTTGACAGATAAT	744	DraI	353, 391	274, 79, 391
4	14490076	42.3897-42.9612	cb51445	cb25.fpc2328	137813	A/C	GATAGAGATATGCCAATCACTTG	AGAATTGATAAGAAACGGATCA	747	Csp6I	361, 386	340, 21, 386
4	14490076	42.3897-42.9612	cb51445	cb25.fpc2328	137813	A/C	GATAGAGATATGCCAATCACTTG	AGAATTGATAAGAAACGGATCA	747	RsaI	362, 385	341, 21, 385
4	14491908	42.3897-42.9612	cb51435	cb25.fpc2328	135981	A/T	CTTTAGACAAAAATTGAAAAATTG	CAAGTGTACCGATCCAGAGT	720	XbaI	498, 222	720
4	14591186	42.3897-42.9612	cb51418	cb25.fpc2328	36703	A/G	GTTTCAAAGTTAAAAGGTTCCAC	GCAAATCTGTAAATGTTTTGAA	750	DraI	253, 88, 136, 273	341, 137, 272
4	14717111	43.5529-44.1377	cb67335	cb25.fpc4347	89123	G/A	TACCATATGAAATTTGGCATCT	AGTAAAACAGCCAGTATGCTCTA	751	TaqI	218, 112, 121, 300	218, 112, 421
4	14722956	43.5529-44.1377	cb67381	cb25.fpc4347	94968	T/C	AAAAACATTTTCACTGATTTTGA	CTAGAGGCAAGAGGCTTCTAAT	742	ApaI	742	338, 404
4	14722956	43.5529-44.1377	cb67381	cb25.fpc4347	94968	T/C	AAAAACATTTTCACTGATTTTGA	CTAGAGGCAAGAGGCTTCTAAT	742	HaeIII	742	336, 406
4	14726083	43.5529-44.1377	cb67392	cb25.fpc4347	98095	T/A	TAGAAGAAGATTAGTTGCGATTG	AAAGCACAAAGGATGGTAAAC	745	DraI	745	271, 474
4	14726086	43.5529-44.1377	cb67393	cb25.fpc4347	98098	C/A	TAGAAGAAGATTAGTTGCGATTG	AAAGCACAAAGGATGGTAAAC	745	DraI	745	271, 474
4	14728192	43.5529-44.1377	cb67413	cb25.fpc4347	100204	G/A	AAAGTTTTTGTTTAAACCCTTTC	CTTGAGTTTTAGCTCTCCAGTC	749	BstUI	343, 307, 99	650, 99
4	14728291	43.5529-44.1377	cb67415	cb25.fpc4347	100303	C/T	AAAGTTTTTGTTTAAACCCTTTC	CTTGAGTTTTAGCTCTCCAGTC	749	HaeIII	442, 307	749
4	14751055	43.5529-44.1377	cb67427	cb25.fpc4347	123067	G/T	AAGTTTCTGGATGAGAAGTTGAT	AGAAGAATTTTGTAAAGCTTTGTT	741	EcoRV	479, 35, 227	514, 227
4	14753187	43.5529-44.1377	cb67436	cb25.fpc4347	125199	A/T	TTATTGCTATATTTTCCCATTTTT	TCTGAAATAAGTATTTGCACTGA	750	EcoRV	396, 279, 75	675, 75
4	14866912	43.5529-44.1377	cb30719	cb25.fpc4347	238924	G/T	GTGAAGCCATCTACAAAGAACT	AAAGCTGTTTTCAAAAATGACTA	734	EcoRV	418, 35, 281	418, 316
4	14868804	43.5529-44.1377	cb67484	cb25.fpc4347	240816	C/A	TAAATTCGCTGAGTTTTAAGGT	TTATAACTCGGCTCAAATAAGTC	751	SspI	603, 31, 117	333, 270, 31, 117
4	14869034	43.5529-44.1377	cb67490	cb25.fpc4347	241046	C/G	ATAGATGCTTTTCAGATTTTTCA	GAGAAATCGAATTTCAAATCTTTA	678	AluI	389, 77, 212	389, 289
4	14870291	43.5529-44.1377	cb10868	cb25.fpc4347	242303	A/G	CTTTTTGATGGCCAGATTATT	AGCAACTACAACATTGGCTAC	748	DraI	345, 96, 307	345, 403
5	1071142	0.6536	cb39430	cb25.fpc0024	282541	T/C	AGGATCAGTTTTGCTATTCTTTT	GTCCCCAAAGTATAATTGATAGG	748	HpaII	748	250, 498
5	1071142	0.6536	cb39430	cb25.fpc0024	282541	T/C	AGGATCAGTTTTGCTATTCTTTT	GTCCCCAAAGTATAATTGATAGG	748	MspI	748	250, 498
5	1103303	0.6536	cb41945	cb25.fpc0024	250380	T/G	TTTTTGGTAGAGATCGTAGAAGA	CTGTGACGACCAAGAAAAAT	731	SspI	313, 418	731
5	1142221	0.6536	cb41941	cb25.fpc0024	211462	T/C	GCTTACGGTAGTGCATTCAT	AGAAAGATTCCATTGTCAGTGT	753	HaeIII	704, 49	334, 370, 49
5	1171027	0.6536	cb41935	cb25.fpc0024	190939	A/G	CTTATATACGGAATCGTGAATGT	AATGAAATAGGGTTAATACAGAGC	749	DpnII	343, 406	343, 69, 337
5	1171027	0.6536	cb41935	cb25.fpc0024	190939	A/G	CTTATATACGGAATCGTGAATGT	AATGAAATAGGGTTAATACAGAGC	749	Sau3AI	343, 406	343, 69, 337
5	1216510	0.6536	cb41884	cb25.fpc0024	137173	T/C	ATTTCTAGATTTTGTGTGAGAGC	GATCTAGTGGTTCAGAAGATTGA	749	BclI	749	433, 316
5	1219730	0.6536	cb41880	cb25.fpc0024	133953	A/T	CTAATGAGACAGATGTTGGAAAT	CCTTGTATCACTTCAAAGTTTTC	749	EcoRI	749	329, 420
5	1225408	0.6536	cb41872	cb25.fpc0024	128275	A/G	GATTTATGTTATGATGCGTTTTT	GAGGATTTAGAAGACGTCACAA	749	EcoRI	749	293, 456
5	1225425	0.6536	cb41871	cb25.fpc0024	128258	G/C	GATTTATGTTATGATGCGTTTTT	GAGGATTTAGAAGACGTCACAA	749	HaeIII	89, 188, 472	89, 660
5	1702272	1.8732	cb61975	cb25.fpc4095	84819	G/A	AAATCCATTCTTTCATTTGATG	GGATGGTTATCTCTCTTATCTCC	753	SspI	753	444, 309
5	1729511	2.5021-3.1557	cb49501	cb25.fpc2114	26666	C/T	GAAATTTTAATTTTTCCGAAAGT	ACCCCAAGATTGTTATGTCA	746	TaqI	261, 97, 388	261, 485
5	1781701	2.5021-3.1557	cb49544	cb25.fpc2114	78856	G/A	TACGAAAGGGATATTTGAAGTTT	AATGGATGATCATTTTGTAACAC	754	HpaII	339, 73, 342	412, 342
5	1781701	2.5021-3.1557	cb49544	cb25.fpc2114	78856	G/A	TACGAAAGGGATATTTGAAGTTT	AATGGATGATCATTTTGTAACAC	754	MspI	339, 73, 342	412, 342
5	1781737	2.5021-3.1557	cb49546	cb25.fpc2114	78892	G/T	TACGAAAGGGATATTTGAAGTTT	AATGGATGATCATTTTGTAACAC	754	Csp6I	378, 131, 65, 180	509, 65, 180
5	1781737	2.5021-3.1557	cb49546	cb25.fpc2114	78892	G/T	TACGAAAGGGATATTTGAAGTTT	AATGGATGATCATTTTGTAACAC	754	RsaI	379, 131, 65, 179	510, 65, 179
5	1838046	2.5021-3.1557	cb49574	cb25.fpc2114	135201	A/G	ACAAAAATTGAAAAGTGTTGAAG	TATTCGGCCCCTTTTATTAT	749	DraI	65, 251, 307, 126	65, 558, 126
5	1838171	2.5021-3.1557	cb49575	cb25.fpc2114	135326	T/C	TTCTATGATTTTTGACCATTTTC	AAGTTAAATTCTTGCCATTTCTT	749	TaqI	722, 27	264, 458, 27
5	1876026	2.5021-3.1557	cb49589	cb25.fpc2114	173181	C/G	TTCAACACAAGTTCAACTCATC	GTTTATCAAGCCATTTAGTGTTG	750	BclI	398, 352	750
5	1876026	2.5021-3.1557	cb49589	cb25.fpc2114	173181	C/G	TTCAACACAAGTTCAACTCATC	GTTTATCAAGCCATTTAGTGTTG	750	DpnII	302, 96, 352	302, 448
5	1876026	2.5021-3.1557	cb49589	cb25.fpc2114	173181	C/G	TTCAACACAAGTTCAACTCATC	GTTTATCAAGCCATTTAGTGTTG	750	Sau3AI	302, 96, 352	302, 448
5	1902504	2.5021-3.1557	cb49618	cb25.fpc2114	199659	G/A	CTAGAAAATTTATGAACTTCCATGT	AACGCATTCTGTCTAGTGATTT	750	SspI	162, 588	162, 200, 388
5	1902558	2.5021-3.1557	cb49619	cb25.fpc2114	199713	G/A	CTAGAAAATTTATGAACTTCCATGT	AACGCATTCTGTCTAGTGATTT	750	SacI	218, 71, 129, 332	218, 71, 461
5	1902558	2.5021-3.1557	cb49619	cb25.fpc2114	199713	G/A	CTAGAAAATTTATGAACTTCCATGT	AACGCATTCTGTCTAGTGATTT	750	TaqI	412, 260, 46, 32	672, 46, 32
5	1902651	2.5021-3.1557	cb49622	cb25.fpc2114	199806	A/T	AAACTACGGTATTTGCTCTAAAA	AAGAAGCCAATTCTTTTCAGT	739	DraI	508, 231	473, 35, 231
5	1902748	2.5021-3.1557	cb49624	cb25.fpc2114	199903	A/C	AAAACTTCAGATTTCGTTCAAG	AAAAATGAAGAAAAACGATTACA	616	Csp6I	404, 212	130, 274, 212
5	1902748	2.5021-3.1557	cb49624	cb25.fpc2114	199903	A/C	AAAACTTCAGATTTCGTTCAAG	AAAAATGAAGAAAAACGATTACA	616	RsaI	405, 211	131, 274, 211
5	1916612	2.5021-3.1557	cb49634	cb25.fpc2114	213767	C/T	TCCAAGATCTGGAGTCTTTTT	AAAATTTCTTACATCACCACACT	731	HaeIII	287, 320, 124	607, 124
5	1967009	2.5021-3.1557	cb49646	cb25.fpc2114	264164	G/A	AATTGTAAAAACCCCGACTC	TCACCCACATTGATATGACTT	742	HindIII	742	337, 405
5	1967313	2.5021-3.1557	cb49649	cb25.fpc2114	264468	T/G	ACAAAGTAGCTGTGAAGACTGTT	ATTTTCCCCTTTTGTCTCTTAT	745	Csp6I	745	484, 261
5	1967313	2.5021-3.1557	cb49649	cb25.fpc2114	264468	T/G	ACAAAGTAGCTGTGAAGACTGTT	ATTTTCCCCTTTTGTCTCTTAT	745	RsaI	745	485, 260
5	1968404	2.5021-3.1557	cb49655	cb25.fpc2114	265559	T/C	ATTCTAGCAGAGTGCCTACAGT	CATTTTCACTCCCCTCTCTAC	749	TaqI	50, 322, 377	50, 322, 69, 308
5	1990902	2.5021-3.1557	cb49664	cb25.fpc2114	288057	T/C	ATTAGTGTATTCCCATCGTGTT	AAAAAGTTATGAAATTTAACCCATA	744	DraI	343, 149, 252	343, 401
5	1990903	2.5021-3.1557	cb49665	cb25.fpc2114	288058	T/A	ATTAGTGTATTCCCATCGTGTT	AAAAAGTTATGAAATTTAACCCATA	744	DraI	343, 149, 252	343, 401
5	1990915	2.5021-3.1557	cb49666	cb25.fpc2114	288070	T/C	AGTGTATTCCCATCGTGTTCT	AAAAAGTTATGAAATTTAACCCATA	741	AluI	741	500, 241
5	1990990	2.5021-3.1557	cb49668	cb25.fpc2114	288145	C/A	CATGGTTTTGAAGTAATGCTAGA	AAAAAGTTATGAAATTTAACCCATA	660	DpnII	192, 299, 112, 57	192, 411, 57
5	1990990	2.5021-3.1557	cb49668	cb25.fpc2114	288145	C/A	CATGGTTTTGAAGTAATGCTAGA	AAAAAGTTATGAAATTTAACCCATA	660	Sau3AI	192, 299, 112, 57	192, 411, 57
5	1993196	2.5021-3.1557	cb49676	cb25.fpc2114	290351	T/C	CCTTGATTTACTTTAAACTTCTTTC	AGAATTCTTCAAACGTTTTCTTC	628	HpaII	223, 219, 186	136, 87, 219, 186
5	1993196	2.5021-3.1557	cb49676	cb25.fpc2114	290351	T/C	CCTTGATTTACTTTAAACTTCTTTC	AGAATTCTTCAAACGTTTTCTTC	628	MspI	223, 219, 186	136, 87, 219, 186
5	2115478	3.1557	cb64293	cb25.fpc4202	28453	T/C	CACATATAGCTTGCTGCTCTC	ATACCCTCTATTAGATCGGCATA	752	ClaI	752	266, 486
5	2151955	3.1557	cb64308	cb25.fpc4202	64930	C/T	TTTATAGGTAATTCGTCCAAAAA	CCATAATTACCAAACATCAGTGT	748	BclI	748	406, 342
5	2151955	3.1557	cb64308	cb25.fpc4202	64930	C/T	TTTATAGGTAATTCGTCCAAAAA	CCATAATTACCAAACATCAGTGT	748	DpnII	748	406, 342
5	2151955	3.1557	cb64308	cb25.fpc4202	64930	C/T	TTTATAGGTAATTCGTCCAAAAA	CCATAATTACCAAACATCAGTGT	748	Sau3AI	748	406, 342
5	2152338	3.1557	cb64314	cb25.fpc4202	65313	T/C	TTTATCAGTGTGGTTAGATGACA	ATTAACCGAATGTCTCACTATCA	684	TaqI	430, 254	309, 121, 254
5	2154426	3.1557	cb64326	cb25.fpc4202	67401	G/A	CAGAAACTAACGTACTTGATCTGA	AAATAAATAGATTCGGAAAACATC	769	SspI	116, 26, 627	116, 26, 315, 312
5	2211422	3.1557	cb64348	cb25.fpc4202	124397	T/A	ACATATCCATACTTCCAGACTCA	AGAACATCCAGCAGCAATAC	742	Csp6I	101, 39, 294, 308	101, 39, 602
5	2211422	3.1557	cb64348	cb25.fpc4202	124397	T/A	ACATATCCATACTTCCAGACTCA	AGAACATCCAGCAGCAATAC	742	RsaI	102, 39, 294, 307	102, 39, 601
5	2211683	3.1557	cb64349	cb25.fpc4202	124658	G/C	GGTAGAAACTTACATGGAATGAC	GTGGAAACGACAACAACTTC	736	ClaI	403, 333	736
5	2211683	3.1557	cb64349	cb25.fpc4202	124658	G/C	GGTAGAAACTTACATGGAATGAC	GTGGAAACGACAACAACTTC	736	TaqI	403, 120, 159, 54	523, 159, 54
5	2231449	3.1557	cb64374	cb25.fpc4202	144424	T/A	AGACGTTCGGGTTCTACAGT	TGATAGGAGTCGATGGTGTC	751	EcoRV	74, 677	74, 190, 487
5	2281028	3.1557	cb64384	cb25.fpc4202	194003	A/G	ATGTGCTTCTAGAAACTGCTATG	TACAAACGCTGCACTAAAAAC	751	DpnII	91, 79, 581	91, 79, 199, 382
5	2281028	3.1557	cb64384	cb25.fpc4202	194003	A/G	ATGTGCTTCTAGAAACTGCTATG	TACAAACGCTGCACTAAAAAC	751	Sau3AI	91, 79, 581	91, 79, 199, 382
5	2281226	3.1557	cb64387	cb25.fpc4202	194201	A/G	TGATTTTGTGAGAATGGTAAGAT	ATTATTCGTGAGATTCTGTATGC	766	Csp6I	373, 393	766
5	2281226	3.1557	cb64387	cb25.fpc4202	194201	A/G	TGATTTTGTGAGAATGGTAAGAT	ATTATTCGTGAGATTCTGTATGC	766	RsaI	374, 392	766
5	2285298	3.1557	cb64396	cb25.fpc4202	198273	G/A	TCGGTAACACTAATCTTTGACTT	CATCAAAAACGAGATGAGATTAT	750	AluI	393, 227, 130	620, 130
5	2336018	5.1168	cb38739	cb25.fpc4263	6500	T/C	TTTTTCCTGTGCTTCTTAGATTA	AAGATACAAGTGTCAGAGAACGTA	749	SacI	749	301, 448
5	2340077	5.1168	cb21793	cb25.fpc4263	10559	A/G	CTTATCCTGGGACAAATCTTC	AAAATATTCAAAACTTCCCAAAA	632	HaeIII	632	483, 149
5	2353648	5.1168	cb38758	cb25.fpc4263	24130	A/G	AACCAATTTGAAGTAGAGACCAT	ATTACGAAGTTGGAAGTGAAAAT	749	BclI	494, 255	749
5	2353648	5.1168	cb38758	cb25.fpc4263	24130	A/G	AACCAATTTGAAGTAGAGACCAT	ATTACGAAGTTGGAAGTGAAAAT	749	ClaI	180, 569	180, 317, 252
5	2354086	5.1168	cb38762	cb25.fpc4263	24568	T/C	ATTTTCACTTCCAACTTCGTAAT	GAGAAAAATAATGTTGTCGAAAT	627	HaeIII	414, 213	210, 204, 213
5	2556756	5.1168	cb66055	cb25.fpc4263	227238	G/A	CCTCTAACTTACAAATGCAAAAC	GTGGATAAGCTTTTTGAGAGAA	750	SspI	632, 118	378, 254, 118
5	2556970	5.1168	cb66060	cb25.fpc4263	227452	G/A	ATTTTGTTGGTTTCTGAAAAATA	TTTTGAGATTCACTTTTCATTTC	732	Csp6I	350, 13, 369	350, 13, 30, 339
5	2556970	5.1168	cb66060	cb25.fpc4263	227452	G/A	ATTTTGTTGGTTTCTGAAAAATA	TTTTGAGATTCACTTTTCATTTC	732	RsaI	351, 13, 368	351, 13, 30, 338
5	2615103	5.1168	cb66061	cb25.fpc4263	285585	G/T	ATGTCCCGGTTGGTTATTAT	ACAGCTCGGTTGACAAGTAT	750	HaeIII	427, 323	750
5	2619418	5.1168	cb66094	cb25.fpc4263	289900	A/C	CTTCACACAATTCCAGTTCAC	GAAACAAGTTACTCGTAGCAAAC	749	TaqI	136, 390, 223	136, 143, 247, 223
5	2619576	5.1168	cb66096	cb25.fpc4263	290058	T/G	CTTCACACAATTCCAGTTCAC	GAAACAAGTTACTCGTAGCAAAC	749	HaeIII	749	439, 310
5	2839722	6.9679	cb8289	cb25.fpc2310	10447	A/C	CTTTACATTAGCCTTTGATTTTC	CACAATCGTTTATTTCTCTTCTC	750	DraI	415, 11, 324	750
5	2839816	6.9679	cb8295	cb25.fpc2310	10541	T/C	TGAAGCTCTATCTTCAAAACAAG	TTTATATACTACGCACGTTTCAA	751	BstUI	751	462, 289
5	2876975	6.9679	cb8305	cb25.fpc2310	47700	T/C	GCAAGATTAGTCATTCAATTAGG	TATTGTGAGAAAGAAACCAATTC	749	AluI	749	332, 417
5	2876975	6.9679	cb8305	cb25.fpc2310	47700	T/C	GCAAGATTAGTCATTCAATTAGG	TATTGTGAGAAAGAAACCAATTC	749	PvuII	749	332, 417
5	2900760	6.9679	cb8335	cb25.fpc2310	71485	C/T	TTAAGCCAATTTTGAAGATACTG	GTGATAAGAAATCGTTCTGAAAA	743	Csp6I	362, 381	743
5	2900760	6.9679	cb8335	cb25.fpc2310	71485	C/T	TTAAGCCAATTTTGAAGATACTG	GTGATAAGAAATCGTTCTGAAAA	743	RsaI	363, 380	743
5	2902632	6.9679	cb8355	cb25.fpc2310	73357	A/G	AATAGTAGTGCCCATTTGAATC	GTTTGCTCTTTTCTTTCTCTCTC	750	AluI	24, 370, 356	24, 726
5	3259615	6.9679	cb51346	cb25.fpc2310	430340	A/T	AAATTATTGCCAATTGATATGC	AGGGAGTGGTTGTAGGAAAA	650	DpnII	525, 125	498, 27, 125
5	3259615	6.9679	cb51346	cb25.fpc2310	430340	A/T	AAATTATTGCCAATTGATATGC	AGGGAGTGGTTGTAGGAAAA	650	Sau3AI	525, 125	498, 27, 125
5	3287223	6.9679	cb25311	cb25.fpc2310	457948	A/T	AAAATGTTTGGAAAGTGATTTTT	AATTGAACTGCAGATAAGTTGTT	740	BglII	405, 335	740
5	3287223	6.9679	cb25311	cb25.fpc2310	457948	A/T	AAAATGTTTGGAAAGTGATTTTT	AATTGAACTGCAGATAAGTTGTT	740	DpnII	165, 157, 83, 335	165, 157, 418
5	3287223	6.9679	cb25311	cb25.fpc2310	457948	A/T	AAAATGTTTGGAAAGTGATTTTT	AATTGAACTGCAGATAAGTTGTT	740	Sau3AI	165, 157, 83, 335	165, 157, 418
5	3330072	6.9679	cb25328	cb25.fpc2310	500797	A/G	TATAAGGGGTTAGATGAAGATCA	GAGCAGTATGGAGTGTTCAAA	748	DpnII	18, 179, 551	18, 179, 230, 321
5	3330072	6.9679	cb25328	cb25.fpc2310	500797	A/G	TATAAGGGGTTAGATGAAGATCA	GAGCAGTATGGAGTGTTCAAA	748	Sau3AI	18, 179, 551	18, 179, 230, 321
5	3330441	6.9679	cb25332	cb25.fpc2310	501166	T/C	AAATGAGAAAAATCGACAAAAA	CAGTGAAAAACAAATAAAAAGCTA	750	AluI	196, 533, 21	196, 144, 389, 21
5	3330443	6.9679	cb25333	cb25.fpc2310	501168	A/T	AAATGAGAAAAATCGACAAAAA	CAGTGAAAAACAAATAAAAAGCTA	750	DraI	336, 77, 337	336, 8, 69, 337
5	3335842	6.9679	cb25342	cb25.fpc2310	506567	G/T	CTAAGCGAAATCTTAAAGACAAA	GTTTGAAGCATATTTTCACATTT	744	TaqI	744	338, 406
5	3335990	6.9679	cb25344	cb25.fpc2310	506715	G/A	CTAAGCGAAATCTTAAAGACAAA	GTTTGAAGCATATTTTCACATTT	744	Csp6I	486, 258	744
5	3335990	6.9679	cb25344	cb25.fpc2310	506715	G/A	CTAAGCGAAATCTTAAAGACAAA	GTTTGAAGCATATTTTCACATTT	744	RsaI	487, 257	744
5	3367807	6.9679	cb25348	cb25.fpc2310	538532	C/T	TTTGTGGAAAACTTCAAAGAGTA	AAGAAATGGGTGGTAATATCAAT	749	DraI	182, 128, 439	182, 128, 74, 365
5	3418844	6.9679	cb25360	cb25.fpc2310	589569	T/A	ACTTTGAGATAGGGTTTTCAAAT	TTTCAGTTTCCAGGTAATCAAT	750	SspI	339, 70, 341	339, 411
5	3441255	6.9679	cb3363	cb25.fpc2310	611980	A/G	AAACAAGAAAACAACAGTATGAGA	AGTATGTGAGTAACGGTGACTTG	749	HaeIII	749	483, 266
5	3444374	6.9679	cb3366	cb25.fpc2310	615099	G/T	CAAGTCTCACCAATCAGAAATAC	ATCCTCATTATGACAAACTGAAA	750	BclI	750	329, 421
5	3542382	8.2837	cb34971	cb25.fpc0023	80411	G/A	TTTTTACGCAAAATTTCAGAT	ATAGAGGTCATCAATAATGGACA	746	SspI	746	428, 318
5	3542563	8.2837	cb34976	cb25.fpc0023	80592	G/A	AATAAGTCATTTTTGGGATTCAT	AAAAACACTACCGAGCAAAA	671	TaqI	50, 187, 210, 224	50, 187, 434
5	3706721	8.2837	cb35012	cb25.fpc0023	244750	T/C	GGATAATACTTCTGACCAGGTAAA	GTATGCAATACTGTGCATCAA	658	TaqI	626, 32	203, 423, 32
5	3723539	8.2837	cb16765	cb25.fpc0023	261568	C/A	GATACCCGATCCACATACAG	TTTTCTAGATTTCCTTCAATCAA	742	EcoRI	213, 42, 359, 128	213, 401, 128
5	3723539	8.2837	cb16765	cb25.fpc0023	261568	C/A	GATACCCGATCCACATACAG	TTTTCTAGATTTCCTTCAATCAA	742	TaqI	259, 11, 472	270, 472
5	3803841	8.2837	cb35035	cb25.fpc0023	341870	G/A	GGGTTTTATTGATTACGGTATG	GTTTCCAGAGGATATTTTGTTTT	750	HpaII	236, 213, 301	236, 514
5	3803841	8.2837	cb35035	cb25.fpc0023	341870	G/A	GGGTTTTATTGATTACGGTATG	GTTTCCAGAGGATATTTTGTTTT	750	MspI	236, 213, 301	236, 514
5	3809825	8.2837	cb35040	cb25.fpc0023	347854	T/A	CCAATCTGATAATCCAAGTGAT	CTTTTCGAAAGTGAAATCTCATA	750	EcoRV	750	475, 275
5	3810918	8.2837	cb41659	cb25.fpc0023	348947	C/T	AATTTCAGCACAAATTTGATTAC	TATTCGAGTATTTTCGGAGAAG	745	EcoRV	745	483, 262
5	3810942	8.2837	cb35044	cb25.fpc0023	348971	T/A	TGAATTTTCATTTAAAAGGTGTT	CCAATAATTTGTTTTTCATCATT	750	Csp6I	265, 366, 119	750
5	3810942	8.2837	cb35044	cb25.fpc0023	348971	T/A	TGAATTTTCATTTAAAAGGTGTT	CCAATAATTTGTTTTTCATCATT	750	RsaI	266, 366, 118	750
5	3810943	8.2837	cb35045	cb25.fpc0023	348972	A/G	TGAATTTTCATTTAAAAGGTGTT	CCAATAATTTGTTTTTCATCATT	750	Csp6I	265, 366, 119	750
5	3810943	8.2837	cb35045	cb25.fpc0023	348972	A/G	TGAATTTTCATTTAAAAGGTGTT	CCAATAATTTGTTTTTCATCATT	750	RsaI	266, 366, 118	750
5	3811308	8.2837	cb35053	cb25.fpc0023	349337	T/A	AAATTGGATTTTCTTCTCAAATC	TGTTTTATTCGAAAAATAGTGAGA	749	Csp6I	116, 366, 267	749
5	3811308	8.2837	cb35053	cb25.fpc0023	349337	T/A	AAATTGGATTTTCTTCTCAAATC	TGTTTTATTCGAAAAATAGTGAGA	749	RsaI	117, 366, 266	749
5	3850119	8.2837	cb16772	cb25.fpc0023	388148	A/G	TTCATAAAGAGGCTGGATTTAC	AGGCATGTACCTAAAATCTTCTT	750	AluI	460, 290	750
5	3852593	8.2837	cb16780	cb25.fpc0023	390622	T/A	GTTATCAGTTCTGTTGCTGTTCT	ATTTAGAAATTCGGAAATCACAT	745	DraI	322, 423	745
5	3967597	8.2837	cb4814	cb25.fpc0023	505626	T/C	CAAGTCTCAAAGTTATGGTGAAT	AGCTGTCTCATCTTGACTTTTC	747	ClaI	747	386, 361
5	3971535	8.2837	cb4823	cb25.fpc0023	509564	C/T	GACTACTATGTGAGTTTCGAATGA	TTTTTATATGCCCTTTTGATTTT	746	Csp6I	746	353, 393
5	3971535	8.2837	cb4823	cb25.fpc0023	509564	C/T	GACTACTATGTGAGTTTCGAATGA	TTTTTATATGCCCTTTTGATTTT	746	RsaI	746	354, 392
5	3971619	8.2837	cb41670	cb25.fpc0023	509648	A/C	GTTAAAGTATGTGGAAAGGACAA	CAAGAACTGAAGACAAAAAGTCT	741	DraI	92, 152, 497	93, 648
5	3971621	8.2837	cb41671	cb25.fpc0023	509650	A/T	GTTAAAGTATGTGGAAAGGACAA	CAAGAACTGAAGACAAAAAGTCT	741	DraI	92, 152, 497	93, 648
5	3971680	8.2837	cb4816	cb25.fpc0023	509709	T/C	GTTAAAGTATGTGGAAAGGACAA	CAAGAACTGAAGACAAAAAGTCT	741	SacI	741	307, 434
5	3985239	8.2837	cb41673	cb25.fpc0023	523268	C/G	TCAAAGAAGCTACTCAGATGGT	TTCTGCGACAGAAAGTGATT	749	AluI	9, 252, 168, 320	9, 420, 320
5	3985239	8.2837	cb41673	cb25.fpc0023	523268	C/G	TCAAAGAAGCTACTCAGATGGT	TTCTGCGACAGAAAGTGATT	749	SacI	263, 168, 318	431, 318
5	3985564	8.2837	cb41680	cb25.fpc0023	523593	A/C	GCGGTATTCTCAAATCAAAGT	TACTAACGGTCTCCTGTTGAAT	749	ApaI	749	310, 439
5	3989237	8.2837	cb26645	cb25.fpc0023	527266	T/C	CATCATAACCATCATAGGTTCC	TTTGTTTATTTGAATTTCCAGTC	749	BstUI	749	280, 469
5	3989393	8.2837	cb26647	cb25.fpc0023	527422	T/C	CATCATAACCATCATAGGTTCC	TTTGTTTATTTGAATTTCCAGTC	749	AluI	433, 316	749
5	3997069	8.2837	cb4827	cb25.fpc0023	535098	C/A	CTCTCTGAAACATGTACCGTATT	ATTCATATTATGCAGACCTGAAG	747	Csp6I	14, 246, 487	14, 733
5	3997069	8.2837	cb4827	cb25.fpc0023	535098	C/A	CTCTCTGAAACATGTACCGTATT	ATTCATATTATGCAGACCTGAAG	747	RsaI	15, 246, 486	15, 732
5	3998172	8.2837	cb26653	cb25.fpc0023	536201	G/A	AACAACATACGAGATGATAGAGC	CATTGGAATACTTTGTCATTGTC	751	EcoRV	416, 335	751
5	3999833	8.2837	cb4870	cb25.fpc0023	537862	T/A	GTATGAAGTACACTCCAGGAGAA	GAAAATATCGGAAGGAGTACAGT	753	EcoRI	427, 26, 300	453, 300
5	4011401	8.2837	cb4881	cb25.fpc0023	549430	G/A	TCATTTCCAATTATCAGATTTTC	CCAACACGAGACAACATAAATA	749	DpnII	389, 138, 222	527, 222
5	4011401	8.2837	cb4881	cb25.fpc0023	549430	G/A	TCATTTCCAATTATCAGATTTTC	CCAACACGAGACAACATAAATA	749	Sau3AI	389, 138, 222	527, 222
5	4011497	8.2837	cb4878	cb25.fpc0023	549526	A/G	TCATTTCCAATTATCAGATTTTC	CCAACACGAGACAACATAAATA	749	BstUI	193, 556	193, 293, 263
5	4011549	8.2837	cb4877	cb25.fpc0023	549578	T/G	TGATTGTAAATTATGAGGGAAAA	AAGGACAGATTTAGAAGCATTG	690	EcoRI	690	194, 496
5	4091228	8.2837	cb4903	cb25.fpc0023	629257	A/T	GATTCTGAAACAGAACACTCATT	ATGGGGAATGTATTATTTCGTA	748	BclI	748	281, 467
5	4091228	8.2837	cb4903	cb25.fpc0023	629257	A/T	GATTCTGAAACAGAACACTCATT	ATGGGGAATGTATTATTTCGTA	748	DpnII	247, 370, 131	247, 34, 336, 131
5	4091228	8.2837	cb4903	cb25.fpc0023	629257	A/T	GATTCTGAAACAGAACACTCATT	ATGGGGAATGTATTATTTCGTA	748	Sau3AI	247, 370, 131	247, 34, 336, 131
5	4144176	8.2837	cb4910	cb25.fpc0023	682205	A/G	TCATATGGGATAGACCCTATAACT	TGACTTTTACAGAATTCCAAAAC	743	ClaI	743	349, 394
5	4148426	8.2837	cb26683	cb25.fpc0023	686455	A/G	AGGTCGTAAGAAATAGGAGATTC	CAATATGCATTTTTCACTTCAAT	748	SspI	387, 361	748
5	4148576	8.2837	cb26686	cb25.fpc0023	686605	A/G	CAAGCGTTGTAACTGACATTAT	TTCGATAATGAAGAAAATTGAAC	552	EcoRV	552	64, 488
5	4318019	8.2837	cb26713	cb25.fpc0023	856048	C/T	CACGTTTTTGGTAAAAATTTAGT	GACAGCTGATTTGTTTTTCAGT	749	BstUI	184, 77, 127, 361	184, 77, 488
5	4318020	8.2837	cb26714	cb25.fpc0023	856049	G/A	CACGTTTTTGGTAAAAATTTAGT	GACAGCTGATTTGTTTTTCAGT	749	BstUI	184, 77, 127, 361	184, 77, 488
5	4320222	8.2837	cb4923	cb25.fpc0023	858251	A/T	AATTTATGAAAATCTCCAGGACT	CCAGAAAACACCTGAAACTTAT	749	EcoRI	418, 331	387, 31, 331
5	4320331	8.2837	cb4922	cb25.fpc0023	858360	C/T	ATTTTTGTCTACCTCCAACTCTC	ATTATTTTTAGAACCCATTTGTG	750	HaeIII	283, 467	750
5	4337627	8.2837	cb4927	cb25.fpc0023	875656	A/T	TGGTTAGCACAAATATCTCTTTC	CATGAATTGATGATACCCTTCT	748	BclI	748	439, 309
5	4337637	8.2837	cb4928	cb25.fpc0023	875666	A/C	TGGTTAGCACAAATATCTCTTTC	CATGAATTGATGATACCCTTCT	748	HpaII	128, 620	128, 320, 300
5	4337637	8.2837	cb4928	cb25.fpc0023	875666	A/C	TGGTTAGCACAAATATCTCTTTC	CATGAATTGATGATACCCTTCT	748	MspI	128, 620	128, 320, 300
5	4339741	8.2837	cb4932	cb25.fpc0023	877770	C/T	TAGAATCGAATTTGCTCTTCTTA	TACTCCTACGTGATTACCGAATA	749	HaeIII	226, 137, 386	226, 523
5	4374959	8.2837	cb26728	cb25.fpc0023	912988	C/A	GGATACAAGAATTGCGTCTTT	CGAACTTCTTATCATCTTCCTTA	748	HaeIII	400, 348	748
5	4420652	8.2837	cb4955	cb25.fpc0023	958681	G/A	GTTCTCAAAGTGAACATTTCTTG	AACTTACTGAAAAAGTGCACAATA	747	DraI	86, 661	86, 346, 315
5	4473335	8.2837	cb26757	cb25.fpc0023	1011364	C/T	GGACCATCAAACAAATTGAA	TTGGAATATAGTGAAGCATTTTT	752	Csp6I	407, 345	373, 34, 345
5	4473335	8.2837	cb26757	cb25.fpc0023	1011364	C/T	GGACCATCAAACAAATTGAA	TTGGAATATAGTGAAGCATTTTT	752	RsaI	408, 344	374, 34, 344
5	4503272	8.2837	cb26764	cb25.fpc0023	1041301	C/A	TTTAATCCATATCTTCCAATACG	GTATTTGGCTCACCATCAATAC	750	TaqI	128, 353, 269	128, 622
5	4513530	8.2837	cb26767	cb25.fpc0023	1051559	C/T	TTGATATTTGTCATTGCTCTCA	GATAAGAAGTTCAATCCAGATCA	749	EcoRI	376, 373	749
5	4517341	8.2837	cb26781	cb25.fpc0023	1055370	G/A	TTACATACCGTAAAACCCGTAT	ATTCTCATTCCAAATTGACATT	748	Csp6I	53, 230, 465	53, 695
5	4517341	8.2837	cb26781	cb25.fpc0023	1055370	G/A	TTACATACCGTAAAACCCGTAT	ATTCTCATTCCAAATTGACATT	748	RsaI	54, 230, 464	54, 694
5	4517375	8.2837	cb26782	cb25.fpc0023	1055404	G/A	TTACATACCGTAAAACCCGTAT	ATTCTCATTCCAAATTGACATT	748	DraI	667, 81	316, 351, 81
5	4526213	8.2837	cb4958	cb25.fpc0023	1064242	T/C	AAGGGAATGTGTGAAAATACATA	CTATGGGTCTATCTAGGAAGAGG	744	TaqI	744	364, 380
5	4526373	8.2837	cb4963	cb25.fpc0023	1064402	T/G	ACATAAACTGTCCGTATTTTGTG	ATCTCTCCATTCCTAAACCTCTA	746	HaeIII	260, 397, 89	246, 14, 397, 89
5	4526373	8.2837	cb4963	cb25.fpc0023	1064402	T/G	ACATAAACTGTCCGTATTTTGTG	ATCTCTCCATTCCTAAACCTCTA	746	NcoI	746	241, 505
5	4528038	8.2837	cb5015	cb25.fpc0023	1066067	T/A	AAGTGTCAAAACTTGGTACTTGA	ATGAAAAACGTTGTCCTAATTCT	749	Csp6I	16, 454, 279	16, 297, 157, 279
5	4528038	8.2837	cb5015	cb25.fpc0023	1066067	T/A	AAGTGTCAAAACTTGGTACTTGA	ATGAAAAACGTTGTCCTAATTCT	749	RsaI	17, 454, 278	17, 297, 157, 278
5	4586648	8.2837	cb5018	cb25.fpc0023	1124677	G/T	GCTCAAGCTTCACAAGAATC	ACCTGAAAAACCCACTCATT	694	KpnI	253, 441	694
5	4586907	8.2837	cb5023	cb25.fpc0023	1124936	A/G	AGATTTTTCGATTGTATGATCTG	CAGCCCTCCTGTTGTAAATA	750	AluI	293, 68, 193, 196	361, 193, 196
5	4586908	8.2837	cb5024	cb25.fpc0023	1124937	G/A	AGATTTTTCGATTGTATGATCTG	CAGCCCTCCTGTTGTAAATA	750	AluI	293, 68, 193, 196	361, 193, 196
5	4587072	8.2837	cb5027	cb25.fpc0023	1125101	A/T	AAAACGAAAACTACAGTAACCTG	AAATTATCAAAAGAGCGAGATTT	750	DraI	750	256, 494
5	4588523	8.2837	cb5032	cb25.fpc0023	1126552	A/T	CATTTAGAAATTGCGCTCTACT	AGATAAGGAAAATTGAAGAGTGG	750	ClaI	750	466, 284
5	4588554	8.2837	cb5030	cb25.fpc0023	1126583	T/G	CATTTAGAAATTGCGCTCTACT	AGATAAGGAAAATTGAAGAGTGG	750	XbaI	501, 249	750
5	4626978	8.2837	cb26820	cb25.fpc0023	1165007	G/A	CTACCGTACAGTTTTGTCAAGAG	ATTTGAAAAATAATGGAGGAAAA	750	SspI	750	298, 452
5	4627256	8.2837	cb26825	cb25.fpc0023	1165285	C/A	ATTAATGAAAAACCAAACCTACC	GAATTTCTTAGCCTTCTGGTACT	748	Csp6I	359, 368, 21	727, 21
5	4627256	8.2837	cb26825	cb25.fpc0023	1165285	C/A	ATTAATGAAAAACCAAACCTACC	GAATTTCTTAGCCTTCTGGTACT	748	RsaI	360, 368, 20	728, 20
5	4634079	8.2837	cb26845	cb25.fpc0023	1172108	T/C	ACGACCTTATGTATTAGCCTAGC	AATCCGAGAATCTTTCATTATTT	747	DpnII	243, 504	243, 46, 458
5	4634079	8.2837	cb26845	cb25.fpc0023	1172108	T/C	ACGACCTTATGTATTAGCCTAGC	AATCCGAGAATCTTTCATTATTT	747	Sau3AI	243, 504	243, 46, 458
5	4649504	8.2837	cb5055	cb25.fpc0023	1187533	T/C	AGCCTACTTGTAGTCCTCATTCT	GTTTAACCTTTGGCAAACAA	561	ClaI	83, 30, 448	113, 448
5	4649504	8.2837	cb5055	cb25.fpc0023	1187533	T/C	AGCCTACTTGTAGTCCTCATTCT	GTTTAACCTTTGGCAAACAA	561	DpnII	84, 21, 308, 148	105, 308, 148
5	4649504	8.2837	cb5055	cb25.fpc0023	1187533	T/C	AGCCTACTTGTAGTCCTCATTCT	GTTTAACCTTTGGCAAACAA	561	Sau3AI	84, 21, 308, 148	105, 308, 148
5	4649956	8.2837	cb26856	cb25.fpc0023	1187985	A/G	CAATAAAGAATCTCACCTTTTCA	CTAATTTCAGAGGTACGGAAAC	750	SspI	339, 37, 374	339, 411
5	4649957	8.2837	cb26857	cb25.fpc0023	1187986	T/A	CAATAAAGAATCTCACCTTTTCA	CTAATTTCAGAGGTACGGAAAC	750	SspI	339, 37, 374	339, 411
5	4650336	8.2837	cb26869	cb25.fpc0023	1188365	T/C	GTGTCAGTTAAGGAAATGTAGGA	TGACTGTAGCAGTTATAGCTTTTT	748	TaqI	453, 295	405, 12, 331
5	4650348	8.2837	cb26872	cb25.fpc0023	1188377	T/C	GTGTCAGTTAAGGAAATGTAGGA	TGACTGTAGCAGTTATAGCTTTTT	748	TaqI	453, 295	405, 12, 331
5	4650384	8.2837	cb26873	cb25.fpc0023	1188413	C/A	GTGTCAGTTAAGGAAATGTAGGA	TGACTGTAGCAGTTATAGCTTTTT	748	TaqI	453, 295	405, 12, 331
5	4653481	8.2837	cb26886	cb25.fpc0023	1191510	C/G	TTTTTAAAGTTTTCTTCCTGAGA	TTTGAAACTTTTTCATGACTTTT	745	BclI	745	312, 433
5	4653515	8.2837	cb5067	cb25.fpc0023	1191544	T/C	TTTTTAAAGTTTTCTTCCTGAGA	TTTGAAACTTTTTCATGACTTTT	745	Csp6I	745	344, 401
5	4653515	8.2837	cb5067	cb25.fpc0023	1191544	T/C	TTTTTAAAGTTTTCTTCCTGAGA	TTTGAAACTTTTTCATGACTTTT	745	RsaI	745	345, 400
5	4712949	8.2837	cb5072	cb25.fpc0023	1250978	A/C	CAGATATGGCTAAAGAGTACGAT	CCATTGGCTACTAGGAAGACTA	715	DpnII	58, 585, 72	58, 159, 426, 72
5	4712949	8.2837	cb5072	cb25.fpc0023	1250978	A/C	CAGATATGGCTAAAGAGTACGAT	CCATTGGCTACTAGGAAGACTA	715	Sau3AI	58, 585, 72	58, 159, 426, 72
5	4770193	8.2837	cb26907	cb25.fpc0023	1308222	T/C	TACGTATGTATTTTATGGTGACTTC	CAAATTGGTATACTAAGCCTGTG	750	EcoRV	151, 120, 479	151, 599
5	5133921	16.4133	cb49451	cb25.fpc2051	621672	C/G	TACCGTTAGAAAAAGAAAGATGA	GAGTTGTGATTTTTGATCACCTA	745	HaeIII	745	273, 472
5	5201465	16.4133	cb49423	cb25.fpc2051	554128	A/C	TCAATGATTCTACAGGATAACACT	CTTTGCTTCTTCCTACTGTTTTT	749	XbaI	357, 392	749
5	5379577	16.4133	cb49393	cb25.fpc2051	376016	C/G	CTATGTACCAGGTGAAGATGAAA	TCCGGATTCTATATTTTTGTCTA	749	DpnII	274, 475	749
5	5379577	16.4133	cb49393	cb25.fpc2051	376016	C/G	CTATGTACCAGGTGAAGATGAAA	TCCGGATTCTATATTTTTGTCTA	749	Sau3AI	274, 475	749
5	5379990	16.4133	cb49389	cb25.fpc2051	375603	C/T	TACTCCTCTCAGAGACTCATGTT	TACTCTTCTGGAATCGTAATCTG	750	DpnII	136, 172, 38, 404	136, 172, 442
5	5379990	16.4133	cb49389	cb25.fpc2051	375603	C/T	TACTCCTCTCAGAGACTCATGTT	TACTCTTCTGGAATCGTAATCTG	750	Sau3AI	136, 172, 38, 404	136, 172, 442
5	5381888	16.4133	cb49382	cb25.fpc2051	373705	A/G	ATATTCCAGGGAGTAACATTCTT	TTTTTAACATTGTTCGTCATAGC	749	HindIII	749	307, 442
5	5516799	16.4133	cb49369	cb25.fpc2051	238794	C/T	AATGATCCCAATGAATCCTAT	TCACGACAGATTTAATTTACTGTT	650	TaqI	227, 49, 374	227, 49, 221, 153
5	5519394	16.4133	cb49355	cb25.fpc2051	236199	A/G	GATCAACAAAATGGTGAGTAGAC	GATTCTGTTTTTCTCATAAGTGG	750	TaqI	496, 254	750
5	5526681	16.4133	cb49344	cb25.fpc2051	228912	C/T	TCGGATCTTTCTATAGAGTTTCA	AATTTCTCACTTACCCATATTGA	750	BglII	750	426, 324
5	5526681	16.4133	cb49344	cb25.fpc2051	228912	C/T	TCGGATCTTTCTATAGAGTTTCA	AATTTCTCACTTACCCATATTGA	750	DpnII	3, 669, 78	3, 423, 246, 78
5	5526681	16.4133	cb49344	cb25.fpc2051	228912	C/T	TCGGATCTTTCTATAGAGTTTCA	AATTTCTCACTTACCCATATTGA	750	Sau3AI	3, 669, 78	3, 423, 246, 78
5	5564632	16.4133	cb49329	cb25.fpc2051	190961	C/T	AAAACTTGATCAACCATACTTTG	AATACGATATCAGGGACAACAG	752	SspI	752	443, 309
5	5593506	16.4133	cb49293	cb25.fpc2051	162087	T/C	GAGACAGTCATAAATGCACTACA	AGAAAAGACATATGGGATTACCT	750	Csp6I	262, 488	262, 128, 360
5	5593506	16.4133	cb49293	cb25.fpc2051	162087	T/C	GAGACAGTCATAAATGCACTACA	AGAAAAGACATATGGGATTACCT	750	RsaI	263, 487	263, 128, 359
5	5593648	16.4133	cb49291	cb25.fpc2051	161945	C/G	GAGACAGTCATAAATGCACTACA	AGAAAAGACATATGGGATTACCT	750	SacI	750	126, 129, 495
5	5593701	16.4133	cb49290	cb25.fpc2051	161892	C/A	GTGTTGCTTTCTTTTAATTTTTG	CTCAACGTTCTAGGTGCTATAAA	747	SspI	747	269, 478
5	5593774	16.4133	cb49289	cb25.fpc2051	161819	A/C	GAAAGATCATGTTGAAGTACGAC	GACATTTCGAATAATCTAAACAACT	752	SacI	752	328, 129, 295
5	5628186	16.4133	cb49251	cb25.fpc2051	127407	C/A	GTAGGTAAGACCATAGCAGAGTG	TTTCTAGTCTTTACTCTATCCATACG	736	AluI	248, 488	736
5	5628186	16.4133	cb49251	cb25.fpc2051	127407	C/A	GTAGGTAAGACCATAGCAGAGTG	TTTCTAGTCTTTACTCTATCCATACG	736	HindIII	246, 490	736
5	5632424	16.4133	cb49247	cb25.fpc2051	123169	G/A	CAGAAAGTTTCCCCATTTTT	AGGTCAACTGTGAATATAGGAACT	750	AluI	376, 374	750
5	5712950	16.4133	cb49231	cb25.fpc2051	42643	A/G	TTTACAGTGAACAAATTGTGATG	TCCACTATCCTGATAATTTCTGA	753	TaqI	557, 63, 133	472, 85, 63, 133
5	5829614	17.0669-17.7381	cb23581	cb25.fpc4470	1707929	T/C	TTTCATGTTTTCTGATCCTTTC	TAAGATCTTTGCCTTCGTTACTA	751	EcoRI	751	249, 502
5	5830211	17.0669-17.7381	cb23570	cb25.fpc4470	1707332	T/C	CTCACGAAGATTAATGAGATTGT	AAATGTCTAGAAGACAGTGGTCA	745	TaqI	641, 104	464, 177, 104
5	5855704	17.0669-17.7381	cb23561	cb25.fpc4470	1681839	A/G	GGAGTCTGGAAAGAACAACTATT	CCTCTCCTTCTGAAGAACTCTAT	745	HaeIII	745	370, 375
5	5948450	17.0669-17.7381	cb23551	cb25.fpc4470	1589093	C/T	ACCTGTAATTTGGATAAGACACA	AATGCCTCTGAAAAGTTAGAAAC	746	DpnII	445, 301	746
5	5948450	17.0669-17.7381	cb23551	cb25.fpc4470	1589093	C/T	ACCTGTAATTTGGATAAGACACA	AATGCCTCTGAAAAGTTAGAAAC	746	Sau3AI	445, 301	746
5	5948453	17.0669-17.7381	cb23550	cb25.fpc4470	1589090	G/T	ACCTGTAATTTGGATAAGACACA	AATGCCTCTGAAAAGTTAGAAAC	746	DpnII	445, 301	746
5	5948453	17.0669-17.7381	cb23550	cb25.fpc4470	1589090	G/T	ACCTGTAATTTGGATAAGACACA	AATGCCTCTGAAAAGTTAGAAAC	746	Sau3AI	445, 301	746
5	5948459	17.0669-17.7381	cb23549	cb25.fpc4470	1589084	A/T	ACCTGTAATTTGGATAAGACACA	AATGCCTCTGAAAAGTTAGAAAC	746	SspI	746	440, 6, 300
5	5965719	17.0669-17.7381	cb23541	cb25.fpc4470	1571824	T/C	GACAATCTGTCAGAAGAACTCAG	CACTTATTTATTTTATGTCGTCGT	748	HaeIII	748	276, 472
5	5968138	17.0669-17.7381	cb346	cb25.fpc4470	1569405	T/C	ATTGACCAATCGTATAACCTGTA	CCCAGACTTATATTCTCACCTG	749	EcoRI	399, 350	399, 20, 330
5	5969867	17.0669-17.7381	cb342	cb25.fpc4470	1567676	T/A	TAATGGTCAGGAGAATATGATGT	TGGATAAATTTTTAAATGCTTCA	720	DpnII	370, 350	218, 152, 350
5	5969867	17.0669-17.7381	cb342	cb25.fpc4470	1567676	T/A	TAATGGTCAGGAGAATATGATGT	TGGATAAATTTTTAAATGCTTCA	720	Sau3AI	370, 350	218, 152, 350
5	6028981	17.0669-17.7381	cb338	cb25.fpc4470	1508562	C/T	GAAATATGGGTATAGACACAACAA	CTTATCTCGTGGTATCTGGATTA	749	SspI	144, 605	144, 121, 484
5	6084690	17.0669-17.7381	cb295	cb25.fpc4470	1452853	C/T	CAATCACCAAGCAGTAGTACAGT	GGGAGTTTGATAATTTAAAAGTTG	753	DraI	663, 74, 16	343, 320, 74, 16
5	6098148	17.0669-17.7381	cb285	cb25.fpc4470	1439395	C/T	GTGAGGACAAAGTTCGTATAATC	AGGAGAAGAGAAAAGTAGGGTTA	748	HpaII	311, 437	748
5	6098148	17.0669-17.7381	cb285	cb25.fpc4470	1439395	C/T	GTGAGGACAAAGTTCGTATAATC	AGGAGAAGAGAAAAGTAGGGTTA	748	MspI	311, 437	748
5	6118262	17.0669-17.7381	cb222	cb25.fpc4470	1419281	G/A	ACCTACTAAAAACAAAGCAAATCT	ATAAGAATCTGATTGAGGCTTTC	745	Csp6I	745	491, 254
5	6118262	17.0669-17.7381	cb222	cb25.fpc4470	1419281	G/A	ACCTACTAAAAACAAAGCAAATCT	ATAAGAATCTGATTGAGGCTTTC	745	RsaI	745	492, 253
5	6623218	17.0669-17.7381	cb166	cb25.fpc4470	914325	C/A	ATAGAATAGTTTGGTGCTGATTC	AAAACGAAGAAGAGAACATTGAT	750	DpnII	40, 430, 106, 174	40, 536, 174
5	6623218	17.0669-17.7381	cb166	cb25.fpc4470	914325	C/A	ATAGAATAGTTTGGTGCTGATTC	AAAACGAAGAAGAGAACATTGAT	750	Sau3AI	40, 430, 106, 174	40, 536, 174
5	6736233	17.0669-17.7381	cb151	cb25.fpc4470	801310	C/T	AAAGTACGTAAACACTTGGACAG	CACAGATCATGTCATAGATGAAG	749	HaeIII	263, 486	749
5	6736234	17.0669-17.7381	cb150	cb25.fpc4470	801309	C/T	AAAGTACGTAAACACTTGGACAG	CACAGATCATGTCATAGATGAAG	749	HaeIII	263, 486	749
5	6806374	17.0669-17.7381	cb23469	cb25.fpc4470	731169	G/C	ATAGAGACAGCTCTCAAGGTTTT	ATGAAATAGTAGTTGCCTTTTTG	748	Csp6I	227, 73, 448	227, 73, 90, 358
5	6806374	17.0669-17.7381	cb23469	cb25.fpc4470	731169	G/C	ATAGAGACAGCTCTCAAGGTTTT	ATGAAATAGTAGTTGCCTTTTTG	748	DpnII	392, 141, 189, 26	533, 189, 26
5	6806374	17.0669-17.7381	cb23469	cb25.fpc4470	731169	G/C	ATAGAGACAGCTCTCAAGGTTTT	ATGAAATAGTAGTTGCCTTTTTG	748	RsaI	228, 73, 447	228, 73, 90, 357
5	6806374	17.0669-17.7381	cb23469	cb25.fpc4470	731169	G/C	ATAGAGACAGCTCTCAAGGTTTT	ATGAAATAGTAGTTGCCTTTTTG	748	Sau3AI	392, 141, 189, 26	533, 189, 26
5	6808037	17.0669-17.7381	cb145	cb25.fpc4470	729506	C/T	CCACGGTATTCTAATATTTCATC	TAGGTTGTACGAAAATACCACAT	748	DraI	140, 608	140, 181, 427
5	6808037	17.0669-17.7381	cb145	cb25.fpc4470	729506	C/T	CCACGGTATTCTAATATTTCATC	TAGGTTGTACGAAAATACCACAT	748	EcoRI	316, 218, 214	534, 214
5	6956770	17.0669-17.7381	cb23468	cb25.fpc4470	580773	T/A	ACAATTTTCAGTTTGCTCTACAC	GTTATACAGAATTGTAGCGTCGT	743	DraI	444, 299	397, 47, 299
5	7060376	17.0669-17.7381	cb23465	cb25.fpc4470	477167	A/C	AAATTGAAATAGGATTCAACCAT	TATTGGTCTTACTGTTTGCTCTT	749	TaqI	393, 161, 195	554, 195
5	7083421	17.0669-17.7381	cb23464	cb25.fpc4470	454122	C/T	ATAGGAAGCCATACTGGAAATAG	CCCATTCTGAATACTTAAGTTGA	746	HaeIII	142, 251, 353	142, 604
5	7093080	17.0669-17.7381	cb23456	cb25.fpc4470	444463	G/A	AATAAATCCCCAAAAGTATGTCT	GTATCCCAATATTTTCCGTAGTT	745	DpnII	315, 260, 170	315, 105, 155, 170
5	7093080	17.0669-17.7381	cb23456	cb25.fpc4470	444463	G/A	AATAAATCCCCAAAAGTATGTCT	GTATCCCAATATTTTCCGTAGTT	745	Sau3AI	315, 260, 170	315, 105, 155, 170
5	7094537	17.0669-17.7381	cb23452	cb25.fpc4470	443006	G/A	CCAACTGAGTTTGTCTTTGTTTA	GAATAGCATGTCCTAAATCTCAA	748	EcoRI	280, 468	748
5	7100316	17.0669-17.7381	cb23450	cb25.fpc4470	437227	C/A	GTAAGAGGAAAAGAAGGAGATTG	GGTCCAGAGGTTTCTAGTAAAGA	750	SspI	671, 79	289, 382, 79
5	7443779	17.0669-17.7381	cb62	cb25.fpc4470	93764	T/A	AGAAAAATATTTGCGATACAAAC	CAGTCAAGTTTTGAAAAAGAATC	749	DraI	54, 295, 400	54, 695
5	7467675	17.0669-17.7381	cb23441	cb25.fpc4470	69868	A/G	CTAGTAAGAATGCTATCCCACAA	ATTATGAGAACGAGAAAAAGTGA	739	ClaI	423, 316	739
5	7621226	17.7381-19.6775	cb50632	cb25.fpc2220	1831956	A/T	AGTTATTTTTCTTTGCGGTTAGT	CAAAGTCTACCGATTTCAAATAA	749	SspI	663, 86	294, 369, 86
5	7637099	17.7381-19.6775	cb50630	cb25.fpc2220	1816083	T/C	ATTAGGGTCATTCAGTATGTGAT	AATAGATGAGGAAAATGTCTGTG	749	BglII	204, 88, 457	204, 545
5	7726125	17.7381-19.6775	cb50601	cb25.fpc2220	1727057	G/A	GACAATCATTAGTCGAGCTTGT	ATAAAGTAGAAGCGGGATGATAC	750	DraI	477, 273	421, 56, 273
5	7726265	17.7381-19.6775	cb50600	cb25.fpc2220	1726917	G/A	GTAGCGAATATTTAACAGCAATG	ACACATGGTGATTGATAAGAAAC	744	HpaII	378, 366	744
5	7726265	17.7381-19.6775	cb50600	cb25.fpc2220	1726917	G/A	GTAGCGAATATTTAACAGCAATG	ACACATGGTGATTGATAAGAAAC	744	MspI	378, 366	744
5	7863834	17.7381-19.6775	cb50578	cb25.fpc2220	1589348	A/G	ACATTTTGATGAGACTAAACCAG	CGATTGCCTAGGAAGATAAATA	751	SspI	174, 314, 242, 21	174, 556, 21
5	7902834	17.7381-19.6775	cb50573	cb25.fpc2220	1550348	G/A	TGATTTTGTTGACTCTGTTGTAA	AAGAACTCTTTGAGAAAAATTCA	747	PvuII	356, 391	747
5	7905989	17.7381-19.6775	cb50558	cb25.fpc2220	1547193	G/A	GAATCAACTTCTCTTCGTGTTAC	GACCAAAATGAGCTTAAAACATA	747	DpnII	52, 193, 158, 344	52, 193, 502
5	7905989	17.7381-19.6775	cb50558	cb25.fpc2220	1547193	G/A	GAATCAACTTCTCTTCGTGTTAC	GACCAAAATGAGCTTAAAACATA	747	Sau3AI	52, 193, 158, 344	52, 193, 502
5	7907118	17.7381-19.6775	cb50556	cb25.fpc2220	1546064	A/T	TGGAGTCTTAAATATGACGAGAA	CGCTTATTAACCAAAATACTTGA	750	DraI	100, 650	100, 311, 339
5	8112762	17.7381-19.6775	cb50543	cb25.fpc2220	1340420	G/C	TTTTTGCATTTAAAACTATGAAGA	CCTGATTGCTCAACTAAAACTAT	749	HaeIII	749	432, 317
5	8155006	17.7381-19.6775	cb50540	cb25.fpc2220	1298176	C/T	GAGGACGATATTATGATGAATAAA	GTGCCAAAACAGTGTTATCTAAT	750	DraI	29, 721	29, 379, 342
5	8214593	17.7381-19.6775	cb50527	cb25.fpc2220	1238589	T/G	ATTAATCTCGTTCTCCAAAACTT	TCTTTCTCTTTTGTTTTTCAGAG	750	AluI	253, 238, 259	253, 497
5	8214593	17.7381-19.6775	cb50527	cb25.fpc2220	1238589	T/G	ATTAATCTCGTTCTCCAAAACTT	TCTTTCTCTTTTGTTTTTCAGAG	750	PvuII	491, 259	750
5	8244859	17.7381-19.6775	cb50504	cb25.fpc2220	1208323	G/A	GTCAAAATTTAGTACTGAAAGCAC	AAATCTCGATGAGCTTAATAAAA	691	BamHI	691	229, 462
5	8244859	17.7381-19.6775	cb50504	cb25.fpc2220	1208323	G/A	GTCAAAATTTAGTACTGAAAGCAC	AAATCTCGATGAGCTTAATAAAA	691	DpnII	297, 394	229, 68, 394
5	8244859	17.7381-19.6775	cb50504	cb25.fpc2220	1208323	G/A	GTCAAAATTTAGTACTGAAAGCAC	AAATCTCGATGAGCTTAATAAAA	691	Sau3AI	297, 394	229, 68, 394
5	8563213	17.7381-19.6775	cb13582	cb25.fpc2220	889969	T/G	GTTTTCACTACCGAGCTCAC	AAAAACGAGAATATTAACATGAAA	648	BstUI	22, 626	22, 455, 171
5	8682849	17.7381-19.6775	cb50411	cb25.fpc2220	770333	G/T	AATTTTGCAATTACTATGCAGTT	CTTCGAATTTTCAGAAGAGATTT	749	SacI	749	489, 260
5	8696423	17.7381-19.6775	cb50409	cb25.fpc2220	756759	T/C	AGAGTATGAAGCAAGAGACACAG	ACGAGAAGAGAAGAAGCAAAA	748	BglII	260, 488	748
5	8696423	17.7381-19.6775	cb50409	cb25.fpc2220	756759	T/C	AGAGTATGAAGCAAGAGACACAG	ACGAGAAGAGAAGAAGCAAAA	748	DpnII	260, 172, 78, 238	432, 78, 238
5	8696423	17.7381-19.6775	cb50409	cb25.fpc2220	756759	T/C	AGAGTATGAAGCAAGAGACACAG	ACGAGAAGAGAAGAAGCAAAA	748	Sau3AI	260, 172, 78, 238	432, 78, 238
5	8738954	17.7381-19.6775	cb50392	cb25.fpc2220	714228	C/T	GAAAACAAAATTAGCTGACTCC	TAGAGCTCCGATGATACTATGTC	747	ClaI	747	349, 398
5	8817071	17.7381-19.6775	cb25866	cb25.fpc2220	636111	T/C	TATTCCATGTACAGGAGATTTTT	CAATCTGCTCAACTGTAAGGTAT	748	BstUI	748	404, 344
5	8822956	17.7381-19.6775	cb3961	cb25.fpc2220	630226	A/T	TTCTAATACCTCTTTTCTCGATGT	AATAGCTATATTGGCAATCCTCT	750	DraI	475, 275	750
5	8824751	17.7381-19.6775	cb3959	cb25.fpc2220	628431	G/A	CACTCTTACTCTCTCTTTTTGTCC	TCATCTAATCTCACCACTTTTTC	750	TaqI	369, 94, 10, 277	463, 10, 277
5	8830070	17.7381-19.6775	cb3956	cb25.fpc2220	623112	T/A	ACATTTGTACCCAAACGACTAT	GTGGTCAGAACAAAATAAAACAT	749	EcoRV	163, 383, 203	163, 324, 59, 203
5	9118010	17.7381-19.6775	cb3904	cb25.fpc2220	335172	T/C	CTTCGGTATATTCTGAAAATCAA	TAATTACGACTATCAAGCCAAAG	749	HaeIII	204, 545	204, 264, 281
5	9127644	17.7381-19.6775	cb3900	cb25.fpc2220	325538	G/A	CAAGAAAATCTGAAAAACTAGGTC	AAGATTCAAAGATTTTCAGGAG	750	TaqI	538, 134, 78	330, 208, 134, 78
5	9213659	17.7381-19.6775	cb25846	cb25.fpc2220	239523	G/A	AAGTTCAGAAGATTCTGTTGTCA	GGAAAGAAGAGGATGGAATAAT	748	SspI	209, 539	209, 247, 292
5	9223501	17.7381-19.6775	cb25840	cb25.fpc2220	229681	G/T	GAAAAGAGGAATTTGGAAGTTAT	TAATGATTGCGGATATATGTTCT	750	EcoRV	297, 453	750
5	9273237	17.7381-19.6775	cb50262	cb25.fpc2220	179945	A/G	CAAAGAAATAAAGTTCACGAAAG	AATCTGACTGCTTCAAAACCTAT	748	SspI	318, 430	748
5	9289507	17.7381-19.6775	cb25835	cb25.fpc2220	163675	A/G	ATCCCCAATATTGTCTAATTCTT	ACATTCATATGACTCTTCGTTTT	748	PvuII	748	435, 313
5	9289616	17.7381-19.6775	cb3895	cb25.fpc2220	163566	C/A	ATCCCCAATATTGTCTAATTCTT	ACATTCATATGACTCTTCGTTTT	748	TaqI	328, 73, 87, 260	401, 87, 260
5	9309588	17.7381-19.6775	cb50256	cb25.fpc2220	143594	G/A	CAACTGAATACACAAAACAAACA	TTGAAAACAGGATATTCCAATTA	748	AluI	42, 452, 99, 155	42, 551, 155
5	9451484	17.7381-19.6775	cb50210	cb25.fpc2220	1698	T/C	CAAGAAGGATCTTGAAGCTAAG	CTTCTTGGTCTTTTCGTCAG	607	TaqI	180, 360, 67	180, 264, 96, 67
5	9484433	20.9763-22.2264	cb62583	cb25.fpc4126	31152	T/C	GGACAGGTACAATTTAGATTCTTT	CGTTTCCCCATTTATCATATAC	749	EcoRV	417, 332	749
5	9688360	20.9763-22.2264	cb62617	cb25.fpc4126	235079	C/T	ACAGTTTCTACTCACAAAAGGTG	TAAGTTAGTTCGTGTTTCACAGA	749	HpaII	276, 186, 287	462, 287
5	9688360	20.9763-22.2264	cb62617	cb25.fpc4126	235079	C/T	ACAGTTTCTACTCACAAAAGGTG	TAAGTTAGTTCGTGTTTCACAGA	749	MspI	276, 186, 287	462, 287
5	9690880	20.9763-22.2264	cb62621	cb25.fpc4126	237599	A/T	TCAACACTTTTAGATCGACATTT	TATCATGTTCGAATGGTAAAAA	751	SspI	751	418, 333
5	9774672	20.9763-22.2264	cb62622	cb25.fpc4126	321391	A/G	ATCTTAAGACCACATCAACTGAA	AAATTTCGAGTTATCCCATTC	750	SspI	432, 318	750
5	9852975	20.9763-22.2264	cb62632	cb25.fpc4126	399694	A/C	GCTGTTTCCTAAATTGAAAGTG	CACAGATTCATGTCAACTATGC	677	SspI	125, 52, 500	125, 552
5	9910237	20.9763-22.2264	cb62654	cb25.fpc4126	456956	A/C	TTATAGTAGGGGACAACCAATTT	AATCATCACTGGCTTATTTGAT	746	SspI	297, 449	746
5	10137089	20.9763-22.2264	cb62671	cb25.fpc4126	683808	T/A	ACCACAACAACATTAACAAAGTC	GGATCGGTTTGTTTGTAGTTT	749	DpnII	194, 142, 408, 5	194, 550, 5
5	10137089	20.9763-22.2264	cb62671	cb25.fpc4126	683808	T/A	ACCACAACAACATTAACAAAGTC	GGATCGGTTTGTTTGTAGTTT	749	Sau3AI	194, 142, 408, 5	194, 550, 5
5	10319591	20.9763-22.2264	cb62720	cb25.fpc4126	866310	T/C	GAAGCCATTCGTATATGAAAAC	ACTTTTTCTCGCTTCTACTTTTT	751	Csp6I	304, 7, 440	311, 440
5	10319591	20.9763-22.2264	cb62720	cb25.fpc4126	866310	T/C	GAAGCCATTCGTATATGAAAAC	ACTTTTTCTCGCTTCTACTTTTT	751	RsaI	305, 7, 439	312, 439
5	10512457	20.9763-22.2264	cb62779	cb25.fpc4126	1059176	C/T	TGTACTCCTGGACCTGTTAAAT	CTCCATAATGATGCTAGGAAATA	749	SspI	749	371, 378
5	10512707	20.9763-22.2264	cb62782	cb25.fpc4126	1059426	G/A	CATTTCATCATCTGCTAGTTTTT	GATGAAACGAGAGAAATTATTGA	749	DpnII	228, 344, 177	228, 185, 159, 177
5	10512707	20.9763-22.2264	cb62782	cb25.fpc4126	1059426	G/A	CATTTCATCATCTGCTAGTTTTT	GATGAAACGAGAGAAATTATTGA	749	Sau3AI	228, 344, 177	228, 185, 159, 177
5	10540330	20.9763-22.2264	cb62783	cb25.fpc4126	1087049	A/T	TAATCCAGAAAAATAAACGTGTC	AGGATAAGCAATGCTACTGAATA	749	EcoRV	415, 334	749
5	10590073	20.9763-22.2264	cb62788	cb25.fpc4126	1136792	C/G	GAGAGAACAAAGCACAATTTTTA	TATTCTTAGATTTTGCGAAACAC	746	HpaII	359, 387	746
5	10590073	20.9763-22.2264	cb62788	cb25.fpc4126	1136792	C/G	GAGAGAACAAAGCACAATTTTTA	TATTCTTAGATTTTGCGAAACAC	746	MspI	359, 387	746
5	10590128	20.9763-22.2264	cb62790	cb25.fpc4126	1136847	G/A	GAGAGAACAAAGCACAATTTTTA	TATTCTTAGATTTTGCGAAACAC	746	XbaI	71, 340, 335	71, 675
5	10619685	20.9763-22.2264	cb62801	cb25.fpc4126	1166404	G/A	ATGCAGAGATTCTGGATGTATAA	GTACGTTTTGTTCTTCATTCTTC	750	Csp6I	747, 3	393, 354, 3
5	10619685	20.9763-22.2264	cb62801	cb25.fpc4126	1166404	G/A	ATGCAGAGATTCTGGATGTATAA	GTACGTTTTGTTCTTCATTCTTC	750	RsaI	748, 2	394, 354, 2
5	10778367	20.9763-22.2264	cb22408	cb25.fpc4126	1325086	T/A	TGTGAACTCGAAGTTGAGATACT	GAATCCTCTACCAAATACAACAA	750	DraI	297, 453	750
5	11003490	20.9763-22.2264	cb39261	cb25.fpc4126	1550209	A/T	TCGTATCATCGAGAAGAAAAA	TGTCGAAAAGACTATCTCAAGAA	703	SspI	503, 200	703
5	11005180	20.9763-22.2264	cb39269	cb25.fpc4126	1551899	C/T	ACCTCTCCAAATTCTTGATGTAT	TTTTAAAAGCTGCTCAAGAAAC	747	AflII	427, 320	747
5	11040534	20.9763-22.2264	cb39276	cb25.fpc4126	1587253	G/C	TTGCCTTTTTATAGTGAGATGTAA	TACAGATGTGATTGCAAGAAAC	750	BstUI	514, 236	443, 71, 236
5	11040534	20.9763-22.2264	cb39276	cb25.fpc4126	1587253	G/C	TTGCCTTTTTATAGTGAGATGTAA	TACAGATGTGATTGCAAGAAAC	750	HpaII	38, 403, 309	38, 712
5	11040534	20.9763-22.2264	cb39276	cb25.fpc4126	1587253	G/C	TTGCCTTTTTATAGTGAGATGTAA	TACAGATGTGATTGCAAGAAAC	750	MspI	38, 403, 309	38, 712
5	11220680	20.9763-22.2264	cb39281	cb25.fpc4126	1767399	G/A	CGTTATGTATTATTCCAGCTGAT	CTTATTTTCTCCGAATGTTCTCT	748	Csp6I	242, 219, 287	242, 506
5	11220680	20.9763-22.2264	cb39281	cb25.fpc4126	1767399	G/A	CGTTATGTATTATTCCAGCTGAT	CTTATTTTCTCCGAATGTTCTCT	748	RsaI	243, 219, 286	243, 505
5	11252253	20.9763-22.2264	cb22514	cb25.fpc4126	1798972	C/T	CCTAAACAGCCTAAACACATAAA	CGTTTCGAGGTAACTAGACATT	750	HaeIII	447, 303	750
5	11253216	20.9763-22.2264	cb22518	cb25.fpc4126	1799935	C/A	AGGACGACAGAAACTAATCAATA	TTAGTTCCTTACTTCATTGTGCT	742	DraI	742	448, 294
5	11253538	20.9763-22.2264	cb22519	cb25.fpc4126	1800257	A/G	AAATGTATGAGGAACAACTCAAA	GGAAAAAGAAGAGGATAGGATAC	748	TaqI	592, 156	369, 223, 156
5	11254234	20.9763-22.2264	cb22522	cb25.fpc4126	1800953	C/A	AACAAGAAAACGTTCAGACTTTA	CTATGAAGAAGAAGGAATTAGCA	750	AluI	327, 137, 286	327, 423
5	11254234	20.9763-22.2264	cb22522	cb25.fpc4126	1800953	C/A	AACAAGAAAACGTTCAGACTTTA	CTATGAAGAAGAAGGAATTAGCA	750	BglII	750	463, 287
5	11254234	20.9763-22.2264	cb22522	cb25.fpc4126	1800953	C/A	AACAAGAAAACGTTCAGACTTTA	CTATGAAGAAGAAGGAATTAGCA	750	DpnII	370, 213, 167	370, 93, 120, 167
5	11254234	20.9763-22.2264	cb22522	cb25.fpc4126	1800953	C/A	AACAAGAAAACGTTCAGACTTTA	CTATGAAGAAGAAGGAATTAGCA	750	Sau3AI	370, 213, 167	370, 93, 120, 167
5	11322275	20.9763-22.2264	cb22529	cb25.fpc4126	1868994	A/T	AATTTCGATAGCTAAAATTCAGA	ACCATGATGTCAAGAGTTTGTAT	747	Csp6I	112, 320, 315	112, 635
5	11322275	20.9763-22.2264	cb22529	cb25.fpc4126	1868994	A/T	AATTTCGATAGCTAAAATTCAGA	ACCATGATGTCAAGAGTTTGTAT	747	RsaI	113, 320, 314	113, 634
5	11323483	20.9763-22.2264	cb39298	cb25.fpc4126	1870202	G/A	GCACTATAAAGAACTGGATCTGA	TATCATCGAATTTCGCTTTAAT	749	SacI	444, 305	749
5	11381144	20.9763-22.2264	cb39304	cb25.fpc4126	1927863	C/G	GGAACAGTGCCAATATAGTTTT	TTAACAACATACCGACAGAATTT	742	AluI	668, 74	458, 210, 74
5	11381144	20.9763-22.2264	cb39304	cb25.fpc4126	1927863	C/G	GGAACAGTGCCAATATAGTTTT	TTAACAACATACCGACAGAATTT	742	HindIII	742	456, 286
5	11381573	20.9763-22.2264	cb39314	cb25.fpc4126	1928292	T/C	GAGCCATCGCTATATCATCTAC	TAAAATTTTGAAAGAGGACACTG	726	AluI	281, 445	71, 210, 218, 227
5	11381573	20.9763-22.2264	cb39314	cb25.fpc4126	1928292	T/C	GAGCCATCGCTATATCATCTAC	TAAAATTTTGAAAGAGGACACTG	726	SacI	726	501, 225
5	11381597	20.9763-22.2264	cb39317	cb25.fpc4126	1928316	T/C	AACTATAGTACTTGGAATCGTGACT	TAAAATTTTGAAAGAGGACACTG	608	HaeIII	509, 9, 90	405, 104, 9, 90
5	11381597	20.9763-22.2264	cb39317	cb25.fpc4126	1928316	T/C	AACTATAGTACTTGGAATCGTGACT	TAAAATTTTGAAAGAGGACACTG	608	NcoI	608	406, 202
5	11381635	20.9763-22.2264	cb39320	cb25.fpc4126	1928354	T/C	AACTATAGTACTTGGAATCGTGACT	TAAAATTTTGAAAGAGGACACTG	608	HpaII	608	443, 165
5	11381635	20.9763-22.2264	cb39320	cb25.fpc4126	1928354	T/C	AACTATAGTACTTGGAATCGTGACT	TAAAATTTTGAAAGAGGACACTG	608	MspI	608	443, 165
5	11481294	20.9763-22.2264	cb39346	cb25.fpc4126	2028013	A/G	GGCATTTCTCTGAACAGATTT	AAGAGTTATTTTTCGTAACAGTCA	735	HpaII	289, 446	255, 34, 446
5	11481294	20.9763-22.2264	cb39346	cb25.fpc4126	2028013	A/G	GGCATTTCTCTGAACAGATTT	AAGAGTTATTTTTCGTAACAGTCA	735	MspI	289, 446	255, 34, 446
5	11487552	20.9763-22.2264	cb22538	cb25.fpc4126	2034271	A/T	AAAATGGAAAGCATTTCTAAAAC	CGACAGAAGATGTTCTTTAGACT	752	EcoRI	70, 682	70, 249, 433
5	11489770	20.9763-22.2264	cb39354	cb25.fpc4126	2036489	C/T	ATCTTGACATGAAATCAAAAATC	TTTTGGTATTCTGAAAGAATCAG	751	DraI	751	482, 269
5	11527007	20.9763-22.2264	cb22546	cb25.fpc4126	2073726	A/C	CCTATCTTATCACACTAATCCAAGA	GGACAATCCTCGTTATCATCTAT	736	HpaII	102, 78, 556	102, 78, 315, 241
5	11527007	20.9763-22.2264	cb22546	cb25.fpc4126	2073726	A/C	CCTATCTTATCACACTAATCCAAGA	GGACAATCCTCGTTATCATCTAT	736	MspI	102, 78, 556	102, 78, 315, 241
5	11570396	20.9763-22.2264	cb39357	cb25.fpc4126	2117115	G/A	ATATGTTACCTAAAAGCCACAGA	CATCTTCTCAACTTTCCATTTTA	749	KpnI	313, 436	749
5	13508184	37.0083-37.698	cb60122	cb25.fpc4063	130196	T/C	GAGATTATGGTGTCTGGAATCTA	AAAATCCTTTTAAAAACCGTTAC	674	TaqI	309, 264, 101	309, 187, 77, 101
5	13508253	37.0083-37.698	cb30889	cb25.fpc4063	130127	G/A	GTTTTCTTCCTGAAGGAATCTT	AAAATCCTTTTAAAAACCGTTAC	736	AflII	736	486, 250
5	13535693	37.0083-37.698	cb30875	cb25.fpc4063	102687	G/A	TTGTATTTGAATTTGTCGTCAT	ATAGCCATGCTTTTTAGCATAC	754	EcoRV	374, 380	374, 73, 307
5	13535738	37.0083-37.698	cb30873	cb25.fpc4063	102642	G/T	CCTTGTTTTATAATTCCATCTTTT	GATTTCAATTTTCGAATCTACG	753	SspI	753	496, 257
5	13564414	37.0083-37.698	cb30871	cb25.fpc4063	73966	T/A	CCGAAAAATCTGAAAATACAATA	CAAACTGCAAAACTACAAACTAA	750	AluI	297, 23, 430	320, 430
5	13564414	37.0083-37.698	cb30871	cb25.fpc4063	73966	T/A	CCGAAAAATCTGAAAATACAATA	CAAACTGCAAAACTACAAACTAA	750	HindIII	295, 455	750
5	13564416	37.0083-37.698	cb30870	cb25.fpc4063	73964	G/A	CCGAAAAATCTGAAAATACAATA	CAAACTGCAAAACTACAAACTAA	750	AluI	297, 23, 430	320, 430
5	13564416	37.0083-37.698	cb30870	cb25.fpc4063	73964	G/A	CCGAAAAATCTGAAAATACAATA	CAAACTGCAAAACTACAAACTAA	750	HindIII	295, 455	750
5	13564569	37.0083-37.698	cb30867	cb25.fpc4063	73811	G/A	TTTTGACATGTACAATTTTTCTTC	GTAATTCCAACATATCACCGTTA	750	DraI	429, 321	342, 87, 321
5	13564677	37.0083-37.698	cb30866	cb25.fpc4063	73703	C/T	TAAACTTACATTCAAGGAACTGG	AATTTTCATTTTCCGGATTC	667	EcoRI	667	429, 238
5	13632460	37.0083-37.698	cb11363	cb25.fpc4063	5920	C/T	GTTTTTGTATCTGGTCTTTTCAT	ATAGAACTCGAAATGTTCAAAAA	750	TaqI	245, 141, 354, 10	245, 495, 10
5	14467563	46.0692	cb31894	cb25.fpc4109	54981	G/T	AAAAGACATTTCTGAAGTAAAATTG	AATTCATTTATCGATTTTGACAC	746	HaeIII	64, 357, 325	64, 682
5	14486793	46.0692	cb31900	cb25.fpc4109	74211	T/C	GATGTGATTCCATTGAGTTTATC	TTAATGAATATTTTGATTCAGGAC	749	DraI	397, 352	749
5	14496496	46.0692	cb62091	cb25.fpc4109	83914	T/C	CTCTCACCATCTTTACGTCTTT	CCTTTAAAAATCACTTCGTTGTA	737	XbaI	737	403, 334
5	14496569	46.0692	cb31938	cb25.fpc4109	83987	C/A	CTCTCACCATCTTTACGTCTTT	CCTTTAAAAATCACTTCGTTGTA	737	Csp6I	272, 465	272, 203, 262
5	14496569	46.0692	cb31938	cb25.fpc4109	83987	C/A	CTCTCACCATCTTTACGTCTTT	CCTTTAAAAATCACTTCGTTGTA	737	RsaI	273, 464	273, 203, 261
5	14537904	46.0692	cb31946	cb25.fpc4109	125322	A/T	TTAGAAAGTTTTGCTTGTCAAAG	TCATTCTAGTCTTGTCAGATTCAG	752	SspI	104, 232, 416	104, 648
5	14538193	46.0692	cb12666	cb25.fpc4109	125611	A/G	TGTATAATTTACGTTTTCCATTATTC	CAAAGTAGGTCAATTTCTTTTGA	750	TaqI	699, 51	452, 247, 51
5	14679213	46.0692	cb62132	cb25.fpc4109	266631	A/G	GTGGAAAAAGAGAAAAGAAACA	ATCTTCCAAGTTTTCCAACAT	750	ClaI	405, 70, 244, 31	405, 314, 31
5	14693355	46.0692	cb31969	cb25.fpc4109	280773	G/A	GAAACGCCAATCAATAAATACT	AAATTGTCTGAAACTTTTCTCTG	746	AluI	211, 213, 322	211, 202, 11, 322
5	14735729	46.0692	cb12910	cb25.fpc4109	323147	C/T	CAATTATTCGATAGAAGTGTTGAG	TTTTTGCTTCCACGTATGTT	743	HpaII	426, 317	743
5	14735729	46.0692	cb12910	cb25.fpc4109	323147	C/T	CAATTATTCGATAGAAGTGTTGAG	TTTTTGCTTCCACGTATGTT	743	MspI	426, 317	743
5	14735965	46.0692	cb12900	cb25.fpc4109	323383	C/A	TCAGTAATCCCAAGTAAATTAGC	TCAGATGACAAATTTTTGAGAA	750	HaeIII	371, 379	750
5	14745083	46.0692	cb31980	cb25.fpc4109	332501	A/T	GAAATTCAAAGTAATGGATCAAC	GACGGTTTAAACGAATATAAAGA	751	Csp6I	337, 414	751
5	14745083	46.0692	cb31980	cb25.fpc4109	332501	A/T	GAAATTCAAAGTAATGGATCAAC	GACGGTTTAAACGAATATAAAGA	751	RsaI	338, 413	751
5	14785961	46.0692	cb62142	cb25.fpc4109	373379	G/A	GGTAATTATAGCACAGGTGTCAA	CTACCAAATTTCCCATTTTTC	750	TaqI	442, 94, 137, 77	536, 137, 77
5	15218801	53.7768	cb10459	cb25.fpc0129	9942	G/C	ATCCTCCTCATCGCTCTTAT	TGTACAACGCTTAATGTCACTC	740	HaeIII	28, 127, 117, 468	28, 127, 585
5	15225430	53.7768	cb10471	cb25.fpc0129	16571	T/A	AATTTGTCAGTTTTGGATTCTC	TACTTCCAGAAGTCTCTGAACC	749	HindIII	412, 337	749
5	15225431	53.7768	cb10470	cb25.fpc0129	16572	T/C	AATTTGTCAGTTTTGGATTCTC	TACTTCCAGAAGTCTCTGAACC	749	HindIII	412, 337	749
5	15277561	53.7768	cb10507	cb25.fpc0129	68702	G/A	AAACAAAAGGCGCTAAAAAT	ACCACAAAAATTTGGGATATT	724	BglII	496, 228	724
5	15280150	53.7768	cb10512	cb25.fpc0129	71291	T/C	TCCCAGAAGTCTGAAAAATTAG	AAACTTGATCATACAGGTACCAC	765	SacI	733, 32	312, 421, 32
5	15282683	53.7768	cb10519	cb25.fpc0129	73824	C/A	AATCCGGATATTCTTATTGACA	AGGCAGATCTTGGTCTAAAAAT	748	TaqI	461, 78, 59, 150	539, 59, 150
5	15322300	53.7768	cb30511	cb25.fpc0129	113441	G/T	AAAATTTTAGTGGTGGTAGTGC	TAATTCTTTGAAAATTTGCAGTC	748	SspI	348, 96, 304	348, 96, 16, 288
5	15390866	53.7768	cb10579	cb25.fpc0129	182007	C/A	AGGATCTTCTGAAGGGACTC	TGTTCAAAAGTTCAAATAACACA	676	XbaI	676	462, 214
5	15391532	53.7768	cb30543	cb25.fpc0129	182673	C/T	TGTGTTATTTGAACTTTTGAACA	TTTTAGTCGTTCAGGAAGTGAT	751	TaqI	246, 233, 272	246, 505
5	15412003	53.7768	cb10597	cb25.fpc0129	203144	G/A	AGGGGTGTTCCTCAGATAAT	TTGTAGAACTAGAAAAGTCTCTGAAA	549	Csp6I	301, 200, 48	301, 248
5	15412003	53.7768	cb10597	cb25.fpc0129	203144	G/A	AGGGGTGTTCCTCAGATAAT	TTGTAGAACTAGAAAAGTCTCTGAAA	549	RsaI	302, 200, 47	302, 247
5	15466732	53.7768	cb10605	cb25.fpc0129	257873	A/T	ATTGCTTATAAATTGCTTGATTG	AAAAGGATGTGTAATTTGTGGA	603	SspI	544, 59	191, 353, 59
5	15467682	53.7768	cb10613	cb25.fpc0129	258823	T/C	ATGGAAGAAAAAGACAAACACTA	GGAAAAGGACCATATGAATCTA	749	AluI	277, 472	749
5	15467973	53.7768	cb10615	cb25.fpc0129	259114	C/T	CTAGACATTCGGACTCAGTCAT	GGAAAAGGACCATATGAATCTA	661	TaqI	481, 155, 25	636, 25
5	15470728	53.7768	cb30558	cb25.fpc0129	261869	A/T	TTTCGTCAACTTTTACATGTTTT	TCTCTCCTTCTTCTTCTTCTGAT	749	SspI	749	351, 398
5	15470728	53.7768	cb30558	cb25.fpc0129	261869	A/T	TTTCGTCAACTTTTACATGTTTT	TCTCTCCTTCTTCTTCTTCTGAT	749	TaqI	398, 283, 68	354, 44, 283, 68
5	15529777	53.7768	cb8132	cb25.fpc0129	320918	A/G	CTACCTCCTTCAAATTGAGAAAC	GGTTGCTTGATTCTTGTCTT	731	HaeIII	558, 52, 121	235, 323, 52, 121
5	15529777	53.7768	cb8132	cb25.fpc0129	320918	A/G	CTACCTCCTTCAAATTGAGAAAC	GGTTGCTTGATTCTTGTCTT	731	XbaI	230, 501	731
5	15591230	53.7768	cb46290	cb25.fpc0129	382371	C/T	GAGAAGGGTCTGGATAAGATAAA	TTAAAAATGATACGTTTTTCTGTG	724	BglII	724	452, 272
5	15591230	53.7768	cb46290	cb25.fpc0129	382371	C/T	GAGAAGGGTCTGGATAAGATAAA	TTAAAAATGATACGTTTTTCTGTG	724	XbaI	724	457, 267
5	15600136	53.7768	cb46294	cb25.fpc0129	391277	A/G	AGAAAACTGAAAAGCTTGCTAA	CCATGGCAACTAAATGTGTTA	600	HindIII	12, 588	12, 109, 479
5	15603094	53.7768	cb46303	cb25.fpc0129	394235	G/A	ATCTTAAAATGAACCAAAGCAC	GTTTGGATACGGTAAGACAGAC	746	HaeIII	287, 311, 148	598, 148
5	15603095	53.7768	cb46304	cb25.fpc0129	394236	G/A	ATCTTAAAATGAACCAAAGCAC	GTTTGGATACGGTAAGACAGAC	746	HaeIII	287, 311, 148	598, 148
5	15715219	53.7768	cb46322	cb25.fpc0129	506360	C/T	TTGAAAACATTCTAGGCATCTTA	AAAAATTTGACTAACATTCAGAAA	747	EcoRV	514, 233	441, 73, 233
5	15716098	53.7768	cb46336	cb25.fpc0129	507239	A/G	ATCATCAAGAGAAGGTTGGAC	GAAAATGATACTCAAGTTCCTAAAA	750	PstI	655, 95	503, 152, 95
5	15787903	53.7768	cb46365	cb25.fpc0129	579044	T/G	CCAAGTTAGCAGAAGTAAACAAA	TACCAAATAAGCAGTAACCTCTG	752	HindIII	369, 383	752
5	15845362	53.7768	cb46387	cb25.fpc0129	636503	T/C	CTTCCAGAAAAGTCATTCAACT	ACTGGTTTTCAACATTTCAACT	750	EcoRI	400, 350	750
5	15845667	53.7768	cb46391	cb25.fpc0129	636808	C/T	AACTTCTCAATTCCAAGTTTTCT	CTCTGGTTGTTATTGAGAGTGAG	747	TaqI	492, 26, 229	474, 18, 26, 229
5	15895879	53.7768	cb46399	cb25.fpc0129	687020	C/T	TGGAACTCATTTTATTTGAATTT	AAATTGTGATCATTTTGACCTTA	749	DpnII	167, 571, 11	167, 99, 472, 11
5	15895879	53.7768	cb46399	cb25.fpc0129	687020	C/T	TGGAACTCATTTTATTTGAATTT	AAATTGTGATCATTTTGACCTTA	749	Sau3AI	167, 571, 11	167, 99, 472, 11
5	15905567	53.7768	cb46407	cb25.fpc0129	696708	G/A	AAATGTTCAGTGATTCTTGAGTT	TTCTACAATTATTAGCCGACTGT	750	ClaI	750	440, 310
5	15945852	53.7768	cb46415	cb25.fpc0129	736993	A/C	TCTTAACTACCCCTCGAATTATC	CAGCGAATTTAGTATTTTTCCTA	752	AluI	32, 544, 176	32, 328, 216, 176
X	707162	0.6623-5.6449	cb34822	cb25.fpc4033	2405391	T/G	GGTTGATGTAGAATGAGTGGA	CTTTAAAGTTTCTGAGCATTCAA	738	AflII	498, 240	738
X	746637	0.6623-5.6449	cb16536	cb25.fpc4033	2365916	G/A	GTGAGTGTCTATCAAAATGAACC	TTAAAAAGATCAATAACGTTTGAG	750	XbaI	750	494, 256
X	752746	0.6623-5.6449	cb16531	cb25.fpc4033	2359807	G/A	GAGTTTGTTTGGTTTACTCTGAC	AAAAATAACAAGGACTATGGTGA	750	TaqI	568, 182	279, 289, 182
X	755454	0.6623-5.6449	cb34809	cb25.fpc4033	2357099	A/G	TGAAGTTTGTAATTTCGTTTTTC	GGTGTTCAAATGTTGTGATTTAT	750	Csp6I	412, 338	412, 79, 259
X	755454	0.6623-5.6449	cb34809	cb25.fpc4033	2357099	A/G	TGAAGTTTGTAATTTCGTTTTTC	GGTGTTCAAATGTTGTGATTTAT	750	RsaI	413, 337	413, 79, 258
X	822176	0.6623-5.6449	cb16529	cb25.fpc4033	2290377	A/G	AAACTTAAACTTTGATGGAGTCA	CAACAACAAAATATTAGATTGTGAA	750	DpnII	483, 105, 162	387, 96, 105, 162
X	822176	0.6623-5.6449	cb16529	cb25.fpc4033	2290377	A/G	AAACTTAAACTTTGATGGAGTCA	CAACAACAAAATATTAGATTGTGAA	750	Sau3AI	483, 105, 162	387, 96, 105, 162
X	825021	0.6623-5.6449	cb16528	cb25.fpc4033	2287532	A/G	AGTTTTGGAATAGAAACCTAAAAA	TTGTGCACTTTACTGTTTATTCA	752	XbaI	251, 501	752
X	857148	0.6623-5.6449	cb16526	cb25.fpc4033	2255405	T/A	AATATGTTGACCAGGAGGTTC	TCTTTCTCGACCACAAATAATAC	750	SspI	750	264, 486
X	858451	0.6623-5.6449	cb34799	cb25.fpc4033	2254102	T/C	CTAAGAAGCTTTTTGCGACTAA	AAAAGAGAGAGAGAGCAAAATGT	747	DpnII	747	346, 401
X	858451	0.6623-5.6449	cb34799	cb25.fpc4033	2254102	T/C	CTAAGAAGCTTTTTGCGACTAA	AAAAGAGAGAGAGAGCAAAATGT	747	Sau3AI	747	346, 401
X	1024118	0.6623-5.6449	cb38710	cb25.fpc4033	2088435	A/G	CTTGTTTTTATTTCCAGAAACTG	GATGCAATTTCTTTTCTATTTCA	738	BamHI	475, 263	738
X	1024118	0.6623-5.6449	cb38710	cb25.fpc4033	2088435	A/G	CTTGTTTTTATTTCCAGAAACTG	GATGCAATTTCTTTTCTATTTCA	738	DpnII	475, 263	738
X	1024118	0.6623-5.6449	cb38710	cb25.fpc4033	2088435	A/G	CTTGTTTTTATTTCCAGAAACTG	GATGCAATTTCTTTTCTATTTCA	738	Sau3AI	475, 263	738
X	1046479	0.6623-5.6449	cb21725	cb25.fpc4033	2066074	T/A	GTTTTCAGTTACCTTGTGAATTG	CTGAGAATTTCAGGTCAGAATC	753	Csp6I	453, 109, 191	562, 191
X	1046479	0.6623-5.6449	cb21725	cb25.fpc4033	2066074	T/A	GTTTTCAGTTACCTTGTGAATTG	CTGAGAATTTCAGGTCAGAATC	753	RsaI	454, 109, 190	563, 190
X	1116748	0.6623-5.6449	cb21714	cb25.fpc4033	1995805	C/A	GTCAAGTAATCCACAGTTGTCTT	CGAGACTTCTTCTCCTTCTTCT	743	Csp6I	410, 333	743
X	1116748	0.6623-5.6449	cb21714	cb25.fpc4033	1995805	C/A	GTCAAGTAATCCACAGTTGTCTT	CGAGACTTCTTCTCCTTCTTCT	743	RsaI	411, 332	743
X	1117098	0.6623-5.6449	cb38699	cb25.fpc4033	1995455	C/T	GTGCTAATTCTGTTTTGTCAGTT	GGTCACCTAATCATCATCACTC	750	TaqI	136, 241, 333, 40	136, 574, 40
X	1121134	0.6623-5.6449	cb21708	cb25.fpc4033	1991419	A/G	TTTTATCTACAAAGCCCAAATTA	GAAGAGCAGTATGTGCAAAAT	750	AluI	166, 86, 362, 136	166, 448, 136
X	1130972	0.6623-5.6449	cb21698	cb25.fpc4033	1981581	A/C	TGACTTTTATTGTCCCCTTCT	TCACATAGTCATTTAGTCCAAAAA	750	EcoRV	750	257, 493
X	1175813	0.6623-5.6449	cb21685	cb25.fpc4033	1936740	C/T	GAAAAGAGGAATTTGAGATAACC	GGAGATTTTCACACAGATTAGC	746	DraI	559, 49, 138	340, 219, 49, 138
X	1196778	0.6623-5.6449	cb38679	cb25.fpc4033	1915775	G/T	CGTCTTCTGAAGTGGTACAGTAA	ACTAACGGCTATTTTTCATTCAT	750	AluI	405, 275, 70	405, 40, 235, 70
X	1196977	0.6623-5.6449	cb38676	cb25.fpc4033	1915576	A/T	TATTTCAAGGAATTGTCTTATCG	TGAAGAAGAAGAAGATCTGTGAT	750	TaqI	231, 160, 68, 291	231, 228, 291
X	1197111	0.6623-5.6449	cb38674	cb25.fpc4033	1915442	T/C	TATTTCAAGGAATTGTCTTATCG	TGAAGAAGAAGAAGATCTGTGAT	750	TaqI	231, 160, 68, 291	231, 228, 291
X	1219324	0.6623-5.6449	cb21678	cb25.fpc4033	1893229	G/A	GAACACGTGCTTCTCTCATAA	ACCACCAGTTATTGTTCTTGAC	699	HaeIII	285, 339, 75	624, 75
X	1219484	0.6623-5.6449	cb21679	cb25.fpc4033	1893069	A/G	AAAATCAATTGTGGCATTTCT	CAAAATCATCAACGACAATATG	747	EcoRI	466, 281	747
X	1219505	0.6623-5.6449	cb21680	cb25.fpc4033	1893048	G/A	AAAATCAATTGTGGCATTTCT	CAAAATCATCAACGACAATATG	747	DraI	747	445, 302
X	1219699	0.6623-5.6449	cb21683	cb25.fpc4033	1892854	C/T	TAGCCTACTCAACCTATAAGTGC	CAGTCAGTTTGAGAGAATGTAGC	744	PstI	744	477, 267
X	1219712	0.6623-5.6449	cb38671	cb25.fpc4033	1892841	T/C	TAGCCTACTCAACCTATAAGTGC	CAGTCAGTTTGAGAGAATGTAGC	744	HaeIII	209, 212, 323	209, 212, 39, 284
X	1221849	0.6623-5.6449	cb21677	cb25.fpc4033	1890704	G/A	AACTTCTTGTCAATTTACGTTTTT	GAAAGTTAGAAAATATTGCATCTG	750	NcoI	750	496, 254
X	1222153	0.6623-5.6449	cb21673	cb25.fpc4033	1890400	T/C	TCTGCCAATCTATTTCTAATTTT	GTAGCATGTCTATCAGCTACCAC	750	HaeIII	750	308, 442
X	1245824	0.6623-5.6449	cb38667	cb25.fpc4033	1866729	A/C	AATATGTGGCTTTAAAACATGAA	ATGAAAATTTGAAACACTAGCA	750	TaqI	750	294, 456
X	1246059	0.6623-5.6449	cb38666	cb25.fpc4033	1866494	A/T	GTCAAAGGAGCACTACAATTAGA	TTGTCATCCATGTAAGTTTTGTA	747	AluI	282, 169, 296	282, 108, 61, 296
X	1327381	0.6623-5.6449	cb38650	cb25.fpc4033	1785172	G/T	CCCACCTATTAAGTGAAAGTTAGA	TGAATATAGGCAAGTCAATAACC	750	DpnII	138, 22, 205, 385	138, 22, 590
X	1327381	0.6623-5.6449	cb38650	cb25.fpc4033	1785172	G/T	CCCACCTATTAAGTGAAAGTTAGA	TGAATATAGGCAAGTCAATAACC	750	Sau3AI	138, 22, 205, 385	138, 22, 590
X	1376921	0.6623-5.6449	cb21641	cb25.fpc4033	1735632	C/G	CTTGGTCTTTTTCGTGAATG	ACTGCAGAAAAGTGTAACAGGT	720	HaeIII	499, 221	720
X	1376985	0.6623-5.6449	cb21638	cb25.fpc4033	1735568	A/G	CACATTGTTCTCTCCGTCTC	AGGTGTCACCACATTTCAAG	756	ClaI	756	489, 267
X	1379476	0.6623-5.6449	cb38643	cb25.fpc4033	1733077	G/A	GAATGAAGCCATCTGAAATTAG	AAAAATTAGTGAAAACCGAATCT	744	HpaII	425, 319	744
X	1379476	0.6623-5.6449	cb38643	cb25.fpc4033	1733077	G/A	GAATGAAGCCATCTGAAATTAG	AAAAATTAGTGAAAACCGAATCT	744	MspI	425, 319	744
X	1379530	0.6623-5.6449	cb38641	cb25.fpc4033	1733023	C/T	GAATGAAGCCATCTGAAATTAG	AAAAATTAGTGAAAACCGAATCT	744	Csp6I	370, 374	744
X	1379530	0.6623-5.6449	cb38641	cb25.fpc4033	1733023	C/T	GAATGAAGCCATCTGAAATTAG	AAAAATTAGTGAAAACCGAATCT	744	RsaI	371, 373	744
X	1383018	0.6623-5.6449	cb21629	cb25.fpc4033	1729535	G/A	CTTTTTATCCTCGTCAGTCATAC	GAATTCGAATGAATTGCTTAAC	750	TaqI	375, 368, 7	743, 7
X	1393935	0.6623-5.6449	cb21551	cb25.fpc4033	1718618	A/G	ATAGAAGAAAATGGAGAGGAAAA	ACCGTAAAAATAGAAACAATGAA	750	EcoRV	498, 252	750
X	1395519	0.6623-5.6449	cb38611	cb25.fpc4033	1717034	G/T	CATCCTCAAAATTTCAACTCTTA	GTAAGATTCAGCAATCAATGAAA	749	Csp6I	496, 253	749
X	1395519	0.6623-5.6449	cb38611	cb25.fpc4033	1717034	G/T	CATCCTCAAAATTTCAACTCTTA	GTAAGATTCAGCAATCAATGAAA	749	RsaI	497, 252	749
X	1448447	0.6623-5.6449	cb21495	cb25.fpc4033	1664106	C/T	GAAAAACTATGGGAAGAAGAATC	TGTTTTCTCAAGTGTTTTCAGAT	752	TaqI	114, 638	114, 290, 348
X	1448628	0.6623-5.6449	cb21500	cb25.fpc4033	1663925	A/T	CTACAGGCAAACAGCTCAAC	TTTACTGTAGAGCAATCATATTTCA	662	DraI	440, 222	662
X	1448973	0.6623-5.6449	cb21493	cb25.fpc4033	1663580	C/G	CACTGAAGAGGTGCCTTATAGTA	GATGTTATTGAGCTGGATTATGT	748	HaeIII	187, 561	187, 224, 337
X	1449715	0.6623-5.6449	cb21486	cb25.fpc4033	1662838	T/C	AGGTCACTGTGTTTTCCTTTAGT	TATTTATCACATCTTGCTGTCCT	750	HaeIII	750	422, 328
X	1450009	0.6623-5.6449	cb21483	cb25.fpc4033	1662544	G/A	TTATCACTGTCGAGAACACAAG	ATTTGGAAGGGTAAGAGTTTTC	750	BstUI	280, 470	750
X	1450009	0.6623-5.6449	cb21483	cb25.fpc4033	1662544	G/A	TTATCACTGTCGAGAACACAAG	ATTTGGAAGGGTAAGAGTTTTC	750	MluI	278, 472	750
X	1452286	0.6623-5.6449	cb21478	cb25.fpc4033	1660267	A/G	ATGTCATACATTTGGAATCTTCT	GAGAACTGTAATCTGAAAATCAAA	749	SacI	749	258, 491
X	1452298	0.6623-5.6449	cb21477	cb25.fpc4033	1660255	A/G	CACTCTTGGAATTTGTTGTCTA	CTAGTGGAGCATCTTGTGTTAAG	748	SspI	437, 311	748
X	1478666	0.6623-5.6449	cb21474	cb25.fpc4033	1633887	A/G	GATAAAATGAGGAATGCAGTTT	CTTCTAGGCATATTGTTGTTTTT	750	DpnII	291, 459	291, 58, 401
X	1478666	0.6623-5.6449	cb21474	cb25.fpc4033	1633887	A/G	GATAAAATGAGGAATGCAGTTT	CTTCTAGGCATATTGTTGTTTTT	750	Sau3AI	291, 459	291, 58, 401
X	1480225	0.6623-5.6449	cb21437	cb25.fpc4033	1632328	A/T	CACTCAGTTTTCTTGTTCACTG	TCTGAGCTATACACTTCTTCTTGA	751	XbaI	313, 438	751
X	1480372	0.6623-5.6449	cb21436	cb25.fpc4033	1632181	C/T	ATGCTCAATTCTCATTATTATCG	AGTTAAGCAGAGGATTACAACAG	727	DraI	727	373, 354
X	1480382	0.6623-5.6449	cb21435	cb25.fpc4033	1632171	T/C	ATGCTCAATTCTCATTATTATCG	AGTTAAGCAGAGGATTACAACAG	727	TaqI	21, 93, 249, 364	21, 93, 613
X	1503161	0.6623-5.6449	cb38584	cb25.fpc4033	1609392	G/A	TAAAGATTGGCTCTGTTTTGAT	CTACCAATTAGCTCACACAGATT	751	Csp6I	751	437, 314
X	1503161	0.6623-5.6449	cb38584	cb25.fpc4033	1609392	G/A	TAAAGATTGGCTCTGTTTTGAT	CTACCAATTAGCTCACACAGATT	751	RsaI	751	438, 313
X	1523569	0.6623-5.6449	cb21421	cb25.fpc4033	1588984	A/T	AATTGGTTCAATTTTTCGTAACT	AAGTGTTCTATGAACAGCTCAAT	747	Csp6I	747	374, 373
X	1523569	0.6623-5.6449	cb21421	cb25.fpc4033	1588984	A/T	AATTGGTTCAATTTTTCGTAACT	AAGTGTTCTATGAACAGCTCAAT	747	RsaI	747	375, 372
X	1582099	0.6623-5.6449	cb59209	cb25.fpc4033	1530454	T/G	TCGAGTTTCTCAGAGATTGAGT	CAGATTTATCCGAAACTATTGAA	748	AluI	293, 292, 163	293, 164, 128, 163
X	1582210	0.6623-5.6449	cb59205	cb25.fpc4033	1530343	T/C	CCACATACGATATCAGAGTTCTAC	ATGAAATCGTCTTGAATTATTTG	750	TaqI	59, 53, 638	59, 53, 291, 347
X	1583411	0.6623-5.6449	cb21356	cb25.fpc4033	1529142	A/G	ATTATCTTTCCAGTTTGTTTCAG	AATCCCTGATTCCAATTCAT	733	SacI	733	501, 232
X	1595149	0.6623-5.6449	cb21313	cb25.fpc4033	1517404	G/T	TTATCTGATATTTCTTCCCACAA	CGTTTTTATAATGAGAAAAGTGAA	748	AluI	186, 117, 10, 435	186, 127, 435
X	1595149	0.6623-5.6449	cb21313	cb25.fpc4033	1517404	G/T	TTATCTGATATTTCTTCCCACAA	CGTTTTTATAATGAGAAAAGTGAA	748	HindIII	301, 447	748
X	1595318	0.6623-5.6449	cb21299	cb25.fpc4033	1517235	A/G	ATATAAAACGTCGAAAAGGAGAG	CCTAGACATTGATGTTTTTAAATG	752	Csp6I	307, 445	752
X	1595318	0.6623-5.6449	cb21299	cb25.fpc4033	1517235	A/G	ATATAAAACGTCGAAAAGGAGAG	CCTAGACATTGATGTTTTTAAATG	752	RsaI	308, 444	752
X	1634697	0.6623-5.6449	cb21288	cb25.fpc4033	1477856	C/T	TTTTTCTTGAAATGATGTGTCA	AATTTGGGAGAAAACTGAATTAC	747	AflII	747	274, 473
X	1638341	0.6623-5.6449	cb21284	cb25.fpc4033	1474212	G/A	TCAATAAACACAAAAGTCGGTAT	ATTACCAGTGTTTCCTTGAACA	746	ClaI	746	248, 498
X	1722736	0.6623-5.6449	cb21264	cb25.fpc4033	1389817	A/C	ATTGAAAAATTGTTGAGAGTGAG	CCTTGGTTTCTACTTTTACTCCT	749	AluI	75, 674	75, 318, 356
X	1722736	0.6623-5.6449	cb21264	cb25.fpc4033	1389817	A/C	ATTGAAAAATTGTTGAGAGTGAG	CCTTGGTTTCTACTTTTACTCCT	749	HindIII	749	391, 358
X	1725588	0.6623-5.6449	cb21258	cb25.fpc4033	1386965	C/T	TGAAATTGTACAGATAAGTTGTCA	TTAAACTCTTCTTGTTTTGCAGT	677	HindIII	677	266, 411
X	1725740	0.6623-5.6449	cb21256	cb25.fpc4033	1386813	T/A	TGAAATTGTACAGATAAGTTGTCA	ATCGACGTCTTCAACAAAAC	604	DraI	120, 484	604
X	1799196	0.6623-5.6449	cb21247	cb25.fpc4033	1313357	C/T	TTGCAGTCTCTTTGAGAATTG	TCAAGTTCAAGAATAATGGGTTA	745	AluI	424, 321	331, 93, 321
X	1799428	0.6623-5.6449	cb21249	cb25.fpc4033	1313125	T/C	TGCTTTTTGTTGAAGACTTACTT	AAAAGAAAGAAAGCCACAGTTAT	750	TaqI	645, 105	282, 363, 105
X	1813788	0.6623-5.6449	cb21238	cb25.fpc4033	1298765	G/A	AAATGTGTAAATCCTAGCAACAC	AAACATAAAGGAAAACAAAGAAA	747	TaqI	285, 135, 83, 244	285, 218, 244
X	1845746	0.6623-5.6449	cb38519	cb25.fpc4033	1266807	T/A	CAGTATGAAGAGGATAGGGACTT	GTAAGAAATTTCCAGTTGACCTC	750	DraI	458, 9, 283	458, 292
X	1867314	0.6623-5.6449	cb21217	cb25.fpc4033	1245239	T/A	AGAAATTGTGAATGTGAAAAGAA	TTCTATCTCATCTTATCCTCTCCT	750	DraI	750	375, 375
X	1867738	0.6623-5.6449	cb21228	cb25.fpc4033	1244815	C/A	ATACCTTTAATTGGGTCTGAAAA	TGCGAAATTCTGAGAAAACT	751	HpaII	306, 336, 109	642, 109
X	1867738	0.6623-5.6449	cb21228	cb25.fpc4033	1244815	C/A	ATACCTTTAATTGGGTCTGAAAA	TGCGAAATTCTGAGAAAACT	751	MspI	306, 336, 109	642, 109
X	1876025	0.6623-5.6449	cb38507	cb25.fpc4033	1236528	A/C	GTAGAACTACATTCCCATTTTGA	GCTTTTAGAAGTGATGATTGTTT	750	DpnII	43, 149, 558	43, 149, 236, 322
X	1876025	0.6623-5.6449	cb38507	cb25.fpc4033	1236528	A/C	GTAGAACTACATTCCCATTTTGA	GCTTTTAGAAGTGATGATTGTTT	750	Sau3AI	43, 149, 558	43, 149, 236, 322
X	1915637	0.6623-5.6449	cb21211	cb25.fpc4033	1196916	T/C	TTTAGTCTTCTCGATGACTCTCA	GATCTAGGGGTTTTTGTTAAAAT	750	TaqI	11, 113, 626	11, 113, 126, 500
X	1917462	0.6623-5.6449	cb21207	cb25.fpc4033	1195091	G/A	ATTTCAAGTCCCCTACACCT	ACTTCCTAGAGCAGTTATCACCT	749	HpaII	287, 462	749
X	1917462	0.6623-5.6449	cb21207	cb25.fpc4033	1195091	G/A	ATTTCAAGTCCCCTACACCT	ACTTCCTAGAGCAGTTATCACCT	749	MspI	287, 462	749
X	1945243	0.6623-5.6449	cb21200	cb25.fpc4033	1167310	T/C	CAATTTTCAGATCAAATTACCTC	TTTCCAGTTTCCTTTCTGATTAT	751	TaqI	632, 119	282, 350, 119
X	1953807	0.6623-5.6449	cb38498	cb25.fpc4033	1158746	C/T	AAGAAGTTCCAGCATTTTAGAG	GCGTTCCTAATACAAAATCACTA	647	TaqI	153, 9, 485	153, 494
X	2000675	0.6623-5.6449	cb38483	cb25.fpc4033	1111878	A/T	GTAAATTATACCTGTGTCGGTGT	GCTATAGAGAGTTCAGGTGAAGA	750	DraI	267, 483	750
X	2008536	0.6623-5.6449	cb38476	cb25.fpc4033	1104017	G/A	GTACAGTGAAGAGGAGCAAAAA	GCTCATCCTAATTCACTTGTTTA	747	HindIII	456, 291	747
X	2008537	0.6623-5.6449	cb38475	cb25.fpc4033	1104016	A/T	GTACAGTGAAGAGGAGCAAAAA	GCTCATCCTAATTCACTTGTTTA	747	HindIII	456, 291	747
X	2008640	0.6623-5.6449	cb38471	cb25.fpc4033	1103913	T/A	GTACAGTGAAGAGGAGCAAAAA	GCTCATCCTAATTCACTTGTTTA	747	SspI	354, 393	747
X	2053376	0.6623-5.6449	cb38455	cb25.fpc4033	1059177	A/G	CCATACAACTCTATTCTCACCAC	GCACCTGAAAATGTATAGTTGTTA	750	AluI	39, 711	39, 259, 452
X	2067132	0.6623-5.6449	cb38443	cb25.fpc4033	1045421	T/C	GTTTCAAGTACACAACACCTCTC	AGAATGCTGCAAGACTGACTA	749	EcoRV	749	458, 291
X	2074215	0.6623-5.6449	cb21183	cb25.fpc4033	1038338	T/C	GTTGCGTAATCTTGAAATTGTAG	CCCATCATTTTCTTTTTCTTATC	749	EcoRI	749	282, 467
X	2308499	0.6623-5.6449	cb26100	cb25.fpc4033	804054	C/T	AATATGAAATGAATGAAAGTGAGA	AAATTCCTTATACCGTATTTCATC	725	EcoRI	237, 488	725
X	2521057	0.6623-5.6449	cb59109	cb25.fpc4033	591496	A/G	AACAAACAGACATCTGAGAACTT	TTTCGATTATAAATCTGCAAAAA	746	HindIII	342, 404	746
X	2646259	0.6623-5.6449	cb39183	cb25.fpc4033	466294	T/G	CTGCCAGTATTTGCTTATTTTTA	ATCAGTGAATTCTGCCTACAA	750	DpnII	416, 334	750
X	2646259	0.6623-5.6449	cb39183	cb25.fpc4033	466294	T/G	CTGCCAGTATTTGCTTATTTTTA	ATCAGTGAATTCTGCCTACAA	750	Sau3AI	416, 334	750
X	2677915	0.6623-5.6449	cb22303	cb25.fpc4033	434638	G/A	AGCCATAAAACCTACAAAGAAAC	AAAAATGACAGTGTGTGAAAGAT	749	EcoRI	311, 438	749
X	2698529	0.6623-5.6449	cb22286	cb25.fpc4033	414024	G/C	AGCAAATCAGTCTTAACATCCT	GAGTAATTCTCCAGGAATACCAT	752	EcoRI	312, 65, 375	377, 375
X	2776122	0.6623-5.6449	cb39162	cb25.fpc4033	336431	A/C	CAAATACAATCACAACAGAACAA	CAAAACGATTTTCGTCAATACT	751	EcoRI	442, 11, 298	442, 309
X	2894174	0.6623-5.6449	cb59057	cb25.fpc4033	218379	A/G	CACTCTAGGTAGCTCATCTCAAT	TCTGTTACAGTACAAGCAAACAA	750	TaqI	268, 482	47, 221, 62, 420
X	2990924	0.6623-5.6449	cb36092	cb25.fpc4033	121629	A/T	CGATTTCGTTGTATGTAGCTTAT	AAATTTTGTAGAATTGTTTCTGTTC	750	SspI	750	454, 296
X	2991101	0.6623-5.6449	cb36086	cb25.fpc4033	121452	A/G	CGATTTCGTTGTATGTAGCTTAT	AAATTTTGTAGAATTGTTTCTGTTC	750	Csp6I	750	277, 473
X	2991101	0.6623-5.6449	cb36086	cb25.fpc4033	121452	A/G	CGATTTCGTTGTATGTAGCTTAT	AAATTTTGTAGAATTGTTTCTGTTC	750	RsaI	750	278, 472
X	3043461	0.6623-5.6449	cb36074	cb25.fpc4033	69092	T/C	CATTTATGATGAAATTGGAAAAG	CCTAATAAATACACTATCCGATTAAA	807	HindIII	807	308, 499
X	3101171	0.6623-5.6449	cb58971	cb25.fpc4033	11382	A/T	AACTTTGAACTCCTGAACAAATA	CTTTGATCTAAAACAAAAACTGTG	748	SspI	416, 332	748
X	3138531	9.5228	cb37778	cb25.fpc0045	25879	T/C	CAGCGGTTCCTATAAATAAATAA	TCATCCAAACTGTTCTCATCTAC	750	TaqI	750	424, 326
X	3161088	9.5228	cb37784	cb25.fpc0045	48436	C/T	AATTTGTCAGAATGTTCTGTTTC	GCTCCTCTTGTTGTTTGTTATAC	752	DpnII	278, 57, 67, 350	278, 474
X	3161088	9.5228	cb37784	cb25.fpc0045	48436	C/T	AATTTGTCAGAATGTTCTGTTTC	GCTCCTCTTGTTGTTTGTTATAC	752	Sau3AI	278, 57, 67, 350	278, 474
X	3161152	9.5228	cb37788	cb25.fpc0045	48500	G/T	AATTTGTCAGAATGTTCTGTTTC	GCTCCTCTTGTTGTTTGTTATAC	752	BamHI	402, 350	752
X	3161152	9.5228	cb37788	cb25.fpc0045	48500	G/T	AATTTGTCAGAATGTTCTGTTTC	GCTCCTCTTGTTGTTTGTTATAC	752	DpnII	278, 57, 67, 350	278, 474
X	3161152	9.5228	cb37788	cb25.fpc0045	48500	G/T	AATTTGTCAGAATGTTCTGTTTC	GCTCCTCTTGTTGTTTGTTATAC	752	Sau3AI	278, 57, 67, 350	278, 474
X	3161388	9.5228	cb37794	cb25.fpc0045	48736	G/A	TTTTATGACAACGTTCAATTCTT	TCTAATCAAATTCAAATCCAATC	750	HindIII	750	448, 302
X	3244768	9.5228	cb20140	cb25.fpc0045	132116	A/C	GGTTAGGTCATCAATAGAAAAGA	TTACAGAACATCACCAGGACTT	750	EcoRV	750	268, 482
X	3244895	9.5228	cb37799	cb25.fpc0045	132243	G/A	CGTATAAGGCGTCTAGTTAAAAA	ATCCTTTCTTCCTCTGTGTTATC	747	DpnII	348, 250, 109, 40	598, 109, 40
X	3244895	9.5228	cb37799	cb25.fpc0045	132243	G/A	CGTATAAGGCGTCTAGTTAAAAA	ATCCTTTCTTCCTCTGTGTTATC	747	Sau3AI	348, 250, 109, 40	598, 109, 40
X	3244931	9.5228	cb37801	cb25.fpc0045	132279	T/C	CGTATAAGGCGTCTAGTTAAAAA	ATCCTTTCTTCCTCTGTGTTATC	747	DraI	91, 12, 283, 361	91, 12, 644
X	3245261	9.5228	cb20141	cb25.fpc0045	132609	T/A	ATGAGAGGAGGTGGAAAAAT	TTTTGTTTTGTAAAGATGTTCTTG	736	Csp6I	26, 225, 485	26, 225, 235, 250
X	3245261	9.5228	cb20141	cb25.fpc0045	132609	T/A	ATGAGAGGAGGTGGAAAAAT	TTTTGTTTTGTAAAGATGTTCTTG	736	RsaI	27, 225, 484	27, 225, 235, 249
X	3248355	9.5228	cb20145	cb25.fpc0045	135703	T/C	TAGAACGTTAGTCAGTCGTTTTT	TGATGAAGGAATGTTTTCTTTAC	748	TaqI	264, 53, 431	264, 21, 32, 431
X	3252270	9.5228	cb20148	cb25.fpc0045	139618	C/T	CGAAAAAGTTGAAATAACAAAAT	TTTTCAATTTGTTAGATTGGTTC	660	DraI	660	171, 489
X	3255998	9.5228	cb37816	cb25.fpc0045	143346	A/T	AAATGTCCATATCAACAACATTC	ATATGTCCTAGATATCCCCAAAA	742	DraI	380, 362	350, 30, 362
X	3287024	9.5228	cb37820	cb25.fpc0045	174372	G/A	CATATGTTTTCCAATAAAAGTGC	AAATTTTTGCTTGTAACATCAAG	750	TaqI	112, 209, 176, 253	112, 385, 253
X	3353581	9.5228	cb20155	cb25.fpc0045	240929	A/G	CAGGGAGAGAGACATCTGATAA	CAAAACAAAATTAAGATGCAAAC	743	EcoRV	743	429, 314
X	3353668	9.5228	cb20161	cb25.fpc0045	241016	G/A	CTGATAAGAAGAAGACTGAGAGC	CAAAACAAAATTAAGATGCAAAC	728	EcoRI	499, 229	728
X	3353710	9.5228	cb20162	cb25.fpc0045	241058	T/A	ACATGAAGTTTAAGAAATTGACC	CAAAACAAAATTAAGATGCAAAC	682	XbaI	82, 600	82, 410, 190
X	3353932	9.5228	cb20167	cb25.fpc0045	241280	A/T	CAGAACTTTCCACAAAGAAATAC	TGAAAAACGAGAAATTGAGAATA	742	Csp6I	742	258, 484
X	3353932	9.5228	cb20167	cb25.fpc0045	241280	A/T	CAGAACTTTCCACAAAGAAATAC	TGAAAAACGAGAAATTGAGAATA	742	RsaI	742	259, 483
X	3381814	9.5228	cb20221	cb25.fpc0045	269162	T/C	GAGAGATGTAGGCTATCTTGTGA	AACACAAATTGATATCAGGTGAC	749	Csp6I	429, 41, 279	429, 320
X	3381814	9.5228	cb20221	cb25.fpc0045	269162	T/C	GAGAGATGTAGGCTATCTTGTGA	AACACAAATTGATATCAGGTGAC	749	RsaI	430, 41, 278	430, 319
X	3393848	9.5228	cb42245	cb25.fpc0045	281196	G/A	CCTAAAATTAAAGGAGATGAACC	TTTAAACAGAAAGACCCCAGTA	746	AluI	327, 12, 256, 151	339, 256, 151
X	3412791	9.5228	cb20227	cb25.fpc0045	300139	A/G	CCACACAAACGTAGATCATAAA	TCAGATGTTTTTGGTATGTGAAT	748	DraI	358, 390	748
X	3412792	9.5228	cb20226	cb25.fpc0045	300140	A/G	CCACACAAACGTAGATCATAAA	TCAGATGTTTTTGGTATGTGAAT	748	DraI	358, 390	748
X	3433064	9.5228	cb20263	cb25.fpc0045	320412	G/A	CAAAGTGTTGATATCTGAAATAGAA	ATCTCTTGGATTCTCGTTGTC	869	HaeIII	372, 71, 110, 316	443, 110, 316
X	3531640	9.5228	cb20278	cb25.fpc0045	418988	A/C	CGCACTTTCACATTACTACTTCT	CTCTCTCGGTTTTTATCTGAAAT	750	DraI	439, 311	750
X	3555333	9.5228	cb20281	cb25.fpc0045	442681	A/C	CCATTACTATCATGGAATTTTTG	AATATTCTAGCATTTCCCAATTT	749	HpaII	749	326, 423
X	3555333	9.5228	cb20281	cb25.fpc0045	442681	A/C	CCATTACTATCATGGAATTTTTG	AATATTCTAGCATTTCCCAATTT	749	MspI	749	326, 423
X	3557362	9.5228	cb20287	cb25.fpc0045	444710	C/T	CTGCTCAATGAAATTTGAGAC	GTATTTTCATTTGCTCCAAAAT	748	EcoRV	433, 189, 126	622, 126
X	3674207	9.5228	cb20298	cb25.fpc0045	561555	A/T	ATAGGCGGAGTGGTAACTAAG	GACACCACCATCGACTTTAG	746	DraI	266, 480	746
X	3676083	9.5228	cb20299	cb25.fpc0045	563431	G/T	AGCATTCTTAGTACTGCAACAAC	GATTACATCAAACAGTACTTTCCTC	748	HaeIII	480, 268	748
X	3748070	9.5228	cb37883	cb25.fpc0045	635418	C/T	AACTAACCCAAGAAAAATTTAGAA	CTCTTTAAATAGCCGATAATTTG	757	Csp6I	272, 198, 287	470, 287
X	3748070	9.5228	cb37883	cb25.fpc0045	635418	C/T	AACTAACCCAAGAAAAATTTAGAA	CTCTTTAAATAGCCGATAATTTG	757	RsaI	273, 198, 286	471, 286
X	4002040	9.5228	cb20394	cb25.fpc0045	889388	G/T	CGGAGATTAGTGACAAAAAGTAG	CAGGAAAATTGATATAAAGTGGA	753	AluI	293, 196, 264	293, 460
X	4002040	9.5228	cb20394	cb25.fpc0045	889388	G/T	CGGAGATTAGTGACAAAAAGTAG	CAGGAAAATTGATATAAAGTGGA	753	PvuII	489, 264	753
X	4003667	9.5228	cb20397	cb25.fpc0045	891015	G/A	TTTAATGGGATTGCTTAGAAGA	GATCTACAACATCTGAGAGAGGA	749	TaqI	277, 304, 168	581, 168
X	4005528	9.5228	cb20406	cb25.fpc0045	892876	C/T	AAATAGGCTGAAGTTCATATTTTC	TCACGAGAATGTATAACAACACA	750	SacI	352, 398	750
X	4026648	9.5228	cb20411	cb25.fpc0045	913996	G/A	GAAGCCTCATGTAATTGAAATC	AAGGGCTCATATCTCCTACCT	748	HaeIII	436, 312	748
X	4026651	9.5228	cb20412	cb25.fpc0045	913999	C/T	GAAGCCTCATGTAATTGAAATC	AAGGGCTCATATCTCCTACCT	748	HaeIII	436, 312	748
X	4026964	9.5228	cb37903	cb25.fpc0045	914312	T/A	GAGAGAGCGCTGTATAGAAAATA	AAAATCATAAACACAAGGAAGTC	687	DraI	687	188, 499
X	4046683	9.5228	cb20428	cb25.fpc0045	934031	G/A	AACAAGTTCAGTACCTGGAGAC	CAAGATCTCGTCCATATCTAGTG	749	SspI	749	351, 398
X	4069593	9.5228	cb20500	cb25.fpc0045	956941	A/G	GGTCCTTTATCTCATTTTTCTTC	GCACCTTTTCATATCATATCTTC	726	XbaI	726	449, 277
X	4165008	9.5228	cb42480	cb25.fpc0045	1052356	G/A	ACAAAACTAAGATTATCGGAACA	TAACTTTGGTTCAGAACACATTC	750	EcoRI	312, 438	750
X	4165195	9.5228	cb20513	cb25.fpc0045	1052543	A/C	ACAAAACTAAGATTATCGGAACA	TAACTTTGGTTCAGAACACATTC	750	BstUI	258, 492	258, 240, 252
X	4165407	9.5228	cb42481	cb25.fpc0045	1052755	T/A	ATCGAAAATAATGTTTTTCATTG	TGTCCAGGATTCTAGAAAATAAA	747	DraI	747	293, 454
X	4167964	9.5228	cb20524	cb25.fpc0045	1055312	T/C	TCTCTTTTTGCAAACTAGTAATTG	CAGTAAAAAGTTTCCAGTGTGTT	746	DpnII	99, 196, 451	99, 146, 50, 451
X	4167964	9.5228	cb20524	cb25.fpc0045	1055312	T/C	TCTCTTTTTGCAAACTAGTAATTG	CAGTAAAAAGTTTCCAGTGTGTT	746	Sau3AI	99, 196, 451	99, 146, 50, 451
X	4212287	9.5228	cb37940	cb25.fpc0045	1099635	T/A	AGGAGAAACATAGTTTCCTGTTT	TAGAATAAAAAGCGGAGAAAAA	750	EcoRI	336, 414	750
X	4212370	9.5228	cb37941	cb25.fpc0045	1099718	A/G	AGGAGAAACATAGTTTCCTGTTT	TAGAATAAAAAGCGGAGAAAAA	750	DpnII	142, 278, 330	142, 608
X	4212370	9.5228	cb37941	cb25.fpc0045	1099718	A/G	AGGAGAAACATAGTTTCCTGTTT	TAGAATAAAAAGCGGAGAAAAA	750	Sau3AI	142, 278, 330	142, 608
X	4213646	9.5228	cb42501	cb25.fpc0045	1100994	A/G	AGTGTGTCACTCTTGTCTGAAAT	GGAGATGGATAAGGAATTATAGG	747	HpaII	319, 226, 202	319, 31, 195, 202
X	4213646	9.5228	cb42501	cb25.fpc0045	1100994	A/G	AGTGTGTCACTCTTGTCTGAAAT	GGAGATGGATAAGGAATTATAGG	747	MspI	319, 226, 202	319, 31, 195, 202
X	4217113	9.5228	cb20532	cb25.fpc0045	1104461	C/T	ATCATAATTCCTCTCAGCTTTTT	GACGGTATAATGGAATACTAGTGG	747	DraI	747	455, 292
X	4217663	9.5228	cb37948	cb25.fpc0045	1105011	C/T	AATGCCTGTTAGGTCAAAAGT	GAATCAATCTGGATCCTGTAAC	750	HindIII	750	341, 409
X	4272456	9.5228	cb37955	cb25.fpc0045	1159804	G/A	AATTTTGCTATTGAAACAACTGA	AGGTTGTGACTGTAGAAGAAGTG	750	BclI	300, 450	750
X	4272456	9.5228	cb37955	cb25.fpc0045	1159804	G/A	AATTTTGCTATTGAAACAACTGA	AGGTTGTGACTGTAGAAGAAGTG	750	DpnII	300, 302, 107, 41	602, 107, 41
X	4272456	9.5228	cb37955	cb25.fpc0045	1159804	G/A	AATTTTGCTATTGAAACAACTGA	AGGTTGTGACTGTAGAAGAAGTG	750	Sau3AI	300, 302, 107, 41	602, 107, 41
X	4272580	9.5228	cb37957	cb25.fpc0045	1159928	C/T	AATTTTGCTATTGAAACAACTGA	AGGTTGTGACTGTAGAAGAAGTG	750	PstI	429, 321	750
X	4291056	9.5228	cb37960	cb25.fpc0045	1178404	A/G	ACGCTACATCGGTATCAATACTA	GTCAATATGGCAGAAAATCAAC	668	EcoRI	482, 32, 154	668
X	4291089	9.5228	cb20570	cb25.fpc0045	1178437	A/C	CAATACTAGAAAATCGAAAGAAAAA	GTCAATATGGCAGAAAATCAAC	653	EcoRI	467, 32, 154	653
X	4291163	9.5228	cb20571	cb25.fpc0045	1178511	A/G	GAATAACAACCATCAAGTCAATC	ACTAGTCAAACCCAAGGATAACT	748	HpaII	748	306, 442
X	4291163	9.5228	cb20571	cb25.fpc0045	1178511	A/G	GAATAACAACCATCAAGTCAATC	ACTAGTCAAACCCAAGGATAACT	748	MspI	748	306, 442
X	4292700	9.5228	cb37962	cb25.fpc0045	1180048	C/T	TCTGGTAAAATTAGTTAGCAAGAA	CCAAAATATCAAAAAGCTTATCA	749	TaqI	296, 187, 266	296, 453
X	4363529	9.5228	cb20585	cb25.fpc0045	1250877	T/A	TGTTAGTCATCTCAAACGTATCC	ACAATATTTTTCAGGAATTCTCAT	748	SspI	415, 38, 290, 5	453, 290, 5
X	4369522	9.5228	cb20621	cb25.fpc0045	1256870	A/G	AAACTTCAGTTTTGTTCACACAT	AATAATTTTGTCCCATTGCTAGT	686	EcoRI	686	205, 481
X	4449071	9.5228	cb20646	cb25.fpc0045	1336419	A/G	AATAATTACCTTGCACAACACTC	ACCTTCTACACGGTGAGATACTA	698	HaeIII	698	217, 481
X	4469528	9.5228	cb20663	cb25.fpc0045	1356876	C/T	ATTATCAGTCATTACAGCCATGT	AGTGTCATCGCTTATCCTAAAC	749	DraI	749	444, 305
X	4469786	9.5228	cb20670	cb25.fpc0045	1357134	A/G	AGGAGAGTGGAGTAAGAAGAAAA	AAGAAAGCATGTGATCCATATAA	749	Csp6I	377, 50, 322	427, 322
X	4469786	9.5228	cb20670	cb25.fpc0045	1357134	A/G	AGGAGAGTGGAGTAAGAAGAAAA	AAGAAAGCATGTGATCCATATAA	749	RsaI	378, 50, 321	428, 321
X	4473579	9.5228	cb20692	cb25.fpc0045	1360927	C/T	GATCTTCTGCACTGTTTGGTA	CTATTTGGAACTGAGAAAACAAA	750	HaeIII	149, 314, 287	149, 601
X	4480800	9.5228	cb42574	cb25.fpc0045	1368148	C/T	AGGGAAAAGAAAATTGAAAAAG	GCTTTCCATGACAAATATAAGAA	747	HpaII	451, 122, 174	747
X	4480800	9.5228	cb42574	cb25.fpc0045	1368148	C/T	AGGGAAAAGAAAATTGAAAAAG	GCTTTCCATGACAAATATAAGAA	747	MspI	451, 122, 174	747
X	4480923	9.5228	cb42575	cb25.fpc0045	1368271	G/A	TCTCTATTCCTTCGTGTATTTTG	ATCTTCCAGAAGACTCTGAAAAC	743	HpaII	143, 122, 478	743
X	4480923	9.5228	cb42575	cb25.fpc0045	1368271	G/A	TCTCTATTCCTTCGTGTATTTTG	ATCTTCCAGAAGACTCTGAAAAC	743	MspI	143, 122, 478	743
X	4480966	9.5228	cb42576	cb25.fpc0045	1368314	C/T	TCTCTATTCCTTCGTGTATTTTG	ATCTTCCAGAAGACTCTGAAAAC	743	Csp6I	129, 178, 84, 352	129, 262, 352
X	4480966	9.5228	cb42576	cb25.fpc0045	1368314	C/T	TCTCTATTCCTTCGTGTATTTTG	ATCTTCCAGAAGACTCTGAAAAC	743	RsaI	130, 178, 84, 351	130, 262, 351
X	4555030	9.5228	cb42588	cb25.fpc0045	1442378	T/C	GTCGTCATAGGAAGAAGCAC	CTGAGGAACAGAGCAGATGT	654	Csp6I	654	478, 176
X	4555030	9.5228	cb42588	cb25.fpc0045	1442378	T/C	GTCGTCATAGGAAGAAGCAC	CTGAGGAACAGAGCAGATGT	654	RsaI	654	479, 175
X	4555295	9.5228	cb42594	cb25.fpc0045	1442643	T/C	TGTTAATGGCAGTAGAGATTACG	TAAAAGTACGCATTTCTTTTAGG	747	BglII	747	261, 486
X	4622845	9.5228	cb42615	cb25.fpc0045	1510193	C/T	TATTTTAATTGACAGTCCGTTTT	ATGATACACCTTTCCTCTTCTCT	750	HaeIII	238, 58, 168, 286	238, 58, 454
X	4692597	9.5228	cb42620	cb25.fpc0045	1579945	T/A	GATAGTGTCTGCTCTTCCTTTG	ATCTTTACCGATCAATACTATGC	749	EcoRI	749	288, 461
X	4696242	9.5228	cb42639	cb25.fpc0045	1583590	C/T	GAACCAAAATACGACTATTTGAA	TAATGGTATTTTTGGGATAGGTA	745	TaqI	261, 56, 428	261, 484
X	4710054	9.5228	cb42644	cb25.fpc0045	1597402	A/G	ACATTGAGAAGACCAGATTTGTA	CTATCTAAAAACGGGAGAAAGAA	750	TaqI	99, 536, 115	99, 149, 387, 115
X	4713910	9.5228	cb42653	cb25.fpc0045	1601258	C/A	GTATTGGACACAACAAAGGAAC	TTTTTAGGATTTTCAAATACAGC	744	DraI	422, 145, 177	321, 101, 145, 177
X	4714213	9.5228	cb42658	cb25.fpc0045	1601561	C/T	TTTTGACTCTCATTTCTTTTACG	TTGACTTTCACGTCATTTCATA	744	BstUI	317, 166, 261	317, 427
X	4714334	9.5228	cb42662	cb25.fpc0045	1601682	G/T	GTCTAAAACCAACAAATAAAGGTT	CGTGTATTTGAAAATAATTCCTC	740	SspI	714, 26	244, 470, 26
X	4762998	9.5228	cb42666	cb25.fpc0045	1650346	A/G	TGATGGGAAATTACTAGGATATG	TCCATCTCAAGATTATCGATTT	749	ClaI	731, 18	288, 443, 18
X	4763169	9.5228	cb42668	cb25.fpc0045	1650517	T/A	TGATGGGAAATTACTAGGATATG	TCCATCTCAAGATTATCGATTT	749	SspI	210, 248, 291	210, 539
X	6284793	11.5487	cb45019	cb25.fpc0083	362101	T/G	ATGTATGCGTATGACCTCTCTTA	CAGCAGCTTTCTAGAGATTCTT	743	PvuII	617, 126	440, 177, 126
X	6311841	11.5487	cb45001	cb25.fpc0083	335053	T/C	AGAAACTAGCGTGTCAGAATCTA	TTTCAGAAAATACGACAAGAATG	748	DpnII	257, 491	748
X	6311841	11.5487	cb45001	cb25.fpc0083	335053	T/C	AGAAACTAGCGTGTCAGAATCTA	TTTCAGAAAATACGACAAGAATG	748	Sau3AI	257, 491	748
X	6407348	11.5487	cb44963	cb25.fpc0083	239546	C/A	CGAGAATGTGTCTACCAAAAAT	GAGGAAAACATTGATACAGACAG	749	DraI	749	253, 496
X	6446813	11.5487	cb44958	cb25.fpc0083	200081	T/A	AAGGAAATTTCTGATCCATACTT	TTTACGGTCGTTAAGTGTTATCT	744	DraI	443, 301	437, 6, 301
X	6448335	11.5487	cb44949	cb25.fpc0083	198559	G/T	GTAGTGTAAAGTGCGTAAACGTC	TTTGATAGTTTGTGGTTCTGTCT	751	XbaI	751	345, 406
X	6570526	11.5487	cb44888	cb25.fpc0083	76368	A/T	TCTACCGAAAGGTCAATTCTT	TTTTTAGGTTGTACAAATCATCTC	750	DraI	387, 363	750
X	6605707	11.5487	cb44884	cb25.fpc0083	41187	A/G	ATTTGTTTTCACGGTTTATAGG	TTTCAACATTCTTGATGTTTTCT	750	EcoRI	253, 497	750
X	6618388	11.5487	cb44869	cb25.fpc0083	28506	G/A	CTCATGTCATTTGTCATTTGTC	TCTTTTCAAGAAGCCTACAATAA	750	SspI	601, 149	287, 314, 149
X	6649110	12.1622	cb60575	cb25.fpc4066	756849	G/A	TTAGAATTCAAAATGTGTGGTTC	CATTTACAGAAACAACTCAGGAC	749	DpnII	349, 331, 69	680, 69
X	6649110	12.1622	cb60575	cb25.fpc4066	756849	G/A	TTAGAATTCAAAATGTGTGGTTC	CATTTACAGAAACAACTCAGGAC	749	Sau3AI	349, 331, 69	680, 69
X	6753699	12.1622	cb60485	cb25.fpc4066	652260	G/A	TGATCCTTCTAAAAATCCTCTTT	CTAACAAGGCAGTTCGTTATTT	750	HaeIII	279, 471	750
X	6797347	12.1622	cb60454	cb25.fpc4066	608612	C/T	GTGCAGGTTTTGTTAAAAGTGTA	AAGTTTCTGCTTATTTTCTCTCA	679	SspI	485, 194	444, 41, 194
X	6798694	12.1622	cb60452	cb25.fpc4066	607265	C/T	GTTTGAAGGAAGAAAATCAATTC	ACCAACTACTCCAACAATCAAC	750	PvuII	143, 341, 24, 242	143, 365, 242
X	6798779	12.1622	cb60450	cb25.fpc4066	607180	T/A	GTTTGAAGGAAGAAAATCAATTC	ACCAACTACTCCAACAATCAAC	750	DpnII	397, 353	750
X	6798779	12.1622	cb60450	cb25.fpc4066	607180	T/A	GTTTGAAGGAAGAAAATCAATTC	ACCAACTACTCCAACAATCAAC	750	Sau3AI	397, 353	750
X	6798968	12.1622	cb60447	cb25.fpc4066	606991	A/G	AGTGCCAAGTTTCAAATAAAAT	GTGTTGCTTAAATCAGGAGAAT	750	SacI	750	323, 427
X	6799076	12.1622	cb60445	cb25.fpc4066	606883	T/C	AAGAGGTCATACGAGTCTTGTT	GTAAAGCTTTTTCTCGGAAGTT	750	HpaII	750	286, 464
X	6799076	12.1622	cb60445	cb25.fpc4066	606883	T/C	AAGAGGTCATACGAGTCTTGTT	GTAAAGCTTTTTCTCGGAAGTT	750	MspI	750	286, 464
X	6805015	12.1622	cb60427	cb25.fpc4066	600944	T/C	ATTTCTATGATTAATCGTGTCCA	CAACAGCAACAAGACTCAATC	752	BclI	319, 138, 295	457, 295
X	6862562	12.1622	cb60407	cb25.fpc4066	543397	G/A	CATAAAAACAATAGTGGAAATGAA	ATCAAGTCAGTTTTGCTGATAAC	750	ClaI	398, 352	750
X	6862562	12.1622	cb60407	cb25.fpc4066	543397	G/A	CATAAAAACAATAGTGGAAATGAA	ATCAAGTCAGTTTTGCTGATAAC	750	TaqI	215, 183, 141, 211	215, 324, 211
X	6866570	12.1622	cb60394	cb25.fpc4066	539389	G/A	AGTTGGGTCTGGAATCTTCT	GAAAGGTTCAAGGATTTTAGATT	750	DpnII	277, 473	277, 125, 348
X	6866570	12.1622	cb60394	cb25.fpc4066	539389	G/A	AGTTGGGTCTGGAATCTTCT	GAAAGGTTCAAGGATTTTAGATT	750	Sau3AI	277, 473	277, 125, 348
X	6893489	12.1622	cb60392	cb25.fpc4066	512470	T/C	GAAGTGAGGTTAAGGAAACGTA	TCCTTCCTTTTTAGAGTCAAACT	747	XbaI	309, 438	747
X	6937139	12.1622	cb60358	cb25.fpc4066	468820	G/A	AACAATGCATTACGGTAACAG	ATGGAACATTGACAAATATTGA	746	AluI	437, 309	351, 86, 309
X	6956966	12.1622	cb60308	cb25.fpc4066	448993	A/T	CTAATCTGAGTGAGGCTCTGATA	GTTTAAGCATTGAAAATTTGATAC	600	SspI	224, 376	600
X	6957124	12.1622	cb60305	cb25.fpc4066	448835	C/G	CTCTTCTGCTTTCATGTTCC	TGAAAGTCCCATTACAAAGTATC	750	Csp6I	113, 637	113, 388, 249
X	6957124	12.1622	cb60305	cb25.fpc4066	448835	C/G	CTCTTCTGCTTTCATGTTCC	TGAAAGTCCCATTACAAAGTATC	750	RsaI	114, 636	114, 388, 248
X	6974299	12.1622	cb60294	cb25.fpc4066	431660	G/A	AATTTTGAAGAGACTGTGGAAGT	AACGACAAACTACACAGAAAGAA	750	DpnII	385, 365	750
X	6974299	12.1622	cb60294	cb25.fpc4066	431660	G/A	AATTTTGAAGAGACTGTGGAAGT	AACGACAAACTACACAGAAAGAA	750	Sau3AI	385, 365	750
X	6974460	12.1622	cb60292	cb25.fpc4066	431499	T/C	AAAAGGAAAGGGGTGATATTTA	AGTTGGTTCCACAATAAAGAAA	750	SspI	268, 482	750
X	6976320	12.1622	cb60282	cb25.fpc4066	429639	A/C	AGAAGACGACAATCATTGAGAC	AAAACAGCAATATAGAGCGTAAA	750	TaqI	330, 161, 259	330, 420
X	7038517	12.1622	cb60266	cb25.fpc4066	367442	A/G	TTTATGGTTTCATTTAAAATCTCA	AACTTTCAAACTTTTCCATAATACA	749	BstUI	749	381, 368
X	7047870	12.1622	cb60238	cb25.fpc4066	358089	T/C	TCAGTAGTGAAGTGGTTTCTAGG	CGTCTACTAGTTCAAAAGCTCAC	756	HindIII	425, 331	756
X	7049076	12.1622	cb60224	cb25.fpc4066	356883	C/T	ATATTTTCTCAGGTCTTGGAAGT	CACAGAAGATTTTATTGCTGAA	749	HpaII	51, 313, 385	51, 698
X	7049076	12.1622	cb60224	cb25.fpc4066	356883	C/T	ATATTTTCTCAGGTCTTGGAAGT	CACAGAAGATTTTATTGCTGAA	749	MspI	51, 313, 385	51, 698
X	7108677	12.1622	cb60188	cb25.fpc4066	297282	T/C	GAAAAGCATCCCATTAGAAAG	CGGTACTGTGAGCCTAAAAT	698	DraI	324, 374	698
X	7155385	12.1622	cb60180	cb25.fpc4066	250574	T/A	ATTCCTATGGATCCTTTAATTTC	TGAAAGGCTACTTATCCTTCTTT	750	AluI	311, 439	264, 47, 439
X	11840306	14.6745	cb51757	cb25.fpc2397	22056	G/A	ATATCTCTCGTCACTTCAATCAA	CCTTCTATCCCGTAAATCACTAC	750	EcoRV	313, 437	750
X	12128783	14.6745	cb51822	cb25.fpc2397	310533	G/A	CAAAAATTATCATTGACAAAAGAA	TCCAGAAGACTCTATGAAGAATG	750	Csp6I	340, 130, 280	470, 280
X	12128783	14.6745	cb51822	cb25.fpc2397	310533	G/A	CAAAAATTATCATTGACAAAAGAA	TCCAGAAGACTCTATGAAGAATG	750	RsaI	341, 130, 279	471, 279
X	12316275	14.6745	cb51856	cb25.fpc2397	498025	G/A	GAACAAATTTTTAGCAATGACAC	GGTAAACATCTCAAGAGGAAAAG	748	SspI	748	305, 443
X	12384221	14.6745	cb51857	cb25.fpc2397	565971	T/G	ACTTTATTTTGAAAGTCTTCAGAGA	GAAGAAAGACGTTGGATAGAAAT	750	ClaI	389, 361	750
X	12443085	14.6745	cb51867	cb25.fpc2397	624835	C/T	TTTGGTTATTCTTCTTCTCCTATC	ATCCTAATTTTCGTTTTACAGGT	750	Csp6I	136, 176, 438	136, 614
X	12443085	14.6745	cb51867	cb25.fpc2397	624835	C/T	TTTGGTTATTCTTCTTCTCCTATC	ATCCTAATTTTCGTTTTACAGGT	750	RsaI	137, 176, 437	137, 613
X	12524009	14.6745	cb51886	cb25.fpc2397	705759	G/C	CTTTTCTCTCTCCTCACTCTTTT	CACTGTACACAAAACTGACAGC	747	HaeIII	747	451, 296
X	12537685	14.6745	cb51893	cb25.fpc2397	719435	G/A	TCAGAAAAGCTCTCGAAAAG	AATCAGTTAGATTGTTCCGTTTT	742	DraI	452, 105, 185	436, 16, 105, 185
X	12569256	14.6745	cb51894	cb25.fpc2397	751006	A/G	GTGAAGTTGTGTTCATCAGTTTT	GACATGTGTGTTTTCAAAAGTCT	750	XbaI	321, 61, 368	321, 429
X	12666964	14.6745	cb11947	cb25.fpc2397	848714	A/C	ATTCTAGAAAACGTTGATTCTGA	CAAAAAGAGTTGTTTTGAAGTTT	747	AluI	605, 142	324, 281, 142
X	12666964	14.6745	cb11947	cb25.fpc2397	848714	A/C	ATTCTAGAAAACGTTGATTCTGA	CAAAAAGAGTTGTTTTGAAGTTT	747	HindIII	747	322, 425
X	14026896	20.0954-20.7089	cb40065	cb25.fpc0003	16194	T/G	TAAAATTGAGTGACCAGTTTACC	TTTACTGTTCCAGTTGTAACTTTC	749	SspI	350, 333, 66	683, 66
X	14080455	20.0954-20.7089	cb38308	cb25.fpc0003	69753	T/C	ATGTAACTTTCTGAGATTTCAATG	TTTTAAGTCCTGGAAACCTAATC	750	DraI	265, 41, 378, 66	265, 419, 66
X	14183980	20.0954-20.7089	cb21048	cb25.fpc0003	173278	G/A	AGGTACGTGTTCTTTTCTTCTTT	CCCAGATTTATTTACACATTCAA	750	Csp6I	3, 422, 325	3, 341, 81, 325
X	14183980	20.0954-20.7089	cb21048	cb25.fpc0003	173278	G/A	AGGTACGTGTTCTTTTCTTCTTT	CCCAGATTTATTTACACATTCAA	750	RsaI	4, 422, 324	4, 341, 81, 324
X	14317961	20.0954-20.7089	cb40111	cb25.fpc0003	307259	T/C	ATATTCTCCAGCCTATTTGTCAT	GAAACAAATCATCTCGAATAGAA	750	HaeIII	750	312, 438
X	14401440	20.0954-20.7089	cb40134	cb25.fpc0003	390738	C/T	AGAGTGAGAGACACTGAAAGAAA	GAACTGATAAAAATAATCGGTCA	750	SspI	296, 454	283, 13, 454
X	14408451	20.0954-20.7089	cb40139	cb25.fpc0003	397749	G/A	ACAAAGTACGCTTTTACGTATTC	TGGGAAGAATGTCACTTAAAAT	750	AluI	413, 69, 105, 163	413, 174, 163
X	14408452	20.0954-20.7089	cb40140	cb25.fpc0003	397750	C/A	ACAAAGTACGCTTTTACGTATTC	TGGGAAGAATGTCACTTAAAAT	750	AluI	413, 69, 105, 163	413, 174, 163
X	14453802	20.0954-20.7089	cb40159	cb25.fpc0003	443100	A/G	TAGACCAAGGAGATTGACTAGAA	TCTTGAGACATCATACCATCTGT	751	TaqI	261, 317, 61, 112	578, 61, 112
X	14509145	20.0954-20.7089	cb40180	cb25.fpc0003	498443	C/A	CAACAAATCTTCTATCTTCAAATATC	TGAACAGATGACTATGACAAACA	754	SspI	754	316, 438
X	14540992	20.0954-20.7089	cb40185	cb25.fpc0003	530290	A/G	CCTAAGGATGATAGACAATTTCA	TCTTCATGTGTAAAACAAGCAC	750	DpnII	294, 61, 395	294, 61, 121, 274
X	14540992	20.0954-20.7089	cb40185	cb25.fpc0003	530290	A/G	CCTAAGGATGATAGACAATTTCA	TCTTCATGTGTAAAACAAGCAC	750	Sau3AI	294, 61, 395	294, 61, 121, 274
X	14600083	20.0954-20.7089	cb40198	cb25.fpc0003	589381	G/A	GGATTGTTTCTGGTACTCTATTTC	GCTCTGTAGGTAACAAAAATGAA	749	DpnII	224, 248, 16, 261	224, 264, 261
X	14600083	20.0954-20.7089	cb40198	cb25.fpc0003	589381	G/A	GGATTGTTTCTGGTACTCTATTTC	GCTCTGTAGGTAACAAAAATGAA	749	Sau3AI	224, 248, 16, 261	224, 264, 261
X	14635634	20.0954-20.7089	cb40200	cb25.fpc0003	624932	T/C	CGAGACTTGTTTTGCAGAGTA	AAAATTCGACCTTCAAGACTAAC	744	AluI	189, 555	189, 222, 333
X	14690541	20.0954-20.7089	cb40223	cb25.fpc0003	679839	T/C	CACACACTGAAATCCTCATTTAT	TTTGTAAGTCAAGCCACCAC	731	HaeIII	401, 330	241, 160, 330
X	14691247	20.0954-20.7089	cb40232	cb25.fpc0003	680545	A/C	GTGGTGGCTTGACTTACAAA	CGTCTAGACAGTGATATCCAAAT	710	AluI	36, 203, 417, 54	36, 620, 54
X	14691247	20.0954-20.7089	cb40232	cb25.fpc0003	680545	A/C	GTGGTGGCTTGACTTACAAA	CGTCTAGACAGTGATATCCAAAT	710	HindIII	237, 473	710
X	14698513	20.0954-20.7089	cb40240	cb25.fpc0003	687811	A/T	GCTTCCATGTTCTGATTGTTAT	TATTTTGAAAAACTGAAAACACC	750	SspI	750	492, 258
X	14698617	20.0954-20.7089	cb40243	cb25.fpc0003	687915	A/G	AATACATTTTTCCTGAAACACC	TATTTTGAAAAACTGAAAACACC	632	SacI	632	482, 150
X	14776543	20.0954-20.7089	cb40266	cb25.fpc0003	765841	T/G	TTCAAAACAGTTGAAAAACTCTC	TAAAAGTGACAACACTTGAAAAA	746	SspI	307, 109, 330	416, 330
X	14865470	20.0954-20.7089	cb40325	cb25.fpc0003	854768	T/G	GGCTGAAGTTTATTGTAGGAATC	AAATGAACTGGAAAATTGAAACT	750	Csp6I	91, 266, 393	91, 659
X	14865470	20.0954-20.7089	cb40325	cb25.fpc0003	854768	T/G	GGCTGAAGTTTATTGTAGGAATC	AAATGAACTGGAAAATTGAAACT	750	RsaI	92, 266, 392	92, 658
X	14865499	20.0954-20.7089	cb40327	cb25.fpc0003	854797	T/A	AAGTTACGGTAGCATCAATTTTA	AAACTTGAAAAATCCCTAAAAAG	746	BclI	246, 500	746
X	14865499	20.0954-20.7089	cb40327	cb25.fpc0003	854797	T/A	AAGTTACGGTAGCATCAATTTTA	AAACTTGAAAAATCCCTAAAAAG	746	DpnII	246, 500	746
X	14865499	20.0954-20.7089	cb40327	cb25.fpc0003	854797	T/A	AAGTTACGGTAGCATCAATTTTA	AAACTTGAAAAATCCCTAAAAAG	746	Sau3AI	246, 500	746
X	14865571	20.0954-20.7089	cb40329	cb25.fpc0003	854869	T/A	AAGTTACGGTAGCATCAATTTTA	AAACTTGAAAAATCCCTAAAAAG	746	DraI	322, 424	746
X	14867847	20.0954-20.7089	cb40345	cb25.fpc0003	857145	C/T	TATCGACAAGAAACTCTCTGAAA	ATAGGACATTTCAAGGAAACATT	751	Csp6I	313, 228, 210	541, 210
X	14867847	20.0954-20.7089	cb40345	cb25.fpc0003	857145	C/T	TATCGACAAGAAACTCTCTGAAA	ATAGGACATTTCAAGGAAACATT	751	RsaI	314, 228, 209	542, 209
X	14935466	20.0954-20.7089	cb40347	cb25.fpc0003	924764	T/A	CAGTACAACATGCGAAAGTATCT	AAATTTCGGAGCAAATAAAAG	731	DraI	34, 116, 581	34, 116, 293, 288
X	15022158	20.0954-20.7089	cb9615	cb25.fpc0003	1011456	G/T	TTTTCATTTTGATACTTGAATGTT	TTTGCAAACAATTATCACTACTTT	728	Csp6I	274, 210, 244	484, 244
X	15022158	20.0954-20.7089	cb9615	cb25.fpc0003	1011456	G/T	TTTTCATTTTGATACTTGAATGTT	TTTGCAAACAATTATCACTACTTT	728	RsaI	275, 210, 243	485, 243
X	15022192	20.0954-20.7089	cb9616	cb25.fpc0003	1011490	C/T	AAATTTTGGAAATTGGACTGT	TATACGGACCATGAATGAATAAT	746	DpnII	251, 40, 455	291, 455
X	15022192	20.0954-20.7089	cb9616	cb25.fpc0003	1011490	C/T	AAATTTTGGAAATTGGACTGT	TATACGGACCATGAATGAATAAT	746	Sau3AI	251, 40, 455	291, 455
X	15028003	20.0954-20.7089	cb9640	cb25.fpc0003	1017301	C/T	TCTTCGTCTTCTTTTTGTTTCTA	AATTGATAGTTTCGCACTTTTT	750	AluI	507, 243	357, 150, 243
X	15028436	20.0954-20.7089	cb9636	cb25.fpc0003	1017734	C/T	TGAATGAATACCAATTAGTTCAAA	ACGGAATAGAGAATTGAAAAAGT	746	DpnII	255, 491	746
X	15028436	20.0954-20.7089	cb9636	cb25.fpc0003	1017734	C/T	TGAATGAATACCAATTAGTTCAAA	ACGGAATAGAGAATTGAAAAAGT	746	Sau3AI	255, 491	746
X	15028485	20.0954-20.7089	cb9634	cb25.fpc0003	1017783	T/C	TGAATGAATACCAATTAGTTCAAA	ACGGAATAGAGAATTGAAAAAGT	746	Csp6I	50, 696	50, 255, 441
X	15028485	20.0954-20.7089	cb9634	cb25.fpc0003	1017783	T/C	TGAATGAATACCAATTAGTTCAAA	ACGGAATAGAGAATTGAAAAAGT	746	KpnI	746	308, 438
X	15028485	20.0954-20.7089	cb9634	cb25.fpc0003	1017783	T/C	TGAATGAATACCAATTAGTTCAAA	ACGGAATAGAGAATTGAAAAAGT	746	RsaI	51, 695	51, 255, 440
X	15057359	20.0954-20.7089	cb30107	cb25.fpc0003	1046657	A/T	TGATGTGTCTGGCAGTATGTAT	TGTTTGTCCATACACTTCTACTTC	750	AluI	122, 196, 432	122, 196, 105, 327
X	15057390	20.0954-20.7089	cb30108	cb25.fpc0003	1046688	A/G	TGATGTGTCTGGCAGTATGTAT	TGTTTGTCCATACACTTCTACTTC	750	HaeIII	750	457, 293
X	15057573	20.0954-20.7089	cb9645	cb25.fpc0003	1046871	A/T	CCGGCACTGTACTAAAGAAATA	TTTCCTGTTTCAAGGAGAATAC	681	SspI	181, 500	681
X	15059931	20.0954-20.7089	cb30113	cb25.fpc0003	1049229	T/C	GACAAAAGTTTTTCACTTCTCAT	AATATTGAGAAACAAAAGGAATG	536	TaqI	369, 167	139, 230, 167
X	15147039	20.0954-20.7089	cb30130	cb25.fpc0003	1136337	T/G	TCCATCAAATCTGAAAATTAAAA	TCTACAAGCGATCTTGGATAGT	750	BclI	750	287, 463
X	15147199	20.0954-20.7089	cb30132	cb25.fpc0003	1136497	A/T	TCCATCAAATCTGAAAATTAAAA	TCTACAAGCGATCTTGGATAGT	750	DraI	382, 64, 93, 211	382, 157, 211
X	15163019	20.0954-20.7089	cb9656	cb25.fpc0003	1152317	A/C	TTTTGAAGATAATCGAAAAGATG	TACTGTTTAACACACCAGCTACA	746	EcoRV	746	303, 443
X	15251162	20.7089-24.0659	cb58180	cb25.fpc4023	859019	G/A	GATATATGAGCTTCGGAAAACTT	GTTGTCTGAAAAGAAGTGTCATT	750	HindIII	131, 619	131, 336, 283
X	15251162	20.7089-24.0659	cb58180	cb25.fpc4023	859019	G/A	GATATATGAGCTTCGGAAAACTT	GTTGTCTGAAAAGAAGTGTCATT	750	TaqI	190, 52, 223, 285	190, 52, 508
X	15282487	20.7089-24.0659	cb58161	cb25.fpc4023	827694	T/G	ACAAATAAGAAAACACAAATAGCA	CTTAAAGTGGACGGTTTGAA	562	EcoRV	562	493, 69
X	15282487	20.7089-24.0659	cb58161	cb25.fpc4023	827694	T/G	ACAAATAAGAAAACACAAATAGCA	CTTAAAGTGGACGGTTTGAA	562	SspI	488, 74	562
X	15452306	20.7089-24.0659	cb58137	cb25.fpc4023	657875	T/A	TATCTCAATTACCGACTGAAGAT	AAAAAGAGAGCTCCAATAATTTC	750	SspI	750	312, 438
X	15553953	20.7089-24.0659	cb58130	cb25.fpc4023	556228	A/T	TACATTGAAAATATCACCATCAA	TTATCAGACTACAACCGAAATGT	750	DraI	750	324, 426
X	15654262	20.7089-24.0659	cb58123	cb25.fpc4023	455919	C/T	ATTATTTCTTTTCAATCCGTTTT	TGAACGGTTTAGAACTAACTACG	751	Csp6I	271, 480	271, 115, 365
X	15654262	20.7089-24.0659	cb58123	cb25.fpc4023	455919	C/T	ATTATTTCTTTTCAATCCGTTTT	TGAACGGTTTAGAACTAACTACG	751	RsaI	272, 479	272, 115, 364
X	15654348	20.7089-24.0659	cb58122	cb25.fpc4023	455833	T/G	ATTATTTCTTTTCAATCCGTTTT	TGAACGGTTTAGAACTAACTACG	751	BstUI	172, 579	172, 127, 452
X	15656994	20.7089-24.0659	cb58099	cb25.fpc4023	453187	G/A	GTCATTTGTTAACGACTTCAAAC	TAATTACCTCGTTTAAGCACCTA	750	SacI	358, 392	750
X	15657014	20.7089-24.0659	cb58098	cb25.fpc4023	453167	G/T	GTCATTTGTTAACGACTTCAAAC	TAATTACCTCGTTTAAGCACCTA	750	TaqI	332, 418	750
X	15657094	20.7089-24.0659	cb58096	cb25.fpc4023	453087	C/T	GTCATTTGTTAACGACTTCAAAC	TAATTACCTCGTTTAAGCACCTA	750	DraI	750	254, 496
X	15692209	20.7089-24.0659	cb58068	cb25.fpc4023	417972	A/G	TGATGTATCGTTTCTCATATCG	GTATGTGAACCATTCTGTTCATT	750	Csp6I	183, 355, 212	183, 234, 121, 212
X	15692209	20.7089-24.0659	cb58068	cb25.fpc4023	417972	A/G	TGATGTATCGTTTCTCATATCG	GTATGTGAACCATTCTGTTCATT	750	RsaI	184, 355, 211	184, 234, 121, 211
X	15693007	20.7089-24.0659	cb58057	cb25.fpc4023	417174	C/T	ACACATCTTGTTCAGATTTCTTAG	AAACGATACATCAGATAAACGAT	747	AluI	491, 256	110, 241, 140, 256
X	15701450	20.7089-24.0659	cb58052	cb25.fpc4023	408731	T/C	GCATTTTTCTCTTTATGTCTGTG	ATCAGAAGTTTCTTGTTCATTCA	751	XbaI	751	271, 480
X	15701573	20.7089-24.0659	cb58051	cb25.fpc4023	408608	C/A	TTGAGAATACGCTCCTGTTT	TTTCAGAAACATGAGTACATGAG	752	TaqI	311, 89, 208, 144	400, 208, 144
X	15711755	20.7089-24.0659	cb58028	cb25.fpc4023	398426	T/C	TTTTGGGGGTTCATAATTAAA	ACAATAAAGCCACCAGACACT	558	ClaI	476, 82	558
X	15711777	20.7089-24.0659	cb58026	cb25.fpc4023	398404	T/A	TTTTGGGGGTTCATAATTAAA	ACAATAAAGCCACCAGACACT	558	SspI	558	459, 99
X	15771605	20.7089-24.0659	cb57998	cb25.fpc4023	338576	C/T	TTTAACTTTTTCCACTGGTTTT	GGAATAAGAAGCAGGTTAGTTCT	750	TaqI	256, 114, 380	370, 380
X	15771812	20.7089-24.0659	cb57988	cb25.fpc4023	338369	C/T	ACATTTTAACTTTTTCCACTGGT	CTCTAATGCATCGTTCCTCTAT	534	AluI	53, 481	534
X	15771812	20.7089-24.0659	cb57988	cb25.fpc4023	338369	C/T	ACATTTTAACTTTTTCCACTGGT	CTCTAATGCATCGTTCCTCTAT	534	HindIII	51, 483	534
X	15771819	20.7089-24.0659	cb57987	cb25.fpc4023	338362	A/T	ACATTTTAACTTTTTCCACTGGT	CTCTAATGCATCGTTCCTCTAT	534	DraI	35, 324, 175	35, 14, 310, 175
X	15771893	20.7089-24.0659	cb57986	cb25.fpc4023	338288	T/G	AACGTGCAGAATTGTTCTATAAT	TTACAGAAATGAAGGTGTTTCAG	592	TaqI	150, 442	150, 230, 101, 111
X	15771950	20.7089-24.0659	cb57985	cb25.fpc4023	338231	C/T	GGAAAAATTAGAATAGAAAAATTCA	TTACAGAAATGAAGGTGTTTCAG	660	AluI	493, 138, 29	660
X	15771995	20.7089-24.0659	cb57984	cb25.fpc4023	338186	T/C	TGTAAGTTGGTGAAACTTAAAATC	TTACAGAAATGAAGGTGTTTCAG	695	TaqI	253, 442	253, 230, 101, 111
X	15831688	20.7089-24.0659	cb27672	cb25.fpc4023	278493	A/G	TCTTTGAGCTTCTTGAACTTTT	GTCATCTTATGAAGCTCTTTTCA	739	PvuII	739	475, 264
X	15831959	20.7089-24.0659	cb27667	cb25.fpc4023	278222	T/G	TCTTTGCCAAATAATATAAACTTTC	TACAGTATTGAATGTGCTGAAAA	747	HpaII	747	332, 415
X	15831959	20.7089-24.0659	cb27667	cb25.fpc4023	278222	T/G	TCTTTGCCAAATAATATAAACTTTC	TACAGTATTGAATGTGCTGAAAA	747	MspI	747	332, 415
X	15833886	20.7089-24.0659	cb27660	cb25.fpc4023	276295	C/T	TTCACATTATAAAACACCAGAGC	TCTTTCAAAATTTCTGATTTTTC	747	AluI	22, 277, 173, 275	22, 277, 448
X	15834109	20.7089-24.0659	cb27656	cb25.fpc4023	276072	G/A	AGATGGTGCAATTGAGTAGATAG	ACCAAACTGTTCATTTTTAATCA	747	DraI	85, 121, 541	85, 121, 272, 269
X	15834109	20.7089-24.0659	cb27656	cb25.fpc4023	276072	G/A	AGATGGTGCAATTGAGTAGATAG	ACCAAACTGTTCATTTTTAATCA	747	SspI	28, 567, 152	28, 454, 113, 152
X	15837984	20.7089-24.0659	cb57966	cb25.fpc4023	272197	C/T	ATCTTGTCCATTGTTCTATTTTG	ACTGATTGAATGACGTTTTCTTA	749	SacI	454, 295	749
X	15892946	20.7089-24.0659	cb27646	cb25.fpc4023	217235	A/G	TAGGTCTTTTCAAATGATTTCTC	TCACAGAATTTTTACGGTAATTT	740	HaeIII	310, 430	310, 77, 353
X	15963701	20.7089-24.0659	cb6140	cb25.fpc4023	146480	T/A	AATTGGGTATATATGACGAAAAA	CATCATGATCAGATATTGGAACT	748	XbaI	280, 468	748
X	15979510	20.7089-24.0659	cb6136	cb25.fpc4023	130671	A/T	GCAGAAAAATATGAAAAATTAGC	TCAAACAGAAATTCCAAAATTAG	749	SspI	571, 103, 75	420, 151, 103, 75
X	16070970	20.7089-24.0659	cb27624	cb25.fpc4023	39211	G/A	GGAAACAATGAGAAGTATGAGAA	TTCAGTACGAAAAGGAATACAAG	752	TaqI	113, 495, 144	113, 360, 135, 144
X	16113362	24.0659	cb67843	cb25.fpc4403	3082	A/G	GGAAGTTGTAGTCCTTGTTCTTA	GTTTGGGACAGAAATAGTTTGA	749	TaqI	657, 92	396, 261, 92
X	16175144	24.0659	cb67860	cb25.fpc4403	64864	C/T	CTCTATGCAAAATATCAGGAAAA	GCAACTCAAACTATTCAAAGAGA	698	AflII	698	204, 494
X	16236888	24.0659	cb67868	cb25.fpc4403	126608	T/C	ATAATCGAACCAGGTCTTACAA	TAGCATGAAAATCTGCTTTAAGT	750	HpaII	750	397, 353
X	16236888	24.0659	cb67868	cb25.fpc4403	126608	T/C	ATAATCGAACCAGGTCTTACAA	TAGCATGAAAATCTGCTTTAAGT	750	MspI	750	397, 353
X	16352167	24.0659	cb27545	cb25.fpc4403	241887	A/G	CTAATACATAACCACCGGAAAA	ACCGAATATTTTGGAAATAAGTT	745	ApaI	745	425, 320
X	16352167	24.0659	cb27545	cb25.fpc4403	241887	A/G	CTAATACATAACCACCGGAAAA	ACCGAATATTTTGGAAATAAGTT	745	HaeIII	498, 247	423, 75, 247
X	16358129	24.0659	cb5781	cb25.fpc4403	247849	G/T	ATAAAATTGGCTTCTTGAAAAAT	GTGGAGAATATGTGTTGTGGT	750	DraI	381, 241, 128	296, 85, 241, 128
X	16362205	24.0659	cb5784	cb25.fpc4403	251925	G/A	ATTAGTTAATCCCATTCGAAGAT	TTGTTTTTCCTATTACTGTAGTTCTC	749	AluI	176, 374, 199	176, 214, 160, 199
X	16368347	24.0659	cb5787	cb25.fpc4403	258067	G/A	GCTTTTTCTATTCCCTATCCTTA	GTAAGATAGCTCACCTGTGAAAA	736	PstI	381, 355	736
X	16387774	24.0659	cb5842	cb25.fpc4403	277494	G/A	TCCTAATAGTTTTCGATTTTCAA	AGGACCAAAAATAATCTAAGGAC	750	HpaII	367, 383	750
X	16387774	24.0659	cb5842	cb25.fpc4403	277494	G/A	TCCTAATAGTTTTCGATTTTCAA	AGGACCAAAAATAATCTAAGGAC	750	MspI	367, 383	750
X	16409862	24.0659	cb5920	cb25.fpc4403	299582	A/G	AAAACTTTCAATGACCAAACTG	GCAATACGAGAGAATAGGAAAG	750	TaqI	329, 249, 172	578, 172
X	16412049	24.0659	cb5967	cb25.fpc4403	301769	T/C	TTGTACAACAGACACTTTGAGAA	AGCTGATAGTCTTGTTGTTGTTC	751	XbaI	751	455, 296
X	16556004	24.0659	cb5999	cb25.fpc4403	445724	T/G	GACTCACTGAAGAATGTCGTAAC	TGACGGAATAATGTATCAACTTT	746	AluI	198, 156, 392	198, 548
X	16556105	24.0659	cb6001	cb25.fpc4403	445825	G/T	GACTCACTGAAGAATGTCGTAAC	TGACGGAATAATGTATCAACTTT	746	HpaII	421, 34, 98, 193	421, 132, 193
X	16556105	24.0659	cb6001	cb25.fpc4403	445825	G/T	GACTCACTGAAGAATGTCGTAAC	TGACGGAATAATGTATCAACTTT	746	MspI	421, 34, 98, 193	421, 132, 193
X	16557800	24.0659	cb67932	cb25.fpc4403	447520	C/A	GCACAATATAACGACTTTTTATGA	GCAAAAGTGTTGTGTATTGAAGT	750	BglII	336, 414	750
X	16557800	24.0659	cb67932	cb25.fpc4403	447520	C/A	GCACAATATAACGACTTTTTATGA	GCAAAAGTGTTGTGTATTGAAGT	750	DpnII	336, 9, 295, 110	345, 295, 110
X	16557800	24.0659	cb67932	cb25.fpc4403	447520	C/A	GCACAATATAACGACTTTTTATGA	GCAAAAGTGTTGTGTATTGAAGT	750	EcoRV	750	339, 411
X	16557800	24.0659	cb67932	cb25.fpc4403	447520	C/A	GCACAATATAACGACTTTTTATGA	GCAAAAGTGTTGTGTATTGAAGT	750	Sau3AI	336, 9, 295, 110	345, 295, 110
X	16578698	24.0659	cb6019	cb25.fpc4403	468418	C/T	AAAGCAGATACACTCAAAACATT	TCTGATACTGTTTAAGGCAACTC	751	XbaI	311, 440	751
X	16588989	24.0659	cb67954	cb25.fpc4403	478709	G/C	GGCTCTAAAACGTCATCTGTAT	ACTGTTGATCGAAGTCAACTCTA	738	EcoRI	266, 472	738
X	16599831	24.0659	cb27585	cb25.fpc4403	489551	A/T	TTTCACACAATCAAAACTCAAG	CAATATTGATGTGACGTGAAAC	732	AluI	257, 245, 230	502, 230
X	16676413	24.0659	cb6043	cb25.fpc4403	566133	G/A	TCACAGAAGTGTCCTATCTAAAAC	AAGTTTTGTTCGAATTCTCAAG	749	SspI	749	269, 480
X	16679829	24.0659	cb27610	cb25.fpc4403	569549	G/C	GATTTGCAAACTATGGATTATGT	GGAATTTGTAGACATTGTGATTT	752	BstUI	263, 149, 340	263, 489
X	16680199	24.0659	cb6050	cb25.fpc4403	569919	C/T	CTTGCATTTCTCATTGAATTTT	GGTCTTGATCATTCTCCATTT	750	DraI	750	270, 480
X	16709727	24.0659	cb6113	cb25.fpc4403	599447	T/C	CCCCATTTTTCTTGTTAGTAGTC	AATGTTTCAAATTGGGTAAAAG	744	XbaI	744	484, 260
X	16714151	24.0659	cb27613	cb25.fpc4403	603871	G/A	ATTAGGAATCGAACTTGATTTTC	ACAGTTTGAAAAATTTCAGTGAG	750	Csp6I	149, 601	149, 302, 299
X	16714151	24.0659	cb27613	cb25.fpc4403	603871	G/A	ATTAGGAATCGAACTTGATTTTC	ACAGTTTGAAAAATTTCAGTGAG	750	RsaI	150, 600	150, 302, 298
X	16741814	26.7332-27.3783	cb45637	cb25.fpc0106	16006	G/A	CAAATAGTGACTCTAGACGAGGT	AAGAGAAGTGTGAAAATGAACC	748	HpaII	354, 394	748
X	16741814	26.7332-27.3783	cb45637	cb25.fpc0106	16006	G/A	CAAATAGTGACTCTAGACGAGGT	AAGAGAAGTGTGAAAATGAACC	748	MspI	354, 394	748
X	16747867	26.7332-27.3783	cb45649	cb25.fpc0106	22059	A/C	TAAATTTATCGAAACTTGCTCAT	CGCTTCTTCTATTTCTCCTCTAT	751	HpaII	751	283, 468
X	16747867	26.7332-27.3783	cb45649	cb25.fpc0106	22059	A/C	TAAATTTATCGAAACTTGCTCAT	CGCTTCTTCTATTTCTCCTCTAT	751	MspI	751	283, 468
X	16769313	26.7332-27.3783	cb45657	cb25.fpc0106	43505	A/T	TTTTCTAATCCATTTTCGTTTC	CACGAAATTCATCCAAATTATC	747	BclI	747	255, 492
X	16769313	26.7332-27.3783	cb45657	cb25.fpc0106	43505	A/T	TTTTCTAATCCATTTTCGTTTC	CACGAAATTCATCCAAATTATC	747	DpnII	230, 517	230, 25, 492
X	16769313	26.7332-27.3783	cb45657	cb25.fpc0106	43505	A/T	TTTTCTAATCCATTTTCGTTTC	CACGAAATTCATCCAAATTATC	747	Sau3AI	230, 517	230, 25, 492
X	16787068	26.7332-27.3783	cb45682	cb25.fpc0106	61260	A/C	ATTTAATGAATTTGCTTGAACAC	TGATGGTTTCCAGTCTTTGT	588	DraI	88, 500	588
X	16797797	26.7332-27.3783	cb45688	cb25.fpc0106	71989	A/G	TTCAGAGATTTTTCGGAATG	ATTTCTGATGCACAGATTGAA	660	Csp6I	218, 270, 9, 163	218, 279, 163
X	16797797	26.7332-27.3783	cb45688	cb25.fpc0106	71989	A/G	TTCAGAGATTTTTCGGAATG	ATTTCTGATGCACAGATTGAA	660	RsaI	219, 270, 9, 162	219, 279, 162
X	16821211	26.7332-27.3783	cb45696	cb25.fpc0106	95403	T/C	GAATAGTCAGAATCAACGGTTC	CTGTGTCTTCCATTTCATTCA	723	XbaI	603, 120	222, 381, 120
X	16882874	26.7332-27.3783	cb45709	cb25.fpc0106	157066	A/G	ACTAGTACAGGGGTTTCTTTTCT	ATTATATCTCTTTTCTGCCTCCT	750	TaqI	284, 141, 219, 106	284, 360, 106
X	16894556	26.7332-27.3783	cb45710	cb25.fpc0106	168748	G/A	TCATACTTTATCGTTCAAAGAGC	CAGAAATTATTGGAAACTCAAAA	749	SspI	749	297, 452
X	16905769	26.7332-27.3783	cb45715	cb25.fpc0106	179961	A/G	CAAACAAGTAATTAATCAGTGAACA	CAAAATTCCATTTTTCATTTCT	549	BglII	55, 494	549
X	16961447	26.7332-27.3783	cb45739	cb25.fpc0106	235639	G/T	GCTGCAAATAAATCTTTGGTAT	ATCATTTTCTGCTCCTTTACTTC	699	BclI	699	197, 502
X	16961447	26.7332-27.3783	cb45739	cb25.fpc0106	235639	G/T	GCTGCAAATAAATCTTTGGTAT	ATCATTTTCTGCTCCTTTACTTC	699	DpnII	699	197, 502
X	16961447	26.7332-27.3783	cb45739	cb25.fpc0106	235639	G/T	GCTGCAAATAAATCTTTGGTAT	ATCATTTTCTGCTCCTTTACTTC	699	Sau3AI	699	197, 502
X	17036638	26.7332-27.3783	cb45797	cb25.fpc0106	310830	A/T	GTGAGCAAGCTATTAAAAGAGTTA	GGTCTGTTTACAAACATCAAGTTA	555	SspI	90, 465	90, 408, 57
X	17118196	26.7332-27.3783	cb45828	cb25.fpc0106	392388	G/A	TTTATGATTCCATCGAAATTGT	CCTATTCCAGACATCGTACTTC	750	AluI	666, 84	484, 182, 84
X	17118385	26.7332-27.3783	cb45847	cb25.fpc0106	392577	G/A	AATTGCCGATTTTGTATGAAT	TTGACCTAAAATACGCTCAAA	728	AflII	436, 182, 110	254, 474
X	17118567	26.7332-27.3783	cb45859	cb25.fpc0106	392759	G/A	CGCCGTGTCACTTTAGTATT	CAACAAGTCTAAATACGTGTGAG	707	AflII	26, 182, 182, 317	707
X	17129692	26.7332-27.3783	cb45884	cb25.fpc0106	403884	T/A	TTCTCAGGTTTTGAGGTACG	CAGTTCAGCACTAATTGTTCTTC	750	DraI	750	463, 287
X	17362476	27.3783-34.1035	cb18743	cb25.fpc0829	2837667	T/C	CAATTCTTTAGAAGCACTCAAAC	CTGAACCCCTGATTTCTATTC	749	BclI	749	285, 464
X	17363404	27.3783-34.1035	cb36626	cb25.fpc0829	2836739	T/C	CGTATAGATCATCCTCTCTTCAC	CTACAGTATGTAAAGGTCAATGGT	750	HaeIII	584, 166	396, 188, 166
X	17418214	27.3783-34.1035	cb18727	cb25.fpc0829	2781929	T/C	CGTTTATGAGCTTGAAATACAGT	CATTTCAACGAACCACTTTTA	750	Csp6I	22, 728	22, 353, 375
X	17418214	27.3783-34.1035	cb18727	cb25.fpc0829	2781929	T/C	CGTTTATGAGCTTGAAATACAGT	CATTTCAACGAACCACTTTTA	750	RsaI	23, 727	23, 353, 374
X	17425579	27.3783-34.1035	cb18721	cb25.fpc0829	2774564	C/T	ATCTTTTCCACAAGTATGGTTC	ATATTAGGTCTGACGGATTTTTC	602	DraI	33, 152, 417	33, 96, 56, 417
X	17521119	27.3783-34.1035	cb18715	cb25.fpc0829	2679024	C/T	TCTAGAAATCTTTTTACGGTGTG	ATTTATGAACACCTCTTCCTTTT	747	TaqI	226, 65, 138, 318	226, 203, 318
X	17528733	27.3783-34.1035	cb18712	cb25.fpc0829	2671410	A/G	ATGTTTTTCATGTCTGTTCAAA	AACAGAAATTTTCGAATACCAG	750	ClaI	280, 470	750
X	17607187	27.3783-34.1035	cb36612	cb25.fpc0829	2592956	T/C	AAAATATCTGGAAACCTTTTTGT	AAATGTAGATTCGTTCTCTGTTG	745	AluI	267, 175, 225, 78	442, 225, 78
X	17649946	27.3783-34.1035	cb36606	cb25.fpc0829	2550197	C/T	CAAATGGTTGTTCCTGAATTAT	GAAACCGACAGGAGTATCAAT	750	HindIII	431, 319	750
X	17650038	27.3783-34.1035	cb36603	cb25.fpc0829	2550105	A/G	CAAATGGTTGTTCCTGAATTAT	GAAACCGACAGGAGTATCAAT	750	TaqI	750	340, 410
X	17707092	27.3783-34.1035	cb36591	cb25.fpc0829	2493051	G/A	CATTGAAGAATTCAAAGAATGTT	CTTCTTAAGTCCCAAAATCTCAT	750	BclI	750	458, 292
X	17707092	27.3783-34.1035	cb36591	cb25.fpc0829	2493051	G/A	CATTGAAGAATTCAAAGAATGTT	CTTCTTAAGTCCCAAAATCTCAT	750	TaqI	429, 32, 220, 69	429, 252, 69
X	17708355	27.3783-34.1035	cb18645	cb25.fpc0829	2491788	T/C	GTCTCTTTTGTCCTTCCTCTATT	GGTTGTTGTTGACTTTGACTATT	750	ClaI	750	437, 313
X	17708355	27.3783-34.1035	cb18645	cb25.fpc0829	2491788	T/C	GTCTCTTTTGTCCTTCCTCTATT	GGTTGTTGTTGACTTTGACTATT	750	TaqI	507, 243	437, 70, 243
X	17708433	27.3783-34.1035	cb18644	cb25.fpc0829	2491710	A/G	GTCTCTTTTGTCCTTCCTCTATT	GGTTGTTGTTGACTTTGACTATT	750	HaeIII	624, 126	360, 264, 126
X	17736115	27.3783-34.1035	cb18639	cb25.fpc0829	2464028	G/C	CTTTTTCCTTTGTCTTCTCTTTT	AAATTCACAACCATTTTCTTCT	550	SmaI	499, 51	550
X	17819081	27.3783-34.1035	cb48260	cb25.fpc0829	2381062	T/C	AGATCGGAAGAAACATATTACAA	CGGTTATTAGCAATAATCAAATC	750	HaeIII	437, 313	423, 14, 313
X	17916426	27.3783-34.1035	cb36564	cb25.fpc0829	2283717	A/T	AATCGGAACATTTCTATGTGTTA	TTTTGGTTTTTAGGACTTTCATA	751	DraI	146, 605	146, 330, 275
X	17990381	27.3783-34.1035	cb48234	cb25.fpc0829	2209762	C/T	CAGTGATAACGTGATGTCAATC	TTTCAAAACGAGATATGAAATGT	749	DraI	238, 511	238, 88, 423
X	17990389	27.3783-34.1035	cb48233	cb25.fpc0829	2209754	C/T	CAGTGATAACGTGATGTCAATC	TTTCAAAACGAGATATGAAATGT	749	SspI	749	314, 435
X	18030677	27.3783-34.1035	cb48214	cb25.fpc0829	2169466	A/G	TGTTGAACAAGTTCTTGGAATA	AAGATATCCAGTTTTTGCTGTAA	750	TaqI	386, 364	296, 90, 364
X	18037617	27.3783-34.1035	cb48194	cb25.fpc0829	2162526	G/A	ATGACACCTAACGACTAAGGTT	GTTTTAATTGTTTCGGACATAAA	747	BclI	333, 414	747
X	18037617	27.3783-34.1035	cb48194	cb25.fpc0829	2162526	G/A	ATGACACCTAACGACTAAGGTT	GTTTTAATTGTTTCGGACATAAA	747	DpnII	333, 380, 34	713, 34
X	18037617	27.3783-34.1035	cb48194	cb25.fpc0829	2162526	G/A	ATGACACCTAACGACTAAGGTT	GTTTTAATTGTTTCGGACATAAA	747	Sau3AI	333, 380, 34	713, 34
X	18104851	27.3783-34.1035	cb48188	cb25.fpc0829	2095292	A/T	TGAAAGCGTATTGTTTTAAGAAG	GAAACTTGGAAATTCAGAAAAT	752	DraI	284, 105, 363	389, 363
X	18163335	27.3783-34.1035	cb48171	cb25.fpc0829	2036808	G/A	GCTCAAGAGGATTACTGTAAGAA	CGAGTTGTACATAGCATACAGTTT	750	BglII	750	348, 402
X	18163335	27.3783-34.1035	cb48171	cb25.fpc0829	2036808	G/A	GCTCAAGAGGATTACTGTAAGAA	CGAGTTGTACATAGCATACAGTTT	750	BstUI	182, 164, 404	182, 568
X	18185826	27.3783-34.1035	cb48163	cb25.fpc0829	2014317	A/G	AGTGGTAGGTTTTTAGGACAGAC	TTGACGATCAATGTTGGTTAG	749	TaqI	444, 305	444, 15, 290
X	18226398	27.3783-34.1035	cb48140	cb25.fpc0829	1973745	T/C	GCATATCATTCGGATCTATAAAA	GGCTAATCTTCATGTCAGAAATA	752	EcoRI	417, 135, 200	552, 200
X	18284308	27.3783-34.1035	cb48118	cb25.fpc0829	1915835	A/G	TGTCTGTTGACCACTTTTATACAT	ATCATGAAAGACGATGTTTACC	749	BamHI	444, 305	749
X	18284308	27.3783-34.1035	cb48118	cb25.fpc0829	1915835	A/G	TGTCTGTTGACCACTTTTATACAT	ATCATGAAAGACGATGTTTACC	749	DpnII	444, 213, 92	657, 92
X	18284308	27.3783-34.1035	cb48118	cb25.fpc0829	1915835	A/G	TGTCTGTTGACCACTTTTATACAT	ATCATGAAAGACGATGTTTACC	749	Sau3AI	444, 213, 92	657, 92
X	18307152	27.3783-34.1035	cb48106	cb25.fpc0829	1892991	A/T	CTCTAAAAACCCTCTCAAGTTGT	AATGTTAATGATTCAGGACAAAG	749	SspI	303, 446	749
X	18458159	27.3783-34.1035	cb48094	cb25.fpc0829	1741984	T/C	CTTACCATTATTGGATGGATTTA	GTTCAATTGATCGTTAGGACA	750	DraI	137, 334, 279	137, 613
X	18460430	27.3783-34.1035	cb48090	cb25.fpc0829	1739713	A/G	AACCACATCTAGATTTTGATTCTT	AGTTCTGTCGAATCCATCATAC	745	SspI	172, 204, 369	172, 573
X	18589559	27.3783-34.1035	cb48082	cb25.fpc0829	1610584	A/C	CAAATCTTATTCAGGGGTTTC	TCTTCTGAAAATTTTTAAATGCTA	556	AluI	556	467, 89
X	18670716	27.3783-34.1035	cb48079	cb25.fpc0829	1529427	A/T	GGGATACATCCAGGTTCTCT	AAACAGATGGCTGGTAAACTAA	605	DraI	605	298, 187, 120
X	18670748	27.3783-34.1035	cb48078	cb25.fpc0829	1529395	G/A	TATATTCAGTTCCGTTCTCTTTG	AAACAGATGGCTGGTAAACTAA	655	ApaI	504, 151	655
X	18670748	27.3783-34.1035	cb48078	cb25.fpc0829	1529395	G/A	TATATTCAGTTCCGTTCTCTTTG	AAACAGATGGCTGGTAAACTAA	655	HaeIII	288, 214, 100, 53	288, 314, 53
X	18670749	27.3783-34.1035	cb48077	cb25.fpc0829	1529394	G/A	TATATTCAGTTCCGTTCTCTTTG	AAACAGATGGCTGGTAAACTAA	655	ApaI	504, 151	655
X	18670901	27.3783-34.1035	cb48073	cb25.fpc0829	1529242	C/T	GCACTCTTGAATTATCAGTTTGT	AAACAGATGGCTGGTAAACTAA	717	DraI	717	410, 187, 120
X	18671043	27.3783-34.1035	cb48068	cb25.fpc0829	1529100	T/A	GCACTCTTGAATTATCAGTTTGT	AAACAGATGGCTGGTAAACTAA	717	DpnII	265, 452	717
X	18671043	27.3783-34.1035	cb48068	cb25.fpc0829	1529100	T/A	GCACTCTTGAATTATCAGTTTGT	AAACAGATGGCTGGTAAACTAA	717	Sau3AI	265, 452	717
X	18671092	27.3783-34.1035	cb48066	cb25.fpc0829	1529051	T/C	GCACTCTTGAATTATCAGTTTGT	AAACAGATGGCTGGTAAACTAA	717	TaqI	452, 265	218, 170, 64, 265
X	18671106	27.3783-34.1035	cb48064	cb25.fpc0829	1529037	C/T	ACAGCAAACCATCTGGAATA	AATGGTAAAACGCAAAAGTTTAT	590	TaqI	179, 411	179, 330, 81
X	18672788	27.3783-34.1035	cb48052	cb25.fpc0829	1527355	A/C	GACACATCATCATCCTCTTCTAC	ACGACGAAAACAGAATTATAAAC	732	BstUI	732	493, 239
X	18672934	27.3783-34.1035	cb48051	cb25.fpc0829	1527209	A/T	GAATTATGGCTTTTCAACTATCA	AATGGCATTCTAGACCTTATACA	750	DraI	445, 270, 35	715, 35
X	18673075	27.3783-34.1035	cb48050	cb25.fpc0829	1527068	A/T	GAATTATGGCTTTTCAACTATCA	AATGGCATTCTAGACCTTATACA	750	AluI	351, 166, 233	304, 47, 166, 233
X	18704576	27.3783-34.1035	cb48039	cb25.fpc0829	1495567	A/T	CCATTCATTTTGAGTTTTGAGT	ACGACACATTCCTACACAGTC	749	BclI	138, 318, 293	138, 611
X	18704576	27.3783-34.1035	cb48039	cb25.fpc0829	1495567	A/T	CCATTCATTTTGAGTTTTGAGT	ACGACACATTCCTACACAGTC	749	DpnII	138, 318, 293	138, 611
X	18704576	27.3783-34.1035	cb48039	cb25.fpc0829	1495567	A/T	CCATTCATTTTGAGTTTTGAGT	ACGACACATTCCTACACAGTC	749	Sau3AI	138, 318, 293	138, 611
X	18707189	27.3783-34.1035	cb48023	cb25.fpc0829	1492954	G/A	ATCGTAGTTTCTAATTCCAATTTT	CTCACTCATTAATGGATTTTAGG	749	Csp6I	749	263, 486
X	18707189	27.3783-34.1035	cb48023	cb25.fpc0829	1492954	G/A	ATCGTAGTTTCTAATTCCAATTTT	CTCACTCATTAATGGATTTTAGG	749	RsaI	749	264, 485
X	18709146	27.3783-34.1035	cb48004	cb25.fpc0829	1490997	T/C	AAAATAAAATCCACTGGACGTA	ATGAAACTCTTTAAAAACCTCCT	749	EcoRI	749	273, 476
X	18725282	27.3783-34.1035	cb47986	cb25.fpc0829	1474861	T/A	TTGGTTTCAAATAAATGAACTTT	TGATGAACAATGTAACATGTAGTG	748	SspI	28, 720	28, 247, 473
X	18725352	27.3783-34.1035	cb47984	cb25.fpc0829	1474791	C/A	TGTATGCACACTTCAATCAAAT	GGAGACAATAGGAATTATTGAGAA	750	BclI	379, 371	750
X	18725352	27.3783-34.1035	cb47984	cb25.fpc0829	1474791	C/A	TGTATGCACACTTCAATCAAAT	GGAGACAATAGGAATTATTGAGAA	750	DpnII	379, 371	750
X	18725352	27.3783-34.1035	cb47984	cb25.fpc0829	1474791	C/A	TGTATGCACACTTCAATCAAAT	GGAGACAATAGGAATTATTGAGAA	750	Sau3AI	379, 371	750
X	18776647	27.3783-34.1035	cb47969	cb25.fpc0829	1423496	T/C	AACTGAGAAACAATTTTCAGAAG	TGGTGTAGTTTCTAGGTCATTTT	748	XbaI	748	456, 292
X	18776699	27.3783-34.1035	cb47968	cb25.fpc0829	1423444	A/G	AACTGAGAAACAATTTTCAGAAG	TGGTGTAGTTTCTAGGTCATTTT	748	HpaII	583, 165	402, 181, 165
X	18776699	27.3783-34.1035	cb47968	cb25.fpc0829	1423444	A/G	AACTGAGAAACAATTTTCAGAAG	TGGTGTAGTTTCTAGGTCATTTT	748	MspI	583, 165	402, 181, 165
X	19039233	27.3783-34.1035	cb34104	cb25.fpc0829	1160910	G/T	GTATTGAAAGACCACTGGATTAC	TTCCAACTGTATCATCTGCTATT	750	EcoRI	750	473, 277
X	19039291	27.3783-34.1035	cb34102	cb25.fpc0829	1160852	T/A	GTATTGAAAGACCACTGGATTAC	TTCCAACTGTATCATCTGCTATT	750	SspI	419, 331	750
X	19039297	27.3783-34.1035	cb34101	cb25.fpc0829	1160846	T/A	GTATTGAAAGACCACTGGATTAC	TTCCAACTGTATCATCTGCTATT	750	DraI	413, 115, 222	750
X	19039553	27.3783-34.1035	cb34098	cb25.fpc0829	1160590	A/G	TTCCATAAGCTTTGTGTTGTTAT	TCAGTGATATTTGGTTTACATGA	745	Csp6I	248, 497	248, 49, 448
X	19039553	27.3783-34.1035	cb34098	cb25.fpc0829	1160590	A/G	TTCCATAAGCTTTGTGTTGTTAT	TCAGTGATATTTGGTTTACATGA	745	RsaI	249, 496	249, 49, 447
X	19040695	27.3783-34.1035	cb15547	cb25.fpc0829	1159448	A/G	TGGAAATGTAAACATTGAAAAAT	GAACCATAAATGAGAAAGAAGAA	750	TaqI	750	426, 324
X	19040962	27.3783-34.1035	cb15546	cb25.fpc0829	1159181	C/T	CTATCGATGGAGGAATCTTCT	AAGCGTCTTTTCATAAATCAAC	749	AluI	317, 76, 356	393, 356
X	19051797	27.3783-34.1035	cb15527	cb25.fpc0829	1148346	T/A	CCACTTTTACAGGAAACAAGATA	TTTTTCAGTTTTACAAACCTTTC	749	TaqI	153, 202, 394	749
X	19051854	27.3783-34.1035	cb15526	cb25.fpc0829	1148289	A/C	CCACTTTTACAGGAAACAAGATA	TTTTTCAGTTTTACAAACCTTTC	749	HpaII	749	297, 452
X	19051854	27.3783-34.1035	cb15526	cb25.fpc0829	1148289	A/C	CCACTTTTACAGGAAACAAGATA	TTTTTCAGTTTTACAAACCTTTC	749	MspI	749	297, 452
X	19051929	27.3783-34.1035	cb15522	cb25.fpc0829	1148214	T/C	TGGAGAACGTATCAGTTACACTT	ATTGATACAGCAAAATCAAAGTC	751	DpnII	398, 353	368, 30, 353
X	19051929	27.3783-34.1035	cb15522	cb25.fpc0829	1148214	T/C	TGGAGAACGTATCAGTTACACTT	ATTGATACAGCAAAATCAAAGTC	751	Sau3AI	398, 353	368, 30, 353
X	19051998	27.3783-34.1035	cb15521	cb25.fpc0829	1148145	C/T	TGGAGAACGTATCAGTTACACTT	ATTGATACAGCAAAATCAAAGTC	751	TaqI	302, 202, 247	751
X	19090824	27.3783-34.1035	cb47882	cb25.fpc0829	1109319	G/A	GTGTAGGTCGTTTTAGCTTGAG	TCAGAAAAGATTCATAATAATACCTC	638	DpnII	497, 141	638
X	19090824	27.3783-34.1035	cb47882	cb25.fpc0829	1109319	G/A	GTGTAGGTCGTTTTAGCTTGAG	TCAGAAAAGATTCATAATAATACCTC	638	Sau3AI	497, 141	638
X	19188178	27.3783-34.1035	cb34071	cb25.fpc0829	1011965	C/T	CTCTGGAATAGAACTGCTAAAGA	AGAAATGTTCTGGAATAGAACTG	747	HaeIII	110, 329, 308	110, 637
X	19239731	27.3783-34.1035	cb34059	cb25.fpc0829	960412	C/A	CTTTTCAAGGCTTCTTTTCTAAT	CAAGTTCCTGTTTACCTATCAAA	741	HaeIII	240, 501	741
X	19280262	27.3783-34.1035	cb15512	cb25.fpc0829	919881	T/G	TATACTTGTTGAGCGGTACTCAT	AGTTGCCGACATATGAAGAA	647	SspI	182, 18, 447	200, 447
X	19284183	27.3783-34.1035	cb15460	cb25.fpc0829	915960	C/G	TTTCCTTTTGATCTCAAACATAC	ATAACAGGAACCTCATTTTCTTC	750	EcoRI	750	400, 350
X	19343267	27.3783-34.1035	cb34028	cb25.fpc0829	856876	T/A	TGATGAGTTTACACACATTCATT	ATAATGGTTACCTAACGGAAATC	748	SspI	513, 235	253, 260, 235
X	19343480	27.3783-34.1035	cb15423	cb25.fpc0829	856663	G/T	GTGAATTTTACGAAAGTCATGTT	GACAAATTCTAAAAATGTTCAGGT	659	DraI	625, 34	495, 130, 34
X	19364427	27.3783-34.1035	cb15406	cb25.fpc0829	835716	C/T	ACTATCTGATGTGTGGGAGTATC	ATAACCATATGGAGGCAAAATA	749	SspI	481, 74, 194	264, 217, 74, 194
X	19392936	27.3783-34.1035	cb15404	cb25.fpc0829	807207	C/T	TGTTAGAACAAGTGATTTTTGTG	TATAATTCGCAGGTACAACTTTT	752	HaeIII	295, 321, 35, 101	616, 35, 101
X	19400636	27.3783-34.1035	cb15397	cb25.fpc0829	799507	C/A	ACTGTAGAAATGGTCCAAACTC	ATAGATTGTGATGTCTGGGTGT	749	BstUI	254, 495	749
X	19400636	27.3783-34.1035	cb15397	cb25.fpc0829	799507	C/A	ACTGTAGAAATGGTCCAAACTC	ATAGATTGTGATGTCTGGGTGT	749	Csp6I	106, 144, 412, 87	106, 556, 87
X	19400636	27.3783-34.1035	cb15397	cb25.fpc0829	799507	C/A	ACTGTAGAAATGGTCCAAACTC	ATAGATTGTGATGTCTGGGTGT	749	RsaI	107, 144, 412, 86	107, 556, 86
X	19407879	27.3783-34.1035	cb33968	cb25.fpc0829	792264	C/A	AAATCAGAGAAATTTGAAATCAG	GAAACGTATTGTTAGGGATCAG	748	KpnI	479, 269	748
X	19407880	27.3783-34.1035	cb33967	cb25.fpc0829	792263	A/G	AAATCAGAGAAATTTGAAATCAG	GAAACGTATTGTTAGGGATCAG	748	KpnI	479, 269	748
X	19408206	27.3783-34.1035	cb33959	cb25.fpc0829	791937	A/G	ATTGAATTTTGTACTGGAAACAA	ATACGTTTTGTCTTTTCCTCTCT	749	DraI	444, 237, 68	681, 68
X	19633044	27.3783-34.1035	cb15372	cb25.fpc0829	567099	G/A	TAGCTCATTTTCCCATTCTATG	ATACACTTTCGGAGCATACTTG	750	DpnII	243, 36, 471	243, 18, 18, 471
X	19633044	27.3783-34.1035	cb15372	cb25.fpc0829	567099	G/A	TAGCTCATTTTCCCATTCTATG	ATACACTTTCGGAGCATACTTG	750	Sau3AI	243, 36, 471	243, 18, 18, 471
X	19683801	27.3783-34.1035	cb33946	cb25.fpc0829	516342	A/G	CATGTTAAGCTCGATCAAGAG	CGAAAAAGAATTAGAATTGTCAG	714	BclI	238, 241, 235	238, 476
X	19911765	27.3783-34.1035	cb47650	cb25.fpc0829	288378	G/A	TCAAATTGAAAACACATCTACAA	GGTAGTAGATCCATTTAGGGAGT	747	PstI	495, 252	747
X	20008438	27.3783-34.1035	cb47637	cb25.fpc0829	191705	C/T	GAAAACAGGAAAAATGGAGTC	CGTCATTTGGTAGTTATTCAAAG	747	EcoRI	150, 597	150, 94, 503
X	20100511	27.3783-34.1035	cb47617	cb25.fpc0829	99632	C/T	GTGCTTCAAAAGTGGGTAGT	GTTCAAGACATTCCAACTGAC	729	DpnII	650, 79	476, 174, 79
X	20100511	27.3783-34.1035	cb47617	cb25.fpc0829	99632	C/T	GTGCTTCAAAAGTGGGTAGT	GTTCAAGACATTCCAACTGAC	729	Sau3AI	650, 79	476, 174, 79
X	20379957	34.1035	cb3581	cb25.fpc2334	179715	C/T	GTTAAAGCACCTCAAAATCTGT	CAAACTCTTCAAACCAATTGTAG	750	TaqI	712, 6, 32	375, 337, 6, 32
X	20470333	34.1035	cb25678	cb25.fpc2334	270091	G/A	TGATGAAGAGGAAAAGAATAAGA	CACAATTACAGCCTATTCAAAAC	749	Csp6I	197, 83, 177, 292	197, 83, 469
X	20470333	34.1035	cb25678	cb25.fpc2334	270091	G/A	TGATGAAGAGGAAAAGAATAAGA	CACAATTACAGCCTATTCAAAAC	749	RsaI	198, 83, 177, 291	198, 83, 468
X	20501605	34.1035	cb25696	cb25.fpc2334	301363	T/C	ATGGATCAGAACTAACAATTTGA	GAATTTTAGTGTATGCGTGCT	749	Csp6I	749	323, 426
X	20501605	34.1035	cb25696	cb25.fpc2334	301363	T/C	ATGGATCAGAACTAACAATTTGA	GAATTTTAGTGTATGCGTGCT	749	RsaI	749	324, 425
5_random			bdP3	cb25.fpc0156	1532092	C/T	CGGAAATGCGGAAAATCGG	CTCCTTGAAGAAGAAATGGTGGC	907	DraI	907	680, 227
