# Supplementary material for: A toolkit for rapid gene mapping in the nematode Caenorhabditis briggsae
Source: BMC Genomics. 2010 Apr 13;11:236. doi: 10.1186/1471-2164-11-236 (PMC2864247; doi:10.1186/1471-2164-11-236)
Supplement: Additional file 3 — List of medium indels and PLP assays. An Excel file containing 214 medium indels along with PCR primers and predicted DNA fragments in AF16 and HK104. [file 1471-2164-11-236-S3.XLS]

## Sheet: medium indels
Chr	Location (cM)	indel ID	ultra_contig	indel_type	Predicted indel_size (bp)	Primer up	Primer down	AF16 Amplicon (bp)		HK104 Amplicon (bp)		Validation Status
								Predicted	Observed	Predicted	Observed
1	12.6	cb-m142	cb25.fpc4321	INSERTION	250	AAGGCCTTAAAAATGAAGATAAT	TGAAAATTGAAAAACCTAGAAAA	665	700	915	950	250 bp insertion
1	13.45	cb-m2	cb25.fpc4321	DELETION	336	CGAGATTTCACCTCAATTATCT	TACCACATACCCTAAAATCTAGC	1461	Failed PCR	1125	Failed PCR	Failed PCR
1	20.04	cb-m5	cb25.fpc4171	DELETION	100	GACATCTTCCGTGAATCATC	GTTGTCCCGTTTAGTATTATGC	774	750	674	Failed PCR	Failed PCR
1	20.04	cb-m5	cb25.fpc4171	DELETION	100	GACATCTTCCGTGAATCATC	CAGACTTAGATTAGAATCAGACGAC	461	500	361	500	no indel
1	43.93	cb-m6	cb25.fpc4140	DELETION	145	TTAATGCTGGACCAAAAGTC	CCTGCAATTTTTGTGTTTTT	930	900	785	1000	100 bp insertion
1_random		cb-m13	cb25.fpc0078	DELETION	119	AGCTCCAGAAGAAGTGAAAAA	AGGCTGTCGTAGTTGTGGTA	504	420	385	400	20 bp deletion
1_random		cb-m14	cb25.fpc4127	DELETION	324	CGACGTAGAATTTGAGAATATGA	CAGAAGACTTCAAAAATCAGAAT	1000	1000	676	710	290 bp deletion
1_random		cb-m146	cb25.fpc4122	INSERTION	100	CAGGAAAATCGATAAATCAATAA	GAGAGACGCAGACAGTTAGAGT	406	480	506	530	50 bp insertion
1_random		cb-m12	cb25.fpc4127	DELETION	505	GGTCGATTTTTCAGGAATTT	AAAAATCGTTGTTTTCCAGAG	921	Failed PCR	416	1000	Failed PCR
2	24.2	cb-m21	cb25.fpc0058	DELETION	155	AACCAGTAAAAATAAGAGAAATTGA	TCTGATTCTGATGTTTTCAGTTC	825	900	670	700	200 bp deletion
2	37.35	cb-m16	cb25.fpc4071	DELETION	410	AAACTTAATTACCCGCAGTCT	TAAATTTCGCATTATTTATGTCA	1097	>1500	687	>1500	unclear
2	11.88-13.10	cb-m19	cb25.fpc0011	DELETION	536	GAGAGAGAACAGGTGGTTTG	GAGTTGAACGTTTTGATTGAA	1364	1013	828	750	263 bp deletion
2	27.92-33.95	cb-m149	cb25.fpc4206	INSERTION	133	TTCAGTTATGGTTCATATGTCAG	GCCAGAACATCTCAAAGACT	470	490	603	600	110 bp insertion
2	27.92-33.95	cb-m26	cb25.fpc4206	DELETION	271	CGTTGAACATTAATTTGAAGAGT	AGACCAGAAGACTGGAATGAG	678	700	407	410	290 bp deletion
2_random		cb-m38	cb25.fpc4131	DELETION	291	TTAAAGCAAAACACCATACGA	TTTTTACTCGTTTTTCAGGTG	835	860	544	600	260 bp deletion
2_random		bdP4	cb25.fpc2441	DELETION	110	CAGGCGAAAAATGCCTGACAAGTG	AATCCGTTCCGTTGATGGAGGC	1013	~990	903	~880	110 bp deletion
3	6.07	cb-m46	cb25.fpc2587	DELETION	173	GAATCCATGTGATTTGAGAGAC	TGGCTCAGAGTTGAGAGACT	747	1020	574	750	270 bp deletion
3	6.07	cb-m155	cb25.fpc2587	INSERTION	160	GTTCTGGATTCAGAGACTTATCA	TCCATAACCATGTTTAGTACCAG	1169	Failed PCR	1329	Failed PCR	Failed PCR
3	21.2	cb-m48	cb25.fpc2976	DELETION	519	AAAAAGGAGAAGAAGAAAGAGG	TTCAACATCGTCACTTGAATC	1163	1200	644	1200	no indel
3	25.8	cb-m205	cb25.fpc4079	INSERTION	300	AAACTGCTTGGAATTAAAAGATA	TCAATGATTATCAAAGGAGGTC	671	700	971	1000	300 bp insertion
3	31.3	bdP1	cb25.fpc0002	DELETION	~200	CAGGGAGCGGACAACTTCAAAGG	GGACACAGCCCAGGATTAGCGAC	1723	~1700	~1500	~1500	200 bp deletion
3	36.53	cb-m159	cb25.fpc4224	INSERTION	192	CCTCATAGCTGTCTAACACTCTT	GAACAATTAATGAAATGCCTTAT	463	500	655	Failed PCR	Failed PCR
3	28.76-29.34	cb-m160	cb25.fpc2193	INSERTION	232	AAAAGAGCAATTTCGTGACA	AAAATTGCGAATTTGTTCTAAA	821	1000	1053	1200	200 bp insertion
4	18.2	cb-m172	cb25.fpc0039	INSERTION	254	ACATTCATTAACAAATGCAGACT	ATCAAAAGCCCCATATAAACTT	650	700	904	950	250 bp insertion
4	20.6028	cb-m170	cb25.fpc4090	INSERTION	240	TGGAACTAACACTATTGTTTCAAAT	TCAGAGTGAATACTCGGAATG	691	720	931	Failed PCR	Failed PCR
4	25.51	cb-m171	cb25.fpc4132	INSERTION	95	CAATTAACAAGGCAAATAAAAAC	AAAAGTAGATGCAAGATTTTTGA	381	450	476	550	100 bp insertion
4	25.51	cb-m70	cb25.fpc4132	DELETION	173	TCAGTTGAAGCTTTGAAATAGTC	TTTGAGTCGAAATTCATCATT	594	>1600	421	1600	very large indel
4	37.5236-41.1551	cb-m176	cb25.fpc3835	INSERTION	282	AATGTTTCAATTTCTAATGTTTTTC	TTTAATTACAGGCGCTATGG	732	Failed PCR	1014	Failed PCR	Failed PCR
4	37.52-41.16	cb-m74	cb25.fpc3835	DELETION	154	GACGAAACAGTTGTAAATCGTA	AATAGTCGAAATTGGCTAAAAA	677	1000	523	700	300 bp deletion
4	42.39-42.96	cb-m76	cb25.fpc2328	DELETION	182	GCTAGATTCACGTTTGTTTCTAA	TAGAGCCACCTAGACTTTAAGC	709	900	527	550	350 bp deletion
4	9.1912-9.776	cb-m177	cb25.fpc4118	INSERTION	145	AAAACACTTTCCAAAATTTGATT	GAGAATTTTAAACTTGCATAATGA	801	800	946	900	100 bp insertion
4_random		cb-m179	cb25.fpc4331	INSERTION	117	CACAAAACGCTTTGAATTTAC	AGCAAACTATCGCAAAACTC	383	450	500	520	70 bp insertion
5	19	cb-m103	cb25.fpc2220	DELETION	146	AGGTGAGAGTTTTTGACTTTCTT	TTACATTGTTCAGTTGGAAACTT	600	700	454	500	200 bp deletion
5	46.07	cb-m97	cb25.fpc4109	DELETION	199	AGATAATGGGCGAAACAGTAG	ATCACTCAAGGTACTGTAGATTTTT	591	705	392	490	215 bp deletion
5	37.01-37.70	cb-m105	cb25.fpc4063	DELETION	238	AGCACATTTTCAGTTCTAACATC	GCATTTTATGTGTGCTGTGA	692	800	454	520	280 bp deletion
5	37.01-37.70	cb-m104	cb25.fpc4063	DELETION	281	GTCAACTGTTGGTAATTGGAATA	CGTGAATAGAGATAAAGTTGAGAA	942	Failed PCR	661	Failed PCR	Failed PCR
X	3.5	cb-m197	cb25.fpc4033	INSERTION	163	CCTCTTAGGCTACAGTAATCTTATC	TGGGAAAATGTGCTACAGTAA	692	700	855	790	90 bp insertion
X	17.4	cb-m204	cb25.fpc4044	INSERTION	260	CATTCTTCTAATTATCAATAAGGTCA	GCATCATTTCTTTTAATAACCAT	689	750	949	1000	250 bp insertion
X	30.1	cb-m136	cb25.fpc0829	DELETION	795	CACTCGATGGGATTATATAGTGA	GACTTATGCCTGAATCGAAAT	1440	2000	645	750	1250 bp deletion
X	34.1	cb-m127	cb25.fpc2334	DELETION	137	TGTGAGTGTATTGATTTTTATTAGC	GATGACAGGTGAAGTGAGAGA	486	600	349	405	195 bp deletion
X	34.1	cb-m126	cb25.fpc2334	DELETION	137	TGTGAGTGTATTGATTTTTATTAGC	GTATGCGTGCTGTGTGTAAA	785	Failed PCR	648	Failed PCR	Failed PCR
X	27.38-34.10	cb-m135	cb25.fpc0829	DELETION	136	GATCCTTGAAGGGAGAAATG	ATAGCTTCTGAGAATGCAAAAA	720	900	584	Failed PCR	Failed PCR
1	0.65	cb-m1	cb25.fpc0006	DELETION	271	GGTTCCCAGTAAGTTAGAAAAAT	TGGGACCACTTTAGTTATTAGAA	653		382
1	13.45	cb-m3	cb25.fpc4321	DELETION	55	TTTTCTTCTGTTTTTGATTTCAT	CCCTATATAGTATTCCATGTGTTCT	480		425
1	13.45	cb-m144	cb25.fpc4321	INSERTION	214	GCTCCTTGACATCTGTTTTATT	AAACCCATTTTCTTACCTTTTT	346		560
1	13.45	cb-m143	cb25.fpc4321	INSERTION	52	TAGCTGGTAGTAGCGATGGT	ATCAAAAATACCGTAAAACCAC	398		450
1	15.9	cb-m4	cb25.fpc1417	DELETION	62	CTCCTTGTGCTCCTAATTTTT	TACCAATTTCTTTTTCTTCTCCT	444		382
1	15.9	cb-m145	cb25.fpc0053	INSERTION	53	TGGAATTCAATTAAAAAGTATTTG	CACAAGAGCACAGAGAGAAAA	348		401
1		cb-m8	cb25.fpc2888	DELETION	335	TGCTAAATGACAGCTGAAAAG	TTTTTCTAATTGGATTTCTTGAG	1008		673
1		cb-m9	cb25.fpc2888	DELETION	194	AATTTCAATTTTCTGGACTTTG	AAAGCTGGGATAAAAAGTTGA	589		395
1		cb-m11	cb25.fpc4030	DELETION	126	GGTCTCTAATTCCTGTTCTAGGT	CAAAACGAGTCGGATTACTG	573		447
1		cb-m10	cb25.fpc4030	DELETION	63	TTTTTAGAGAATTTTCAGACTGG	CAACTTCTGGAACTCTAAATGAC	508		445
1		cb-m7	cb25.fpc0091	DELETION	54	GGAAATTAGGTTAGGAGCTTTT	ACTGTCCGAGCCAATTCTAT	598		544
2	46.73	cb-m17	cb25.fpc4055	DELETION	890	TATTGGGGGTAATTAGGGTAA	TTAATAAATCTGGACCACTATATCTC	2348		1458
2	49.96	cb-m18	cb25.fpc0305	DELETION	222	TAGACCCAAAGTTTCGTGTAG	TCAACCTTTACAGCAGAAGTAAT	577		355
2	49.96	cb-m147	cb25.fpc0305	INSERTION	120	GGGGGAGTTAGAGAGAGTTACTA	CATTCTAATTGCTCACAAAATG	381		501
2	49.96	cb-m147	cb25.fpc0305	INSERTION	120	GGGGGAGTTAGAGAGAGTTACTA	CATTCTAATTGCTCACAAAATG	381		501
2	11.88-13.10	cb-m20	cb25.fpc0011	DELETION	281	CAATAATTTTCATAGTTGCAAAAG	GAAAGAGGAAGGAAGAAAAACT	925		644
2	11.88-13.10	cb-m148	cb25.fpc0011	INSERTION	188	GCCAATAATATTTCAATGATGTAG	AAATTGAACTGATTACAGAAGGTT	363		551
2	21.28-26.58	cb-m23	cb25.fpc0058	DELETION	614	GGTGATTTAAAAATATGATAATAACG	TGAAAACTGCAAGATAACTCTTC	964		350
2	21.28-26.58	cb-m22	cb25.fpc0058	DELETION	484	GGTCCATTCATAAGGATTTTTAG	GCAGTTCTATTCATTTCAATAATTT	959		475
2	21.28-26.58	cb-m24	cb25.fpc0058	DELETION	419	CATTAGGAAACCCATCTAAATAA	GCAGTTAAGTTCAGTTTTTCAAT	815		396
2	21.28-26.58	cb-m25	cb25.fpc0058	DELETION	75	AATTGGAAAATTGATGTGATTT	AGAAGAGAGGGGAACAGTTG	756		681
2	27.92-33.95	cb-m29	cb25.fpc4206	DELETION	1609	GCCTTTTGTTCAAGGAGAAT	CGGTCTAATTATTCAATGGTTC	2033		424
2	27.92-33.95	cb-m28	cb25.fpc4206	DELETION	776	AGTGTATGTGCCTTTAAACTACAG	ACACGCAGTCAACAGTTTTT	1397		621
2	27.92-33.95	cb-m27	cb25.fpc4206	DELETION	67	TATAGCATAGCATTTGCCCTAT	GAATACAAAGCTTAACAATAAAATTC	573		506
2		cb-m36	cb25.fpc2888	DELETION	1251	TTGTGACAAGGGAGCATAAG	TCTACGGAGCAAGAAAAATG	1754		503
2		cb-m33	cb25.fpc0022	DELETION	854	ATAAATTTCAGATCGATTTTACG	AGAAAATAGGCCAGAAAGATG	1242		388
2		cb-m34	cb25.fpc0071	DELETION	659	GAAAAATGGCTGAAAAATGA	TCAGAAGCTTCCATAGTCAAA	1131		472
2		cb-m37	cb25.fpc1402	DELETION	476	ACAAAGGCACACTGGTTTAT	TTTTATTACAAAGCCAATCTTTT	891		415
2		cb-m35	cb25.fpc3052	DELETION	143	GTTTCCTGATGAAGTGTTGTAA	GGTCCAAAATCTGATACTTCAC	828		685
2		cb-m31	cb25.fpc0022	DELETION	135	AAACGAAGCGAAAAATAGAGTA	AACTTGGATTTCAAAGATTACTG	777		642
2		cb-m30	cb25.fpc0022	DELETION	122	AAACACATTGAATGCTCTACG	CAATTACCATCAAACATTTTCTC	468		346
2		cb-m32	cb25.fpc0022	DELETION	113	TAGCTGAAAAATGACACAAAAAT	CTGAAAAACGAAGAAAAATTG	474		361
2		cb-m152	cb25.fpc2888	INSERTION	181	ATCTGAGGTTCAAAGGATTAAAA	AAAATGAACTGATCTCGATAGAA	550		731
2		cb-m151	cb25.fpc0022	INSERTION	129	ACGATTTGATATTGGAGAGAAG	GAAAATCCAGAAACCAAACA	400		529
2		cb-m150	cb25.fpc2454	INSERTION	70	GTCCTACTTTTTCGATTCTCAG	AACCGGAAGAAAGACTTGAT	391		461
3	6.07	cb-m47	cb25.fpc2587	DELETION	76	GGAATCTCAATTTTCCAAATC	CGATTGTGATCTGCTGTAGAC	423		347
3	6.07	cb-m154	cb25.fpc2587	INSERTION	94	CGAGATGCATTTGAACATCT	AAATCAGTAAAAATGATCGAAAATA	383		477
3	14.3	cb-m156	cb25.fpc4341	INSERTION	131	GCTTAATTTTGAATTTTGACCTA	AGCCGATCAGATAGTTATGGT	822		953
3	24.84	cb-m49	cb25.fpc4079	DELETION	1250	CACTATTGGAAACGATGTCTG	CGACTCTAGTGAATAACAAGGTG	1602		352
3	24.84	cb-m50	cb25.fpc4079	DELETION	78	TTGATTAACCAAACAATAGAGTTC	ATGTGACAATGAGAAGTGAAAAT	652		574
3	26.85	cb-m51	cb25.fpc0201	DELETION	1298	CTGTATACACGAGTCAGCAGAA	TCGTTTTTATTTCGCTTATTTAT	1875		577
3	27.54	cb-m157	cb25.fpc4154	INSERTION	103	AATCTAGAAGGTTTTTGGTTTTT	ACTGTCGTTCCTTGTATTTTTC	710		813
3	36.53	cb-m52	cb25.fpc4224	DELETION	578	TTTTGATTTGGAAGAACCTG	CATATCTCAAAACTATTGTTTCAATC	938		360
3	36.53	cb-m158	cb25.fpc4224	INSERTION	85	AATCGTAAAATTTGACCTAGATTC	GAGATTTTTAGCATAGAAAATTACAA	706		791
3	16.84-17.45	cb-m53	cb25.fpc2187	DELETION	498	ATGCAGAATCCAGAAACTTATTA	AGAAAGGAAAATTGAAGAACAAT	1407		909
3	24.22-23.02	cb-m54	cb25.fpc2234	DELETION	96	CTTGGTATGCCAACATTTTTAT	AAAATAGTCAGATTCTCAGTCCA	573		477
3	40.51-41.06	cb-m161	cb25.fpc4013	INSERTION	52	ATATGGCCCTAAACACATTTT	CTGATCTCGTTCGAAAATACA	576		628
3		cb-m57	cb25.fpc2887	DELETION	1254	GCCAATTTTTGTTGTTTTGT	CTCTCAAAAACTTGGAAACTACA	1756		502
3		cb-m55	cb25.fpc4030	DELETION	473	GAAATTGGGGTTTTCTGTATTT	TAAAAGTGCACTCTGACAAAAA	1583		1110
3		cb-m58	cb25.fpc4426	DELETION	289	TTTATCTATCCCACATTTTCAAT	GAAATTCCGTTCAAATATGC	678		389
3		cb-m56	cb25.fpc4069	DELETION	272	TCAGAATGTGAATGTATGAGAAA	TCCTCACGTTTTAATAACTATCG	657		385
3		cb-m163	cb25.fpc4069	INSERTION	167	CCATATTTGCAACAAAAATCA	AAGTGCGAGAGAGAGAGAGA	440		607
3		cb-m162	cb25.fpc4030	INSERTION	65	ACTCTAATTTCTTAGCCTTGGAC	TTAGATGACCACCAGATGTTCT	375		440
4	7.88	cb-m61	cb25.fpc4250	DELETION	1251	AATTAGTGATGGGAGGTAATGAT	ACATTTTGTTCCACGTTAGC	1966		715
4	7.88	cb-m59	cb25.fpc4250	DELETION	300	TGGACATTTTGAAACACATTT	TAATTTTCCGCAACTTTTCA	666		366
4	7.88	cb-m60	cb25.fpc4250	DELETION	273	GTTTCAGAAAGGTGCTTCAA	TGATCCTACGAAAGTAATTCAGA	708		435
4	7.88	cb-m62	cb25.fpc4250	DELETION	266	TAGGTTACAGAGCACATTTGAA	ATTCAAAAGAAAGCCCTGAC	612		346
4	7.88	cb-m166	cb25.fpc4250	INSERTION	126	AAAGCACTCGTATTGATACTGTT	TTCCAGATCCTAAAATCTCAAAT	408		534
4	7.88	cb-m165	cb25.fpc4250	INSERTION	90	AACCCAAGTGAGATTATTGAGA	GCCGTAACGAGAAACTATGA	591		681
4	7.88	cb-m164	cb25.fpc4250	INSERTION	78	TCTCTTCCTTTACGTGTCAAAT	AACTATAAATGAGCAAGTTTAGAAAA	365		443
4	17.62	cb-m63	cb25.fpc4260	DELETION	104	ATGAAAATTCCAGTTTATTCAAA	CAGGTCACCCAGATACAGAT	513		409
4	17.62	cb-m167	cb25.fpc4260	INSERTION	100	GGATTAGAAGGGTAAACAACAAT	ATCATTTGGAGCGTTACTGT	348		448
4	18.2	cb-m66	cb25.fpc0063	DELETION	476	GTTTATGTTGTCACTTTGACATATT	AAGCTGACAGGTGTAACTCATT	829		353
4	18.2	cb-m64	cb25.fpc0143	DELETION	127	TTTGCTCTGCTGAATTTTTC	CAAAACAGTTCAAGCCTACG	539		412
4	18.2	cb-m65	cb25.fpc0143	DELETION	107	CGAAATGATGGATTGAGTCT	GTTGAAGGATAAATGGACCAC	502		395
4	18.2	cb-m172	cb25.fpc0039	INSERTION	254	ACGTATTCAGGAAACTCTGAAA	TCGACGAATGAATCTTGTTT	371		625
4	18.2	cb-m168	cb25.fpc0143	INSERTION	116	GTAACGGCCGTATGTCTAAT	ATTAGAAAAGGATTGCCTAAGAA	378		494
4	20.02	cb-m69	cb25.fpc1570	DELETION	72	CGATAAGACATAGGAAAAAGAAG	TTCCCGTTTTACTGAAATTG	480		408
4	20.02	cb-m68	cb25.fpc0081	DELETION	69	CGACTGTAAAGGCTAAAACATT	GGTGAGTTTGAGAAGCCTAAT	1063		994
4	20.02	cb-m67	cb25.fpc0081	DELETION	63	AAACCAAGCTTTATCTCCCTAC	CTCCCGCTAAAACTAAGATTG	461		398
4	20.02	cb-m169	cb25.fpc0081	INSERTION	143	TAGTTTTGCAGAAATCCAAGTT	GGTGAGTTTGAGAAGCCTAAT	507		650
4	25.51	cb-m71	cb25.fpc4132	DELETION	463	AATTTACGACTTGTGAGATTCTG	GAAAAATTTCGAAAAACACATT	856		393
4	18.20-18.87	cb-m72	cb25.fpc0039	DELETION	74	ATTTTCCATTGAAAGAAACCTAT	CGTAAGTACGAGTGCGTTTC	423		349
4	2.56-5.10	cb-m73	cb25.fpc3752	DELETION	192	ATTTCTATACTCCCTCCACCTC	AGACATTGGCTGTACCAGAT	812		620
4	2.56-5.10	cb-m175	cb25.fpc3752	INSERTION	145	GCATTCGTTTATTGGTTGTT	TCTCTCCAGTTGCTTCAGTC	813		958
4	2.56-5.10	cb-m174	cb25.fpc3752	INSERTION	112	CCAGAATCCATCTAGGATACG	GAGGACGACCATATTACATTTC	393		505
4	2.56-5.10	cb-m173	cb25.fpc3752	INSERTION	56	AATTCGGTCATTTTAGATAATAGTC	GAGCTTCTGATGATGACGAC	481		537
4	37.52-41.16	cb-m75	cb25.fpc3835	DELETION	1707	TCTGAAATTTGTCCCAAAATA	TAAGGAAGGGATAAAGAGAGTATTA	2092		385
4	9.19-9.78	cb-m77	cb25.fpc4118	DELETION	1252	TTTGGTTAAAAACGGCTACA	ACGTTTAAAATCATCACAAAACT	1999		747
4		cb-m80	cb25.fpc2374	DELETION	1266	GTGATTTACGTTAAATGTCACAA	GGTGGAAGGTAAGAGGACAT	1610		344
4		cb-m81	cb25.fpc0065	DELETION	233	GAAATCCTCAAACTCAGAGAAC	CAAAAATGCTTCCACATAATC	593		360
4		cb-m79	cb25.fpc3857	DELETION	115	AAAGCATGTTTATAACCAAATGA	GCGTCTCTCAATTTTCTATACTCT	528		413
4		cb-m82	cb25.fpc3052	DELETION	113	GAAGGAAAGCTTGAAGGTAATA	TGAGAAATAGTGTGATAACTGAAAA	491		378
4		cb-m78	cb25.fpc2501	DELETION	52	ATGCTGAATATTTGGATGTTTT	TTTTCTAGTTACAGCCAACTGAC	497		445
4		cb-m178	cb25.fpc2501	INSERTION	117	CCAATCTTATCTGGAGAGTGATA	CGATACCTTCAATCTTTGACTTA	398		515
5	3.16	cb-m87	cb25.fpc4202	DELETION	100	CGTGACGTGTGTACATTGAT	TACCGTATCTGCTCTGAAAGA	677		577
5	3.16	cb-m182	cb25.fpc4202	INSERTION	157	CTGCTTCTCTGTCGTTCTCT	GGTCAGTGTGCTTGTTTATCA	382		539
5	6.97	cb-m88	cb25.fpc2310	DELETION	1036	GGTATCTAGGATAGGATTTAAACAA	AAAATGTGATCCAATCTTTTTC	1400		364
5	6.97	cb-m89	cb25.fpc2310	DELETION	775	TTATCAAAAATGCCTAAAGATTG	CATTATTTGTCCTATCCTCAAAG	1158		383
5	8.28	cb-m91	cb25.fpc0023	DELETION	887	CATTTGAAGAATATGACGAGAAG	TATCAAATATTTCTCGGAACTCA	1291		404
5	8.28	cb-m92	cb25.fpc0023	DELETION	176	TGTAATAACCTCTACCGGATCA	CCATTTTCTTTGAGATAGTAAGC	599		423
5	8.28	cb-m90	cb25.fpc0023	DELETION	96	AGAAAATGTTCGATAAATTTGAA	AGCATAATTTCAGGGTTTTG	685		589
5	8.28	cb-m93	cb25.fpc0023	DELETION	55	CAAGAAATTGCAGTGTTTCAT	TACATATACACATCGTTGGAAGA	402		347
5	16.41	cb-m96	cb25.fpc2051	DELETION	1275	TTTTTATCAATTTGGTTTCTACG	TATATGCGAATTCGTGTTTTT	1641		366
5	16.41	cb-m95	cb25.fpc2051	DELETION	736	ATTCAGTTTGAAACCAGAAAAA	TGACAAAGAAGTTCAAAACTAGG	1175		439
5	16.41	cb-m94	cb25.fpc2051	DELETION	64	GCGACTGTTCGTAACTTCTG	CGATAAGGTGGGAAATTTTAT	704		640
5	16.41	cb-m183	cb25.fpc2051	INSERTION	59	ACTCCATAGTACGACTGTCACAT	CGTATGTTCGAATTCTCATTTT	361		420
5	19	cb-m103	cb25.fpc2220	DELETION	146	ACGATGTGAATATGGAGTACAGT	ACGTTTGGTTTGTCAATGTC	514		368
5	46.07	cb-m184	cb25.fpc4109	INSERTION	58	TCTTGGATGTTCATTTTTCTG	AATTGTTTTTCTCCCCAAAA	534		592
5	53.78	cb-m98	cb25.fpc0129	DELETION	83	GCCAGTATTGATGTCATACCA	AAAATCCAAACGTCTTTCAA	499		416
5	53.78	cb-m186	cb25.fpc0129	INSERTION	59	TGCTATTCTTAACCCTTACATCA	AATGACCCATACACCTGAAG	367		426
5	53.78	cb-m185	cb25.fpc0129	INSERTION	50	GACACTCTTGATAATGGCTTTT	CTCCATGATAGAACTCTGTGAA	425		475
5	17.07-17.74	cb-m100	cb25.fpc4470	DELETION	200	GTAGTAGAGAGAGGGAGACAGACT	TGTTTACATAGTCGCGGAGT	557		357
5	17.07-17.74	cb-m99	cb25.fpc4470	DELETION	102	TCATAAAGTCTGTGTGACAGGT	TCCCTAGCAACAAGTAAAACAC	560		458
5	17.74-19.68	cb-m101	cb25.fpc2220	DELETION	95	ATCCACATGGAGTCTGAGTTA	CATTAAAAACCTGGATTGAAAG	467		372
5	17.74-19.68	cb-m102	cb25.fpc2220	DELETION	51	TGCAGTCAATCGATGTGTAG	AAACGGTTGATCGTTGTATG	465		414
5	17.74-19.68	cb-m187	cb25.fpc2220	INSERTION	192	CAAGAAGGATCTTGAAGCTAAG	CTTCTTGGTCTTTTCGTCAG	607		799
5		cb-m112	cb25.fpc0090	DELETION	951	TACATGTGCTGCTTACTGTAGTT	AAATGTCATTCCAATTATAAGAGTT	1446		495
5		cb-m108	cb25.fpc0090	DELETION	851	CGTTTCCGATAAAGAACAGT	TCGGATTTAGTTTCATCTCATT	1206		355
5		cb-m114	cb25.fpc4382	DELETION	653	TCTTCTAGTTTCCGTTATCCTAA	AAATCGTGTTCTCGAATTTTT	1196		543
5		cb-m107	cb25.fpc0090	DELETION	558	AGAGCGGTTGTAAACCTAAAT	TTTTAGCTTCTTCTACGTTAGGAT	1274		716
5		cb-m109	cb25.fpc0090	DELETION	395	CATACCTCTCTTTGGAACGAT	TTTATTCAAAATTTTCTGAGACC	933		538
5		cb-m110	cb25.fpc0090	DELETION	267	GGAACAATAAAACGATACAATACA	GGTAAGGGGGTAGTTTGAAGT	677		410
5		cb-m106	cb25.fpc2887	DELETION	167	CGATAGAAGCTCTTTTGAACC	TGACGAGGAATAGTGAGTAGAAA	809		642
5		cb-m113	cb25.fpc0090	DELETION	152	TTACTGAAGCATCAATCAGTTTC	AAAATTTCTATACGGTGGAAAA	610		458
5		cb-m111	cb25.fpc0090	DELETION	100	TCTCGTTTTGTCACGTTTTT	CCCAGCCTCTGAATATAAAAT	538		438
5		cb-m115	cb25.fpc4426	DELETION	91	GAACATCAACAAATTCTACAAGTC	GCTATGGTGCAACTGAAATC	456		365
5		cb-m191	cb25.fpc2454	INSERTION	137	ACTGTTCAATGAGCCGTTAG	TTCTTTCAGACAATGAAGTTCTC	472		609
5		cb-m190	cb25.fpc2887	INSERTION	135	GAGATCTCTCTATGGGTTGTACTC	TGAAAATTCTGAAACCTCAAA	390		525
5		cb-m189	cb25.fpc2454	INSERTION	73	CAAGTCCACCTTCACCTAGTTA	CTATCTACAAATCCGCTTCAAT	368		441
5		cb-m188	cb25.fpc2887	INSERTION	66	ATACTGCACCACCGACTAGA	ACAATTGCGAGAAAAGATTC	367		433
1_random		cb-m15	cb25.fpc1402	DELETION	639	AGACAAAAATGAGAGTTGTAGGA	TGGTAAATTTGGAGAAATCTTTA	1308		669
2_random		cb-m45	cb25.fpc4243	DELETION	1644	TTTTTCTCGTATTGCTTACTTG	TTGAAATATCGGTCCTCGTAT	2173		529
2_random		cb-m40	cb25.fpc2969	DELETION	1251	CGCACTTTTATTACATGCTTTAT	TTTGGGCTACTGTAAACTGAAC	1755		504
2_random		cb-m39	cb25.fpc2441	DELETION	812	GTGAGCTAAGAAAACAGGGATA	ATAATGACGTTTCAAGCAAGAG	1261		449
2_random		cb-m44	cb25.fpc4243	DELETION	697	TTTAATCGGGAGAAGAATAGG	GATACTGTAGGCGTCCTTTTT	1496		799
2_random		cb-m41	cb25.fpc2969	DELETION	128	TCATTTGGTATCATTTTGTTTTT	GGAAAGGCAATTTGAAGATAA	559		431
2_random		cb-m42	cb25.fpc4087	DELETION	76	TGAACAGAAACACATGTATTCAA	CAAAATTTTTCTATTTCTTCAGATT	487		411
2_random		cb-m43	cb25.fpc4131	DELETION	70	AAAACGTACTCCAAGATCTCCT	AATGTCGGAAAGTTGAAAAA	443		373
2_random		cb-m153	cb25.fpc4131	INSERTION	50	GTTTTGTCTGACGGTTGGTA	AAACGAAATTTGACAAGAATAGA	393		443
5_random		cb-m116	cb25.fpc0156	DELETION	516	TTCTTGCAGTTTGATTCCAC	CCAAGACCCATATTTATATACCA	873		357
5_random		cb-m119	cb25.fpc4077	DELETION	353	CAAAAGAATGCTTGTCTACCA	AAAGGAAGTTGCATCAAAAAC	983		630
5_random		cb-m118	cb25.fpc0156	DELETION	93	CAAATCACGTGAAATTGAAAG	TAGTAGAGCTTGAATGGGACTG	649		556
5_random		cb-m117	cb25.fpc0156	DELETION	62	ATTTATGGGGATAATGACACAT	GAATAGAAGACTCACGAAGTTCC	533		471
5_random		cb-m120	cb25.fpc4175	DELETION	56	TATTGCTCATTGGTTTTTATTTC	AGTTTTGAGCCAAAATATGATAA	301		245
5_random		cb-m192	cb25.fpc0156	INSERTION	231	GATCGTAAGATCGTTAATCATAATC	AAGTATTACGAGGTTTTGAGGAG	516		747
Un		cb-m84	cb25.fpc4075	DELETION	910	TACTGTCGTGTCTCATGCTCT	CCATCACATGACTATTCATTATTT	1262		352
Un		cb-m85	cb25.fpc4228	DELETION	308	CAGACTTATCGCTCCTGATG	TGCTCGTTTTAAAGACTTCAT	875		567
Un		cb-m86	cb25.fpc4308	DELETION	75	TAAAAGCGAAAATTCGAAAA	CCTAGAGCAATTAGCGGATA	599		524
Un		cb-m83	cb25.fpc2178	DELETION	66	TAATTTTCACGTTTTTCTGATTT	TTGTAATTCTGATTGAAGACCAT	439		373
Un		cb-m181	cb25.fpc4028	INSERTION	256	TTCAATTTGATTTTTGGAATG	CTGTTCAAGGAGTTGTTGATG	362		618
Un		cb-m180	cb25.fpc4228	INSERTION	88	TCAGCATCCTTCAGCACTAT	CTATCAAGTTGGGATTTTTGAA	371		459
X	3.5	cb-m197	cb25.fpc4033	INSERTION	163	GAACAGAGTGAGGATGATATGG	TATGTAGGCAAAACCTGAAAAC	390		553
X	9.52	cb-m121	cb25.fpc0045	DELETION	930	AACACGTGATGGAGTATGTTTAT	CAGACACACATTACTAATCTCACA	1286		356
X	9.52	cb-m122	cb25.fpc0045	DELETION	88	TGTCTGCTCTTCCTTTGAAC	CGTTTCCTATTTTTATTCTCATTT	443		355
X	9.52	cb-m193	cb25.fpc0045	INSERTION	73	GATCAAAGCTGCTGTTATGG	CTTTCCTCTATTTACTGGGAATC	375		448
X	12.16	cb-m194	cb25.fpc4066	INSERTION	247	AATCTAGCCTGAAAACTGTAGG	GTCGAGTGTGTGATTCCTATTA	353		600
X	14.67	cb-m124	cb25.fpc2397	DELETION	232	AAGTCGGAAAATTTGATGTG	AATTACACCTAAGGAAGGTAACAA	646		414
X	14.67	cb-m123	cb25.fpc2397	DELETION	115	AGCTGATTTTGCTTCAATAAATA	CTCACTTTTGGAGTGAATTTTT	525		410
X	17.4	cb-m204	cb25.fpc4044	INSERTION	260	GGGTTTCAATGTTGACTATTTTA	TGATTAGTACGGGCATTTTT	377		637
X	24.07	cb-m125	cb25.fpc4403	DELETION	233	GTAAAAAGAGAAAGAATAATGAAACA	CCTGTTAAACAAGTAGAGGACCTA	675		442
X	24.07	cb-m195	cb25.fpc4403	INSERTION	118	CCTATATATTTCATAACCAAGTGGA	AGAAAATCTTCCTAAAGTAGAAAATC	390		508
X	30.1	cb-m136	cb25.fpc0829	DELETION	795	CACTCGATGGGATTATATAGTGA	TTTCACAACATTTTCATCTTTTT	1145		350
X	0.66-5.64	cb-m130	cb25.fpc4033	DELETION	1533	GGATGAGTCAAAGGATTCATAA	TTGAACTTCATATGAGAATATTACCT	2193		660
X	0.66-5.64	cb-m128	cb25.fpc4033	DELETION	1251	ACACATGTCCCTTCCTTTTT	CATATAAACAAGTCCCCATTTC	1614		363
X	0.66-5.64	cb-m129	cb25.fpc4033	DELETION	57	GCCAAAATCTTCATAATACTCTCT	TTTCTTAAAAGTTCAAAGCTTCA	420		363
X	0.66-5.64	cb-m196	cb25.fpc4033	INSERTION	93	TTACCTTTGAAAAGGACAATTTA	TGTCAATGGAAATCGTTTTAG	365		458
X	20.10-20.71	cb-m132	cb25.fpc0003	DELETION	1627	GAATTTTTCACCTCATTCTATCA	TGGAATTTGTTCTTATCAATTTT	1990		363
X	20.10-20.71	cb-m131	cb25.fpc0003	DELETION	1262	CAGTACCATAGTCTGCATCATT	AACTAAAATAAGTTTTGCGTTATTG	1625		363
X	20.10-20.71	cb-m198	cb25.fpc0003	INSERTION	51	GCTCTTTATTCACTCGACCA	AATTCAATGGATGTCATCGT	364		415
X	20.71-24.07	cb-m133	cb25.fpc4023	DELETION	1252	TGGTAATTCGATACTTGAGTTGT	TTTTCAGTATTGACCGTTATTTT	1628		376
X	20.71-24.07	cb-m199	cb25.fpc4023	INSERTION	76	CATTGGATGAAAGTTCATATTTT	CGTTTGTTTCAAATGATTTTT	453		529
X	26.73-27.38	cb-m134	cb25.fpc0106	DELETION	51	GATGTGCATCTGAATCTGTG	CTGTCGGCTTACAACTTCTG	1319		1268
X	27.38-34.10	cb-m201	cb25.fpc0829	INSERTION	143	AATTCAAACATTTGGGTGAC	TGACTTGCACTCGTAAGTTTT	605		748
X	27.38-34.10	cb-m200	cb25.fpc0829	INSERTION	88	CAAAAATCATTGGAAATGTAAAC	GCAGACAACTAGTGGTGAATTT	376		464
X		cb-m139	cb25.fpc3857	DELETION	426	CAGTACCTAACAATTTTTCTATCAAG	CCACTAGGAGGTATCCAAAAA	783		357
X		cb-m140	cb25.fpc4044	DELETION	110	GTTCTGTTGAATGACGTGTG	GAAAAAGAAAATGAGTGGAAGTT	680		570
X		cb-m141	cb25.fpc4044	DELETION	101	CGATCAGACATTCGATAACC	GGTTCTTCAGTATCGCAAAAT	528		427
X		cb-m137	cb25.fpc1402	DELETION	89	AGGACTCAGGGATACTGAATG	TTTCAGGATTGTATAATGTCAGAT	560		471
X		cb-m138	cb25.fpc4069	DELETION	53	TTGATTAACATGAAAGAAAAACA	CGAAAGAAACAAATGAAGAAAT	416		363
X		cb-m203	cb25.fpc3857	INSERTION	118	AAAATAATAGAAGAAACACGAAAAA	GTAATCTGGAGGCATGTGTT	471		589
X		cb-m202	cb25.fpc4069	INSERTION	105	ATGTCCATCTCATTCGACAG	GGTACAGTGCTCAAAAGTGAAT	369		474
