# Supplementary material for: A toolkit for rapid gene mapping in the nematode Caenorhabditis briggsae
Source: BMC Genomics. 2010 Apr 13;11:236. doi: 10.1186/1471-2164-11-236 (PMC2864247; doi:10.1186/1471-2164-11-236)
Supplement: Additional file 4 — List of small indels and PLP assays. The Excel file containing 436 small indels along with PCR primers and predicted DNA fragments in AF16 and HK104. [file 1471-2164-11-236-S4.XLS]

## Sheet: small indels
cm_min and cm_max are two nearest flanking SNPs validated by sequencing. See Methods.
Hilighted row contains indel that has been reassigned to the left arm of chromosome 3 based on our mapping results.
chr	cm_min	cm_max	indel ID	ultra_contig	indel type	Predicted indel size (bp)	Sequence (AF16/HK104)	Primer up	Primer down	Predicted AF16 band (bp)	Predicted HK104 band (bp)
1	21.82	21.82	bhP1	cb25.fpc3441	Insertion	10	----------/GGCGTTTTTT	CTTCAACTCTGGTTTTCAATG	AAACCACTAAATTAACGATTCTCT	250	260
1	0.65	0.65	bhP19	cb25.fpc2695	Deletion	32	GAAATGTATCAGAACGGAGAAAATGTATCAGA/--------------------------------	AAAAAGGAATTGTCTCATTCAA	TTTAATTTTCAAACCTCAAAGTG	247	215
1	43.93	43.93	bhP29	cb25.fpc4140	Deletion	17	ACGGATTGAAAACGGTC/-----------------	GAGCTTATTAAAGGACGGTATTC	CAGATACCGTAGACCAGTTACC	248	231
1	14.03	14.03	bhP43	cb25.fpc3857b	Insertion	12	------------/AAATAAAAAAAA	CAATAAAAATATTGTAGGGACCA	AGAGAGGTTAGAGGGAGAAAAG	245	257
1	21.23	21.23	bhP7	cb25.fpc2032	Deletion	7	TCCAATC/-------	GTGTCATGTCATACTCTGAAACA	ATGAATTCTCCATTCATCTATCA	246	239
2	10.687	11.272	bhP2	cb25.fpc3052a	Deletion	7	TATTGAT/-------	AGAAAAATCCGACAGAATAAAAT	TGTGTGTCATTTTTGATACTTTG	243	236
2	2.381	2.381	bhP20	cb25.fpc4168	Deletion	21	GGGCTCAAAATCAACATTTTC/---------------------	GAAATTTCAGACCCAAAAACTAT	AAATTTGAAGGCAAAAATGATA	248	227
2	21.28	26.584	bhP21	cb25.fpc0058	Deletion	20	ATTTGATAAAATGATAAACA/--------------------	TGAAAGATATCAAATTTGTGTTG	TGAAATGTTTGTAGTAAGGAAGAA	251	231
2	11.878	13.098	bhP28	cb25.fpc0011	Deletion	22	TTTCAAAATTTCAAAATTTCAA/----------------------	ATCAGGATTTCAGAATCATTAAG	ATTTTTCCAAAATTCTGTGATG	249	227
2	11.878	13.098	bhP32	cb25.fpc0011	Insertion	21	---------------------/TTTCGAAAGTGGGCGGAGCCT	AGCTGATACAAATCCTTCTTCA	TATCCGATTTTTGAGATACAAAG	250	271
2	10.687	11.272	bhP33	cb25.fpc3052a	Deletion	44	CTGGGTCATGACCCAAATTTTCTAGGTCATACCCTAATTTTTTT/--------------------------------------------	GATCACGAGCTAATTTTTAGGAT	AAAAATCAGGTAATGAACTAGAAAA	245	201
2	37.938	37.938	bhP44	cb25.fpc1402a	Insertion	12	------------/TTTTTTTTTTTT	TAAACAAACGGAACCTTTAGAC	TTCATAAGTTTCGAATAAAAGAGA	312	324
2	~10	~10	bhP6	cb25.fpc0071	Deletion	11		AAGCTTCCATAGTCAAAAACAG	CAATAATAGCCGAGAAAAATATG	973	962
2	49.961	49.961	bhP8	cb25.fpc0305	Deletion	18	ATGTGATAATTTCAGCAG/------------------	GAAATTTACGTGAAAATCTCAAA	CGAAACTACTAACAAGTGTTCAAG	249	231
3	36.53	36.53	bhP10	cb25.fpc4224	Deletion	11	TCTGGAAGTTT/-----------	GTTTTTCCAGATTTTTGTGTACT	TAGAATGTCTCCTTCATTCATTT	249	238
3	21.77	21.77	bhP12	cb25.fpc2976	Deletion	29	ATTTTAATTTTCAGAGGTGATTCCGAATC/-----------------------------	TTGCTGCAGGTTTATATCACTA	ACTTGAAGATCTGTTGACTGGT	248	219
3	12.46	12.46	bhP14	cb25.fpc4153	Deletion	22	GAGAGAGAGAGAGAGAGAGAGA/----------------------	GAGCTCTAATACAGGCAGAAAG	CTAGAGTGACCATTAAACCAAAA	241	219
3	0	0	bhP18	cb25.fpc4010	Insertion	8	--------/AATTTTTT	GTCTAGTCAAACTTCCGATTTTC	ATGAAGTATTTGGAAGGTGTGTA	248	256
3	21.77	21.77	bhP34	cb25.fpc2976	Deletion	7	ATTCAGT/-------	ATGTGGAATAGACGGATCTAACT	TGCATTTTAAAAGGAAGATTGTA	246	239
3	16.84	17.45	bhP38	cb25.fpc2187	Insertion	44	--------------------------------------------/AAAAGTTCATTTTTAGGTTCAATTTTTCATTTTTAGGTTCAATT	GGCGATTTTGTTAGTTCAAA	AATTCAGGTTCTTACAGGGATAC	249	293
3	26.85	26.85	bhP39	cb25.fpc0201	Insertion	13	-------------/TATAAGGAGAGAA	GACAATTTGGAGCTCTTAGAAA	ATGATTTCGTTTCATATGCTAAA	250	263
3	31.14	31.14	bhP40	cb25.fpc0002	Insertion	20	--------------------/AAATTTTGATAACTTAAATG	CAAATAGCCCATGAGATATAAAC	TTGATATATTTGAGGTTTTTGAGA	250	270
4	20.6028	20.6028	bhP11	cb25.fpc4090	Deletion	18	CCACACTTTATTAGTTGA/------------------	TCAATTATCTTGGTTCCTATGAG	AGCTTGTTAATTATCTTGGTTCC	251	233
4	2.5647	5.0969	bhP13	cb25.fpc3752	Insertion	14	--------------/TTTTTGGATTTCTC	AGTTTTCTGTGAGTGATGAGTTC	TTGGTGACGAAAAATTAATAGAG	250	264
4	7.8753	7.8753	bhP15	cb25.fpc4250	Insertion	20	--------------------/CAAAATTTTTGAAATTTTTT	TTTTTAAGAGTCCTGTCATTTGT	AATGAAAGTTCGGGTAATTTTT	250	270
4	30.9568	30.9568	bhP16	cb25.fpc0107	Deletion	21	TTTCCAGATTTTCAGCCAAAA/---------------------	CTAGTCGTGTTTAGGCTCATTT	TTTTATCCAATTTTGTGTGTCTC	251	230
4	45.2872	45.2872	bhP30	cb25.fpc3052b	Insertion	20	--------------------/CTCTCTCTCTCTCTCTCTCT	AACACATTTCTTATATCGCTGAC	AAAAATAGATTTAGGCTTACCGTAT	248	262
4	18.1974	18.8686	bhP4	cb25.fpc0039	Deletion	9	TGAAAACTC/---------	ACCCTGAAGTTTTAAATTTTGTT	TTTTTCTCTCCATCTCTTTTTCT	250	241
4	17.6194	17.6194	bhP45	cb25.fpc4260	Deletion	20	TCACCATTGAACCAATCTAA/--------------------	AAATCAAATTGTTTAAGACACAAA	CAGATAATTGTCTCGAGTTCTTT	245	225
4	45.2872	45.2872	bhP46	cb25.fpc3052b	Insertion	10	----------/AGTTAGAAGA	GTTCATTCGTCAAAGTAAAATTG	TTCTCCTAAATTTAAGCTTCTCC	242	252
4	20.018	20.018	bhP9	cb25.fpc1570	Insertion	16	----------------/ATCATCCAAAAATCTA	TCTCGCATACCTAATGAATTG	AAATGCCTAACTTTTCAAAATC	256	272
5	1.9	1.9	bhP22	cb25.fpc4095	Deletion	14	CTTGGATGTATCAT/--------------	TATTTTGTTGGTACTTTGGTTTC	GGATGGTTATCTCTCTTATCTCC	249	235
5	26.7	26.7	bhP23	cb25.fpc0090	Insertion	22	----------------------/AACACTAAATTTTTTTTGGAAC	ATTTTAATTTGTCCACCTATTTTT	CCTGAATTTCTCAAATTTTATGT	250	272
5	53.7768	53.7768	bhP24	cb25.fpc0129	Insertion	16	GAGGATCGTTCTTAGT/----------------	GTGAGGAAATTTCTTAGTGATGA	TACTGGAAAGTTGGATTTTGAT	242	258
5	2.5021	3.1557	bhP31	cb25.fpc2114	Insertion	24	------------------------/TCTAGAAGGGCCGCCAACCATCTC	GGAGGTATCTTGGAACAATAGA	TGACTTTAAGAGTTGTTTGGAAC	244	268
5	18.9	18.9	bhP37	cb25.fpc4470	Insertion	10	----------/GGAAGCGAAT	ATTGATAAATTGTTCGCCTTAC	ACATTTTTCAAAATCCACTAGC	251	261
5	9.6537	12.357	bhP47	cb25.fpc2887a	Deletion	21	ATCAAGCCGTGTGCAAGCATG/---------------------	TGGAAGTCTTGGACAAATATTAC	TCTTCATTAAGTCTTGGGTATGA	243	222
5	37.0083	37.698	bhP48	cb25.fpc4063	Deletion	22	CTACGGTTGCGCTAGATGCGCG/----------------------	TGTTAACTCTGGACTATGCTTTC	GAAGTAACCCAAACTACAGTAACC	249	227
5	26.7	26.7	bhP5	cb25.fpc0090	Deletion	16	TTTGATATTTTACAAA/----------------	TAAAATTGGAGGAAAGTTTCAAT	TTATTTTCAGAGCCGATTTTTA	291	275
1_random			bhP41	cb25.fpc4180	Insertion	16	----------------/TTTTCTAGAATTTTCT	CTCAGAATCTCAGAAACTCAAAA	ACCAAAGTCCAAAGAGAATATG	242	258
1_random			bhP42	cb25.fpc4184	Insertion	15	---------------/CGGGCCGGGCCGGGC	GTAGTCAAAGTTGATGGCTAGG	AAGAGAACAAGTTCAGACAAAAA	252	267
X	9.5228	9.5228	bhP25	cb25.fpc0045	Deletion	32	--------------------------------/TTTCAAGGAAGTACAAAGCTTAGTTAGTCGTA	GTCTCTCCCACTAAATTGATCTT	GAGAGAATCTCACGTTTCTTGT	250	218
X	26.7332	27.3783	bhP26	cb25.fpc0106	Insertion	22	----------------------/CGATTTTGAAATTTGAATATAT	GATTTCAGAAGAACATACCAAAA	CCGATATCTGTTTTTAACATCTC	251	229
X	16.6356	19.376	bhP36	cb25.fpc4044b	Insertion	11	GAGCCGCCGTC/-----------	CGAGATAGTGAGGAGTTCAATAA	GACAAAAAGTCCCTAGGTTAGTC	244	255
X	27.3783	34.1035	bhP49	cb25.fpc0829	Deletion	14	ATAGCAATAAAAAA/--------------	AGATTGAACTTGATGAGCAATAC	ATCAAATGATGGTTGACATTG	250	264
3	31.14	31.14	cb-s1	cb25.fpc0002	Deletion	7	TTAAAAT/-------	ACAAGCACCAAATAAATTTTACA	ATCAGGAAGAGAAGAATCAGAAT	300	293
X	20.0954	20.7089	cb-s10	cb25.fpc0003	Deletion	23	TCGAAAAATCAAAAATCTTTTTT/-----------------------	AGGATAAACTGATCAAACTTGTG	AAATTTATTCTCATCGCTAAGGT	300	277
5_random			cb-s100	cb25.fpc0156	Insertion	7	-------/TCCCCCC	ATCAGACAAGAAAGGAAAGAAAC	GATAATTGAGCTCGAAGTACAAG	298	305
5_random			cb-s101	cb25.fpc0156	Deletion	13	AACCCACCATGAC/-------------	GTTGTACTCCATAGCCTATAACG	GAAACATGAGAAACAGAAAAAGA	296	283
2	49.961	49.961	cb-s102	cb25.fpc0305	Insertion	7	-------/TGGAGAA	AAATAGCAGAGAGGGTAAGTGAT	TAAGGGTAGTTAGAAGCTGGATA	301	308
2	49.961	49.961	cb-s103	cb25.fpc0305	Insertion	9	---------/CTAGAGAAC	AGAGAAATTGACAAGACAAGAGA	CAAAATGTCGTAAGTCGAATAAT	295	304
2	49.961	49.961	cb-s104	cb25.fpc0305	Deletion	10	AACTTCTAAA/----------	CTTGGAAATCCTAACAGAAAAGT	CACACAACTATACAAAACCAACA	297	287
2	49.961	49.961	cb-s105	cb25.fpc0305	Deletion	10	TTAGAAGTTA/----------	GATTTTCGGAACTTTCAATAGAT	AACGTACGATAAACAAGAATACG	297	287
2	49.961	49.961	cb-s106	cb25.fpc0305	Insertion	17	-----------------/CCTCTTCTAACTTTAAG	TCTCCTAAATTTAAGCTTCTCCT	CTAACCATACCATCCTAAATCAG	300	317
2	49.961	49.961	cb-s107	cb25.fpc0305	Deletion	22	CGAAAATTAGCTGTGAAGTTTT/----------------------	AATTTTGCTCATAAATAGGAAGTT	TCCTTCTATTAGTGTATACGGTAGG	275	253
X	27.3783	34.1035	cb-s108	cb25.fpc0829	Deletion	7	TGAACAG/-------	AATGGAACTTCTTATTCAACTCA	TGAATATCGAAACTAGCTTTATTG	301	294
X	27.3783	34.1035	cb-s109	cb25.fpc0829	Insertion	7	-------/AATTAAA	TGTTTTATGAGCATAATCTGGAC	CTTCATCACAGGGTCACTTT	299	306
X	20.0954	20.7089	cb-s11	cb25.fpc0003	Deletion	45	TTCTTTTTTTTTTGGTTTTCTAAAAGTTTTTTCGGTTTTCTAAAA/---------------------------------------------	TAGAATTGCTGTAAGTTTCAGGT	ACATATCCAATTGAGTTGTATCC	301	256
X	27.3783	34.1035	cb-s110	cb25.fpc0829	Insertion	7	-------/TTTATTG	GATCAACATAAACCATTTTTGAA	GTGAGTTTTGTGGCAATAATAAA	300	307
X	27.3783	34.1035	cb-s111	cb25.fpc0829	Deletion	8	AAAAGACA/--------	GGCACTGTATATCTGAAAAATCA	CATTTAGTCCTGACATACTACGAT	303	295
X	27.3783	34.1035	cb-s112	cb25.fpc0829	Deletion	8	AGCGTTTT/--------	AAACACGAGAAGACACAAAGTAG	GTCTGATCTCTTGAACCATCTC	300	292
X	27.3783	34.1035	cb-s113	cb25.fpc0829	Deletion	8	CTCCTCAT/--------	CAGTCCACTTTATCCTAAAGAGTC	AATGTAAGAATAAGATCTGGAAAAA	379	371
X	27.3783	34.1035	cb-s114	cb25.fpc0829	Insertion	8	--------/ACCATATG	GTCAAATTTTTGATGATTCTAGC	AATCATACGCTATTTCAATGTTT	300	308
X	27.3783	34.1035	cb-s115	cb25.fpc0829	Insertion	8	--------/AGAAGTGG	CAGTCCACTTTATCCTAAAGAGTC	AATGTAAGAATAAGATCTGGAAAAA	379	387
X	27.3783	34.1035	cb-s116	cb25.fpc0829	Deletion	9	TTCTCAAAA/---------	GAGAAATTTTGATGGAGATAACC	ACGGTATTCTGAAATTGAATAAA	300	291
X	27.3783	34.1035	cb-s117	cb25.fpc0829	Insertion	9	---------/ATTTATTAT	GACGTGTTTTATTGCCTTATATT	ACTTCAATAAAATTCGAACTGC	298	307
X	27.3783	34.1035	cb-s118	cb25.fpc0829	Deletion	11	GACTGACATAA/-----------	CAGTCCACTTTATCCTAAAGAGTC	AATGTAAGAATAAGATCTGGAAAAA	379	368
X	27.3783	34.1035	cb-s119	cb25.fpc0829	Insertion	16	----------------/CTTATATTATTTTATT	GATCAACATAAACCATTTTTGAA	GTGAGTTTTGTGGCAATAATAAA	300	316
1	0.65	0.65	cb-s12	cb25.fpc0006	Deletion	9	CGGAAAAAA/---------	CCCCACTCTAAAAACTGTAAAAT	TTGTTGGAATTGCTGAAACT	304	295
X	27.3783	34.1035	cb-s120	cb25.fpc0829	Deletion	22	AAACTGTTTCTTTGAGACAAAA/----------------------	AAATTCCATGTGTTCATCATTT	TTAGAATAACCGCTTTCATTTAC	300	278
X	27.3783	34.1035	cb-s121	cb25.fpc0829	Deletion	23	CTCATTTTTAGACCAACTGGAAT/-----------------------	TCAATTTCCATGTAATCACTGTT	CCTCATTTCATTTTTATTGTTTT	300	277
X	27.3783	34.1035	cb-s122	cb25.fpc0829	Insertion	23	-----------------------/ACCAATTATTTTCAAATCAAATT	CTAATGAACCAACATACGAGTTT	AAATAATTAAAATCTTTCAGGCTTA	294	317
X	27.3783	34.1035	cb-s123	cb25.fpc0829	Deletion	24	ACACACACACACACACACACACAC/------------------------	TATTGCATTTAACACACACACA	GTAGCATTTTCTCAATACCGTAA	299	275
X	27.3783	34.1035	cb-s124	cb25.fpc0829	Deletion	29	TTAAGGGGCCCAAAGTTAAGGGTTAAGGG/-----------------------------	TGCTGCAAATTTCTCAAGTT	AAGCTAGAAAAGCTGGAACC	304	275
2	37.938	37.938	cb-s125	cb25.fpc1402a	Insertion	8	--------/CTTCCCGA	AGTTCCATCCAGTTACAAAGAAT	AAAAGGAAGAGAGATTTTGAGTC	299	307
2	37.938	37.938	cb-s126	cb25.fpc1402a	Deletion	10	AATTTTAGAA/----------	AAATGGGTTTTCAGATTATTCAT	ATATTGCAACACTTCACTGATTT	301	291
1_random			cb-s127	cb25.fpc1402b	Deletion	9	AAGAAGAAG/---------	CTCTTCTCTTTTCCTCTAACCAC	GATCGATTACCTGAAAATTGTAGT	300	291
1_random			cb-s128	cb25.fpc1402b	Deletion	13	TCTCTCTCTCTCT/-------------	CTCTTCTCTTTTCCTCTAACCAC	GATCGATTACCTGAAAATTGTAGT	300	287
1_random			cb-s129	cb25.fpc1402b	Deletion	16	GTCTCTCTCTCTCTCT/----------------	CTCTTCTCTTTTCCTCTAACCAC	GATCGATTACCTGAAAATTGTAGT	300	284
1	0.65	0.65	cb-s13	cb25.fpc0006	Insertion	11	-----------/TCGTTACCAGA	TTTCAGAACAGTACCCTTAAAGA	AAGTTGGAAAATGAACCAATAAT	298	309
X	0.6623	0.6623	cb-s130	cb25.fpc1402c	Insertion	13	-------------/GGAAAATTATAAT	GGTATTTTTCAACACTCACATTG	ATTCAAAGTTCGATAATTTCTCA	299	312
X	0.6623	0.6623	cb-s131	cb25.fpc1402c	Deletion	15	TATGACCATCAAATA/---------------	CGCACATAACATAGGAGAGATAC	AAAATAATCTCGGCAATCTTC	297	282
X	0.6623	0.6623	cb-s132	cb25.fpc1402c	Deletion	24	TGACAGATCATCAACAGCAGCAAA/------------------------	TAGGTTTAGAGAATCCAAGAGTG	CAAATGTTACCTTTTCGATCA	316	292
1	15.9	15.9	cb-s133	cb25.fpc1417	Deletion	9	GAGAGGGAG/---------	GATCTTGTTGAGAAAAGAGGAG	CCACATTTATCAAAAGTTTTCTC	300	291
4	20.018	20.018	cb-s134	cb25.fpc1570	Deletion	7	AGCCATT/-------	CGCATAAAAATTCATTTATCTTAC	ATCGAAAATTGGTTTTAAAAGTT	290	283
4	20.018	20.018	cb-s135	cb25.fpc1570	Insertion	7	-------/GTAAGAA	AGAAAATAGGAGGAGGGAGATA	TTTTGAGTTTTCTTGTCAGTAAGA	299	306
4	20.018	20.018	cb-s136	cb25.fpc1570	Insertion	7	-------/TAAAAAA	GAAAATTCGAAAATTTTATGGTC	TCAGTTCAAATTTCTTCTAGCTC	300	307
4	20.018	20.018	cb-s137	cb25.fpc1570	Deletion	10	CACCTCCAAC/----------	GACTTCACAGAAAATGTTCAACT	TTTTTCTTGCTCCAGAATCTT	292	282
4	20.018	20.018	cb-s138	cb25.fpc1570	Deletion	15	CTGCTGGCCTACGTT/---------------	GACTTCACAGAAAATGTTCAACT	TTTTTCTTGCTCCAGAATCTT	292	277
4	20.018	20.018	cb-s139	cb25.fpc1570	Insertion	16	----------------/CATATATACAAATATA	TGAACTGTTATCAGCTTACTTCA	GATGACGAAAAAGAAATGATTC	300	316
3	6.07	6.07	cb-s14	cb25.fpc0010a	Deletion	14	CTTTTGGAAAACAT/--------------	AATCCATAAAATAGCTACAGTAACC	ATTTTGGGGAATTATTTTGAA	299	285
4	20.018	20.018	cb-s140	cb25.fpc1570	Deletion	17	GAGAAAATAGGAGAAAC/-----------------	TTTTCTCCATCATATACAACTCAA	AGTATCCATCCCCTATCTTCTC	291	274
4	20.018	20.018	cb-s141	cb25.fpc1570	Insertion	18	------------------/TCTATTGATCCTTCTCTT	TTGTTGTCATCTTTCTCTCTTTC	AACGGAAATTGAATCAAAACTAT	298	316
4	20.018	20.018	cb-s142	cb25.fpc1570	Deletion	19	AATATGAAAATGCCAAAAA/-------------------	CCAATTAAATGCTTGTGATTTTA	CAAGCTACTGATTCTTCCAGAT	287	268
4	20.018	20.018	cb-s143	cb25.fpc1570	Deletion	26	ACCGCGCCGACCGACCGCGCCGACCG/--------------------------	AAGAAAATAGAAGATGAGAAGAGG	CCGAATTTTTGTATTGTGATTC	300	274
5	16.4133	16.4133	cb-s144	cb25.fpc2051	Deletion	8	GATTTGCT/--------	CTATTGATTCATGGCGATTTA	GAGAATGTGATGTTGAAGTGATA	286	278
5	16.4133	16.4133	cb-s145	cb25.fpc2051	Deletion	12	AAACATGTTTTA/------------	TTTTTGGAGTTATGTTTTGTGTT	AGATTCAGATGATTTTGAGTTTC	303	291
5	16.4133	16.4133	cb-s146	cb25.fpc2051	Deletion	25	TTTATGTTGACTGTATTAAGGAAGT/-------------------------	ATTATTTGTCTCTGGTGACGTAG	GAGATACAAAGAAAATTTGGTCA	300	275
5	2.5021	3.1557	cb-s147	cb25.fpc2114	Insertion	7	-------/TCGGTAC	ATATTCTATTTGAAACGGACAAA	TATTGTGCTTCTCTTCAATTTTT	302	309
3	16.84	17.45	cb-s148	cb25.fpc2187	Insertion	9	---------/AAATTAAAA	TTTCACTAAAAACTTCCGAATC	GCACTTGAGTGTGTTTTAGATG	224	233
3	16.84	17.45	cb-s149	cb25.fpc2187	Insertion	10	----------/CATATTTTAA	AAAATAATGTGCACTTCTCTCC	CACTTTCTTTTGAAATCAGACAT	299	309
4			cb-s15	cb25.fpc0010b	Deletion	12	AAATTTTTACCA/------------	TGGGTATTTTAAAGAATTCACAT	AGAAGAAGATACAATATTCCAGAAA	299	287
3	28.76	29.34	cb-s150	cb25.fpc2193	Insertion	7	-------/GATCCTA	TACTGATTCTTTCGTTTTGATTT	AATGTTCCATTTTCCATTAGTTT	300	307
5	17.7381	19.6775	cb-s151	cb25.fpc2220	Deletion	9	GAAATTGTA/---------	TTGAGTCCACTATTTTCAATTCT	TAAGAATCCGAACTTTTAACAAA	302	293
5	17.7381	19.6775	cb-s152	cb25.fpc2220	Deletion	10	TCTTTCGAAT/----------	ACTCTGTGTCTCTTGCTTCATAC	TTTTACTGGTGCAAGAACCT	295	285
5	17.7381	19.6775	cb-s153	cb25.fpc2220	Insertion	10	----------/GCCACGATTG	GACATATCTAAATGCCTCTCAAA	AACATCAACAGGAACTACAAGAA	300	310
5	17.7381	19.6775	cb-s154	cb25.fpc2220	Insertion	30	------------------------------/AGAATGTTTTGATTTTTAGGATTTATTTCT	GATTGAAAATCAGCACTCATC	TGAGTTTCTGATATCGACTCTTG	302	332
3	24.22	24.22	cb-s155	cb25.fpc2234	Insertion	8	--------/GCGATGCC	GATCTACGAAATGCTGAAAAAT	ATGAAAAAGGACAAGAAAAGAAC	299	307
2	40.407	40.407	cb-s156	cb25.fpc2260	Insertion	7	-------/AAGGATC	ATCATTTTAGGTTGTTGATTGAA	AGTCTTGCTACAGACTAATTATGAAA	301	308
5	6.9679	6.9679	cb-s157	cb25.fpc2310	Deletion	7	CCATCCA/-------	TTCACAAAACTCTTCTAGCAGTC	ATTTTGTGATCTTTGTGAATCAT	298	291
5	6.9679	6.9679	cb-s158	cb25.fpc2310	Deletion	7	TTTTTTC/-------	AAAAGTGAAAAACTTCAAATTCA	CTTTCAAAGATATCGTCCAATAA	295	288
5	6.9679	6.9679	cb-s159	cb25.fpc2310	Insertion	7	-------/GAACCCA	ACAAAAAGTTGAGCAAAGAAAC	TAGCGAAAATGATTTCCATAAT	300	307
2	11.878	13.098	cb-s16	cb25.fpc0011	Insertion	7	-------/CATAATT	TTTTCGAAATTTCTTAATGTTTC	TTTCATTGTGACTGGTAATATTGT	298	305
5	6.9679	6.9679	cb-s160	cb25.fpc2310	Insertion	20	--------------------/TTATCTTGGTTCTTTTAAAA	TTTTTGCTCTTGAGCTATGC	GAAAAATTCACCACGTAACAAT	298	318
5	6.9679	6.9679	cb-s161	cb25.fpc2310	Deletion	22	TGTACGGAGATGAGTAATTTCG/----------------------	GGCTTCTTTCAAAATAACATTCT	TTGGTAATCTGGAATTAAAGTTCT	299	277
4	42.3897	42.9612	cb-s162	cb25.fpc2328	Deletion	7	CGCAAAG/-------	AGTGTAGCTCATCCGACAAG	CGTATTTCTCCTTGAGACTAGC	321	314
4	20.018	20.018	cb-s163	cb25.fpc2374a	Insertion	9	---------/TAAAAAAAA	GAACCAAGAAGTTTCGATTAAA	TAAATGGTAAAATTTCAGACGAT	299	308
X	14.6745	14.6745	cb-s164	cb25.fpc2397	Deletion	14	GAGAGAGAGTGAGA/--------------	TTCTCTTTCTTTCCACGTTTC	ACTTTCCATCTGAAGCATCTC	299	285
X	14.6745	14.6745	cb-s165	cb25.fpc2397	Insertion	14	--------------/TGGAAAGTGAAGAA	GAGATGCTTCAGATGGAAAGT	TCATTATCTACCACTTTTGCAGT	297	311
2_random			cb-s166	cb25.fpc2441	Insertion	7	-------/TTTTTTA	TAACTTTGAGCCACCGTAAA	CGTTGATAAGAAATTAGTCGAAAT	303	310
2_random			cb-s167	cb25.fpc2441	Insertion	16	----------------/CATAAAATCACAAACA	TAACTTTGAGCCACCGTAAA	CGTTGATAAGAAATTAGTCGAAAT	303	319
5	0.6536	0.6536	cb-s168	cb25.fpc2454b	Insertion	8	--------/AGGTTTTG	GAAAGATCTTAATGTGAAGAATAAAG	ATTGGGTCACAAACACTAAATC	398	406
5	0.6536	0.6536	cb-s169	cb25.fpc2454b	Insertion	8	--------/CTTCCGAT	TTAGTGATAGTATTGAAGCGAAAG	CGAAAGTCAATTTTATTTGAAAC	347	355
2	11.878	13.098	cb-s17	cb25.fpc0011	Deletion	8	GAGAGAGA/--------	AAATGAATTTTAGTATCGAAATCTG	CTTGTTTTTCCATTCAAACTTAT	305	297
5	0.6536	0.6536	cb-s170	cb25.fpc2454b	Insertion	15	---------------/GGGACCTGGCGGAAC	TGAATTTTTGAAGGATGACTACT	AATCTAATAGGGGCAGACTTG	396	411
5	0.6536	0.6536	cb-s171	cb25.fpc2454b	Insertion	24	------------------------/CTCTCCCAGAGCAAAGCTGCTCCG	TTTTTCTTCAACTTTTCAATATCA	TAGTCAGTGTCACCAGAGTAGC	297	321
3	6.07	6.07	cb-s172	cb25.fpc2587	Deletion	8	CAAAAAAC/--------	GAATTGTCGTAAAGTTTGATGTT	TTTCGATGTCTTACTGTAGTTTTG	294	286
3	6.07	6.07	cb-s173	cb25.fpc2587	Deletion	10	TTCCCGTGCT/----------	ATGATGCATGGATTAGGAGAT	GATACGAATGGAACGAAAATAG	298	288
3	6.07	6.07	cb-s174	cb25.fpc2587	Insertion	10	----------/AAAAAAAAAA	CAGAAAATTTCAGATTTACAAAAA	TTTCCACAGTTTTAGACCTACTG	223	233
3	6.07	6.07	cb-s175	cb25.fpc2587	Insertion	11	-----------/TCGAAAAAATT	TTCAGACTATTTTTCTTGATAAAGTT	GAAGAAAAGAAAATTGGAAAAA	313	324
3	6.07	6.07	cb-s176	cb25.fpc2587	Deletion	13	TTGGTGTTTGCGG/-------------	ATGATGCATGGATTAGGAGAT	GATACGAATGGAACGAAAATAG	298	285
3	6.07	6.07	cb-s177	cb25.fpc2587	Deletion	18	GGGGTTTTTAGGTTCTGG/------------------	GGATATTTATTGAAAAATTTGATTC	CATAGATACCGCTTCTAGAACAT	299	281
3	6.07	6.07	cb-s178	cb25.fpc2587	Insertion	21	---------------------/TTTTTCCAATTTTCTTTTCTT	TTCAGACTATTTTTCTTGATAAAGTT	TTTAGAGTGAGAAACATGGATTT	340	361
1	0.65	0.65	cb-s179	cb25.fpc2695	Insertion	14	--------------/ATATATATATATAT	TTCTAGAGCTCTTTCTCTCTCCT	GAAAATATATCGCAAAAGAACAA	299	313
2	11.878	13.098	cb-s18	cb25.fpc0011	Insertion	8	--------/CTCCTCTA	GGCCTAGAATGTGGAACTATC	GAGGAGTGAGAGAGTTAGGTCAT	296	304
1_random			cb-s180	cb25.fpc2852	Insertion	9	---------/AAGAAGAAG	GACTATTGATGGTGTCGAATTT	AAAGGAAACAATTTTTCAGAACT	297	306
5	9.6537	12.357	cb-s181	cb25.fpc2887a	Insertion	7	-------/CATAAAG	TGGAACTTTTTGGATTATTAAAG	GTGAATCAAATTGAGGATTTTT	303	310
5	9.6537	12.357	cb-s182	cb25.fpc2887a	Deletion	19	AAAAAATATGGTATAAAAA/-------------------	AAGCTTCAGAATATATCATTAGAAAA	GTGTATGTAACACTTTTGCTCCT	291	272
3	32.42	32.42	cb-s183	cb25.fpc2887c	Deletion	14	CCGGCCCACATTTT/--------------	ATTTTCTTAGAGGGAAATTCAGT	AGAGCACTTTTCTAGATTTGAGAC	300	286
3	32.42	32.42	cb-s184	cb25.fpc2887c	Deletion	19	AGCTCATTTTGGGCCAATT/-------------------	GACTACGAACTACAAAGCCTACA	AGAGGATATGGACAAATTGTTG	298	279
1	15.31	15.31	cb-s185	cb25.fpc2887d	Deletion	8	GCATATTT/--------	GTCTGAAATTCTGAAAGACCTTA	CCAAGAAACAAGAAATCAGAAT	347	339
1	15.31	15.31	cb-s186	cb25.fpc2887d	Insertion	8	--------/CCCGGCCC	TGTGAAAGCAGTTTTCTGACT	AGACGACTGAGGATTCTGGT	393	401
1	16.49	19.43	cb-s187	cb25.fpc2888a	Insertion	7	-------/ATTTTTA	TGTTCATTCATATGACAAAGAAATA	TTTTTGTTTCCTCAACTACATTT	298	305
1	16.49	19.43	cb-s188	cb25.fpc2888a	Insertion	8	--------/CCATATCA	TGGAGAAATATTACGAAAAGTTG	TCCCTTTTTAAGAAATTGGTAAC	305	313
1	16.49	19.43	cb-s189	cb25.fpc2888a	Deletion	9	CTTGTCCGA/---------	AATTCTATTCCTCTGAGCTCTTC	AAGGAGAGATGGGAATTAGTATG	293	284
2	11.878	13.098	cb-s19	cb25.fpc0011	Insertion	10	----------/CCTAACTCTC	GCCTAGAATGTGGAACTATCTCT	TGAGAGAGTTAGGTCATAGAGGA	289	299
1	16.49	19.43	cb-s190	cb25.fpc2888a	Insertion	10	----------/AGGTATATAT	GATGAATTATCCCTTATCCAAGT	TCAATCAAAAGAGAATGGAATTA	292	302
1	16.49	19.43	cb-s191	cb25.fpc2888a	Insertion	15	---------------/ATAGGTGCAGAATCT	CTTAAATTAAAACGACTCGAAAA	ACTGGGAGTTTGAGAAACTTTA	292	307
1	16.49	19.43	cb-s192	cb25.fpc2888a	Insertion	29	-----------------------------/TCTCTAAATTTTTTCTCCCCTATTCGAAT	TTATTTTTCTGGAAAGCTTTAATC	ACCATATGTTACTGTTGAGGAGA	300	329
1	16.49	19.43	cb-s193	cb25.fpc2888a	Deletion	30	CTCTCTCTCTCTCTCTCTCTCTTTCTTTCT/------------------------------	AATGAGGAAGAAATTAGTAAACAGA	CTTTTTCCCTCATATGTCAGTC	299	269
5	53.7768	53.7768	cb-s194	cb25.fpc2888b	Deletion	7	TTTTTTT/-------	AAACTTCCCATTATCAACTCAAT	AAGAAAAAGTTACTTGCAGTTTTC	300	293
2	21.28	21.28	cb-s195	cb25.fpc2888c	Insertion	7	-------/GATTTTT	TGTAATGTAGGGAATAAAGCTGAT	TTAGACATTTTCCACAGGAATC	301	308
2_random			cb-s196	cb25.fpc2969	Insertion	8	--------/AGCAGATG	AAATTGAAAAGGAGCAAACTG	GTTAGATAAGTGTTTCGCTTTTTAT	301	309
2_random			cb-s197	cb25.fpc2969	Deletion	16	GCGACACTTCGAAACC/----------------	AGCGAAGATCAGTATTTTAACG	ACTCCCGAAATTGTTATTGTAGT	300	284
2	10.687	11.272	cb-s198	cb25.fpc3052a	Deletion	7	GCATTTA/-------	CTGTAATCATCAGGGATTACTGT	AGAAACGTCTATGTTGCTAAAGA	294	287
2	10.687	11.272	cb-s199	cb25.fpc3052a	Insertion	7	-------/AATTTTA	GGAGAAGAAGGATTCAGAGAA	CGAAATTCGATTTTGAGATTAT	299	306
3	31.14	31.14	cb-s2	cb25.fpc0002	Deletion	7	TAGTTTA/-------	GTTGTGGACCAAATAGTAGAGC	ACTTGCCTTAGCTTCATACG	366	359
2	11.878	13.098	cb-s20	cb25.fpc0011	Insertion	15	---------------/GTCGATTTTTTAGAA	GGCAAAAACTCCAATAATAATC	CCCCTCATTTTATTATTCTCTCT	305	320
2	10.687	11.272	cb-s200	cb25.fpc3052a	Insertion	8	--------/CGCGTGGC	TACAACGCTTAATGTCACTCTG	GATGAAGCATCACTATTTTCAGT	301	309
2	10.687	11.272	cb-s201	cb25.fpc3052a	Insertion	9	---------/GCCCGTTTG	TACTGGACCAACGAAGATTTAG	AATTTCAGAAAATTGGCAATAA	300	309
2	10.687	11.272	cb-s202	cb25.fpc3052a	Deletion	10	TCAATTTAGG/----------	CTGTAATCATCAGGGATTACTGT	AGAAACGTCTATGTTGCTAAAGA	294	284
2	10.687	11.272	cb-s203	cb25.fpc3052a	Deletion	11	CAGTAAGCCGC/-----------	TAGAAATTGAGGTTTCGAAGTTA	ATTTTGCAGATGGACAACAC	298	287
2	10.687	11.272	cb-s204	cb25.fpc3052a	Insertion	12	------------/TTGGTCGGTCGG	CTGTAATCATCAGGGATTACTGT	AGAAACGTCTATGTTGCTAAAGA	294	306
2	10.687	11.272	cb-s205	cb25.fpc3052a	Deletion	20	CTAACCTGATAAGGGTGTCA/--------------------	GAGAGACCTGAAAAGCTTTAAGTA	CATCGAATTGAAAAATGAGATT	301	281
2	10.687	11.272	cb-s206	cb25.fpc3052a	Deletion	26	ATGTCCCCCCACCTTTAATGAGCTTC/--------------------------	TACAACGCTTAATGTCACTCTG	GATGAAGCATCACTATTTTCAGT	301	275
4	45.2872	45.2872	cb-s207	cb25.fpc3052b	Insertion	7	-------/CTTAAAG	TGAAATAGGTTATATCCAAGAGAAA	GGCACTAATTTTTGTTTTATTTTT	302	309
4	45.2872	45.2872	cb-s208	cb25.fpc3052b	Insertion	10	----------/CATTTTATCA	GAATTGTTGAGGTCCACTAAA	TGAAAGGTGAGGTAGAAGACTAA	301	311
1	21.82	21.82	cb-s209	cb25.fpc3441	Insertion	11	-----------/GGGGGGGGGGG	AAAGTTATGACATGCTCTACAAAA	AAACCGAAAAATCTCCTTTAAT	300	311
2	11.878	13.098	cb-s21	cb25.fpc0011	Insertion	29	-----------------------------/CTCAGAATCTGAAACTCTCAAAATCACAG	AGAAATAAAACATTCACTGAAAAA	CGTGATTGCAGTGGTTAAAT	369	398
1	21.82	21.82	cb-s210	cb25.fpc3441	Deletion	14	GAGAGAGAGAGAGA/--------------	TCTCTCACATACTGTTTTTCCTC	TAACCTAAATGTCAACCACTTTC	300	286
1	21.82	21.82	cb-s211	cb25.fpc3441	Deletion	18	CTATGTCCTAGGATTGGA/------------------	TAGGGATAGTGTGGTGTAATAAAG	TTTCATAGAAGAAGTCAAAATATGAT	303	285
4	2.5647	5.0969	cb-s212	cb25.fpc3752	Insertion	8	--------/AACTCCAC	AAAATTATTTATCAGGCAGAACC	TAATATGGGAACAATTCAAACAT	300	308
4	2.5647	5.0969	cb-s213	cb25.fpc3752	Deletion	18	AAATTTTCCTCAGGCCCG/------------------	AGGCAAAATTTCTGAATAAAACT	TCTCTGAAAATTGATAGTTACGTTAT	377	359
4	2.5647	5.0969	cb-s214	cb25.fpc3752	Insertion	29	-----------------------------/CATTAAATTTGGAAATCAAAGTTTTGAAA	TTCGGTACTATTTTCAGGAGTTA	TCAGTAGAGAGCATTTGAATTTT	299	328
4	37.5236	41.1551	cb-s215	cb25.fpc3835	Deletion	7	AAATTTT/-------	TAAAACCTTTAAAATGCCTGAA	AAAATCAATTTTCTTTGTGAGAG	290	283
4	37.5236	41.1551	cb-s216	cb25.fpc3835	Deletion	7	AATACGA/-------	AGTTCACCGATTTACAAACATT	GTTGAGCTCACTATTTTGTCCT	378	371
4	37.5236	41.1551	cb-s217	cb25.fpc3835	Deletion	7	TTTTAAC/-------	ACAAACTACACTTTCAACAATAAACT	AAAACGAGAAATAATCTCAAAAA	310	303
4	37.5236	41.1551	cb-s218	cb25.fpc3835	Insertion	7	-------/AAGCTTA	TTCTTTAGAGGATTCAGAAGGAT	CTCTTGTTGTCACATCCAAATA	297	304
4	37.5236	41.1551	cb-s219	cb25.fpc3835	Deletion	9	TTTCAAAAT/---------	TAAAAGAACACTGAAAAATGGTC	TTTGAAAATTATAAAATCCAGTTG	295	286
2	0	0	cb-s22	cb25.fpc0022b	Insertion	7	-------/TTAAAAG	AATTATTTTTGTCTCCCATTCTT	CGAAAATCCAGAAACTAGAAAA	296	303
4	37.5236	41.1551	cb-s220	cb25.fpc3835	Deletion	11	TTTGAAAACCT/-----------	GTATTGGGCTGCTGATACTAAA	TTCTTACAAAATTTCAGCCAGT	298	287
4	37.5236	41.1551	cb-s221	cb25.fpc3835	Insertion	11	-----------/GCGGGTAATTA	GAGAAAAAGTGGCTTAATTGAC	AAATCGAATTTTCGGTCTTAAT	299	310
X	12.1622	14.6745	cb-s222	cb25.fpc3857a	Deletion	7	GATCGAA/-------	GGATCAAATAAGGCATATCATAG	CTTAGTGTCAGGTTGCTAAAGAG	300	293
X	12.1622	14.6745	cb-s223	cb25.fpc3857a	Insertion	7	-------/TGCCATC	AACACTGACATTTTCCTCAATTA	TCTATCAGAAAATCCCATCAAG	300	307
X	12.1622	14.6745	cb-s224	cb25.fpc3857a	Insertion	8	--------/ATTTCAGA	GCAATAGTGTTTCGTATTGAGAT	GTTTTTGAAATCCGTTAATAAAA	298	306
X	12.1622	14.6745	cb-s225	cb25.fpc3857a	Deletion	12	TGTCCGCTCGTG/------------	CTATTTTGCCAAGGTTTTATGT	CCTCTTCTAGTTGTTGTAACGTC	302	290
X	12.1622	14.6745	cb-s226	cb25.fpc3857a	Deletion	12	CAGGAGCATAAA/------------	CTTGACACGTTATCTCATAATTTC	CTGAATAATCCCATTAACAAGAA	299	287
X	12.1622	14.6745	cb-s227	cb25.fpc3857a	Insertion	12	------------/CTCTGGCTCCGG	CGTCTGGAACAAGTTATATGTTT	AGATCCCATGAGAATTTGATAA	295	307
X	12.1622	14.6745	cb-s228	cb25.fpc3857a	Insertion	15	---------------/AAACAGAACTGCAGA	ACACATTTTATGAACGAAATTTTA	ACTGAATGCACTATCAACAACAT	300	315
X	12.1622	14.6745	cb-s229	cb25.fpc3857a	Deletion	19	CTCATTAAGTTAATATATG/-------------------	AGTATTGCCCCATTTTTATTATT	CTGCAAGAAGCCAAACTATTA	297	278
2	0	0	cb-s23	cb25.fpc0022b	Deletion	8	CCCCCCCC/--------	AGAATCTCAGAAGGTTTTCTAGG	AAAAAGAAGAGACAAAAGAAGAAG	294	286
X	12.1622	14.6745	cb-s230	cb25.fpc3857a	Insertion	26	--------------------------/AGCAGACGGAGAGAAAGCAGTGGGGA	TTTTAATCTGTAGCCTCCTCAA	TATCGAACACTGTATGAAATGAA	300	326
4	12.9342	13.5631	cb-s231	cb25.fpc3857c	Insertion	7	-------/CATATAT	AAGCAACTTGAAATTCTACAAAA	TTCATATTTGGCAATCAATTTAC	300	307
4	12.9342	13.5631	cb-s232	cb25.fpc3857c	Deletion	8	TAAATAAA/--------	ATGTTGGAACTTAATCAGATGTT	TCATATTCTCCTAATCTGGTGTT	316	308
4	12.9342	13.5631	cb-s233	cb25.fpc3857c	Deletion	8	TAAAAACT/--------	GCATTAGTTTCATTGTCAAATTC	TTATATTTCTTAAACGGCAAAAA	297	289
4	12.9342	13.5631	cb-s234	cb25.fpc3857c	Deletion	9	AAGACCCAT/---------	GAAGGTAGTTTGATACCATTCAA	GAAGATGAAGAGTTTGGAAAAAT	297	288
4	12.9342	13.5631	cb-s235	cb25.fpc3857c	Insertion	9	---------/AAAAAGCAA	TCTGTTGCCTATAATTGTTTCTC	TTTGTGCCATACTTTTGTAGAAT	300	309
4	12.9342	13.5631	cb-s236	cb25.fpc3857c	Insertion	10	----------/ATTGTTATAG	AAAAAGATGGAAATAAGGATACG	TTCTGTTTTGAATATTTTCCACT	300	310
4	12.9342	13.5631	cb-s237	cb25.fpc3857c	Insertion	10	----------/ACTGGTACTG	TGTAACGGTGTAGAATTTGTGAT	AAGATTTGTGAGAAGAGAGATGA	300	310
4	12.9342	13.5631	cb-s238	cb25.fpc3857c	Insertion	20	--------------------/AGAAAAAATTCCAAGCAGTT	AAGCAACTTGAAATTCTACAAAA	TTCATATTTGGCAATCAATTTAC	300	320
4	12.9342	13.5631	cb-s239	cb25.fpc3857c	Insertion	21	---------------------/AAAAAAAGCATTGAAATAGCA	TCTGTTGCCTATAATTGTTTCTC	TTTGTGCCATACTTTTGTAGAAT	300	321
2	0	0	cb-s24	cb25.fpc0022b	Insertion	9	---------/GGCTACAAA	AATAAAGTGATTTTTGGGCTAAT	GAGCTTAAATCACAATCTTCTCA	291	300
3	40.51	41.06	cb-s240	cb25.fpc4013	Deletion	11	TCAGGGCCCGG/-----------	TAGCCTAACTTTCAAGATTCCTA	TTATTCACATTCTTCATGGATTC	300	289
X	20.7089	24.0659	cb-s241	cb25.fpc4023	Insertion	7	-------/TTTTTTT	AATCTTCAGTCGGTAATTGAGAT	TTCTATTTGCTCAAGTTTTTGAC	300	307
X	20.7089	24.0659	cb-s242	cb25.fpc4023	Deletion	9	GAGTTACCA/---------	GCATTTTTGCTTTTCATATTGTA	AAGTCACAATTCCAACTAACAAG	298	289
X	20.7089	24.0659	cb-s243	cb25.fpc4023	Insertion	12	------------/TGAACATGGAAC	ATTTCTGCTTCAGTTATTTTTGA	AGAAATTGGTAAGATTTGTTCAG	293	305
X	20.7089	24.0659	cb-s244	cb25.fpc4023	Insertion	13	-------------/TTTTTTTTTTTTT	AATCTTCAGTCGGTAATTGAGAT	TTCTATTTGCTCAAGTTTTTGAC	300	313
X	20.7089	24.0659	cb-s245	cb25.fpc4023	Deletion	20	CTCTCTCTCTCTCTCTCTCT/--------------------	CTGGCAGTTTTTAGATCTTCAC	ATTCATTTTTCTCGTTTCCTTAG	300	280
3	1.23	1.23	cb-s246	cb25.fpc4030a	Deletion	7	CTCTTTA/-------	ATATATTTTCTCATGACACCTTTTT	CACAAATGCTAGTAGGTCTTTTT	298	291
3	1.23	1.23	cb-s247	cb25.fpc4030a	Deletion	7	GTGGTGT/-------	TCGTGGTGTACTGTATTTAGGAT	TACATTTTTGGTTGTCTTTGTTT	300	293
3	1.23	1.23	cb-s248	cb25.fpc4030a	Deletion	8	TTTTCTCT/--------	TTACTCTTGAAATTTTTGCTTGA	TGTATATAAAACATTGGTGTCTCC	291	283
3	1.23	1.23	cb-s249	cb25.fpc4030a	Deletion	8	CCCCCCCC/--------	CTCGAGGAGTTGAACTTGTG	AATATTGAAGCTAGAAAAGCTAGAA	297	289
2	0	0	cb-s25	cb25.fpc0022b	Insertion	13	-------------/TAGACAGTCAATT	TTTGAACTTGCTATAAATTCTACG	ACGCTTTATACTTCGGTTCTC	299	312
3	1.23	1.23	cb-s250	cb25.fpc4030a	Insertion	8	--------/TTTTTGAA	TACATTTTCCCAATTATTACACC	GTTTCCTTTAGAAACCAACTTGT	297	305
3	1.23	1.23	cb-s251	cb25.fpc4030a	Insertion	8	--------/GGGGGGGG	TTACTCTTGAAATTTTTGCTTGA	TGTATATAAAACATTGGTGTCTCC	291	299
3	1.23	1.23	cb-s252	cb25.fpc4030a	Deletion	9	CCCCCCCCC/---------	GTCTGGACAGGATAAATGTGAT	CGTATAAGAACGCTTGAAGAAT	296	287
1	31.56	31.56	cb-s253	cb25.fpc4030b	Deletion	7	TTGGAAG/-------	AGAGAGAAAGCAAGAGAAAGAAG	GTATTAGAAAGCAAAAGAAGATCC	300	293
1	31.56	31.56	cb-s254	cb25.fpc4030b	Deletion	9	CTTTTCACC/---------	TGGAAAATTTACAGTTTGTTTTG	ATTTACACAAATGGCCTAGAAAT	300	291
1	31.56	31.56	cb-s255	cb25.fpc4030b	Insertion	9	---------/GAATCAGTC	CTTCACCTTCTTCAGACAATTC	TTAAAAGGTCCCCTTGTTAGTT	296	305
1	31.56	31.56	cb-s256	cb25.fpc4030b	Insertion	11	-----------/GGCCTAAAAAT	TTAATTTGATGAAGTTCACATTTC	CCCAAAAGTTGGTCTAAAAA	299	310
1	31.56	31.56	cb-s257	cb25.fpc4030b	Deletion	13	CACGAAAAAAAAG/-------------	TCTCTGAAAAATTGATTCAAAAC	TCCTCAAAAACAAAACAAAAAC	299	286
1	31.56	31.56	cb-s258	cb25.fpc4030b	Deletion	15	CTATTACTCTCTAGA/---------------	ACTTTCAATGAGCAATTTTTCTA	GTAGTTTTTCCCAGCAGAAAT	300	285
1	31.56	31.56	cb-s259	cb25.fpc4030b	Deletion	17	GAATTTCTTCGAAAAAT/-----------------	AATTTTACAGCGAAAATTAGGAT	AAAATTTAAAAACTTGCTCGTAA	294	277
2	0	0	cb-s26	cb25.fpc0022b	Deletion	15	GAGAGAGAGAGAGAG/---------------	CATAAATCCACTTTTCACCATTA	CCTTATTCATCCAATTTCTACAC	298	283
1	31.56	31.56	cb-s260	cb25.fpc4030b	Deletion	24	AAAAAAAGGTGCCTGAGACAAATT/------------------------	AATTAGAGGAGAAACATCATTTG	GAAATTATCTGAACATCGAAAAA	304	280
X	0.6623	5.6449	cb-s261	cb25.fpc4033	Insertion	7	-------/ACATGTA	AGACTTAAAATCGTTGGTTTTTC	ACTTTTTGTTAAGGTCTGTATGC	300	307
X	0.6623	5.6449	cb-s262	cb25.fpc4033	Deletion	9	GCTCCGTGG/---------	GCTCCTCTAGTCCTTCTCCTAT	AGAAGAAAAGTCGGTTACTGTG	290	281
X	0.6623	5.6449	cb-s263	cb25.fpc4033	Deletion	10	AACGTCCTCC/----------	CTGTTTTTAGTTCAACCAGCTAC	AACAATAACACTTTTTCCTTCAC	299	289
X	0.6623	5.6449	cb-s264	cb25.fpc4033	Insertion	10	----------/AGCCTCCGTT	AAGGTGAGAATCTTTTTCTCAAT	TAGATTTCAATAAGTTGCGTTTT	298	308
X	0.6623	5.6449	cb-s265	cb25.fpc4033	Insertion	16	----------------/CCTACCTGGAAAATTT	TGTAGAACAAACGCTAATCATATC	AGGTTCAAGAACATAAGAAGGAG	300	316
4_random			cb-s266	cb25.fpc4042	Insertion	8	--------/GATTTTTG	CAAAAATTAGCACTTTTAGGTCA	AAAAGCTAACGATGTCGTATAAT	299	307
4_random			cb-s267	cb25.fpc4042	Deletion	21	AGGACTTCAAAGTTGACAATT/---------------------	CAAAAATTAGCACTTTTAGGTCA	AAAAGCTAACGATGTCGTATAAT	299	278
3	24.84	24.84	cb-s268	cb25.fpc4044a	Deletion	7	GAAGATG/-------	ATTTCTTTATGGCTAATCCATTT	CTTCTGTCTTTTGTCTCCTGTT	294	287
3	24.84	24.84	cb-s269	cb25.fpc4044a	Deletion	7	TTTCAAT/-------	ATTTCTTTATGGCTAATCCATTT	CTTCTGTCTTTTGTCTCCTGTT	294	287
2	0	0	cb-s27	cb25.fpc0022b	Insertion	18	------------------/GAAAATGTAAAAAATTTT	AATTATTTTTGTCTCCCATTCTT	CGAAAATCCAGAAACTAGAAAA	296	314
3	24.84	24.84	cb-s270	cb25.fpc4044a	Deletion	8	GTGTGTGT/--------	TGGAGTTACGGTATCTATTCTGA	AATATATGATCTGCCTCTTTTGA	300	292
3	24.84	24.84	cb-s271	cb25.fpc4044a	Insertion	10	----------/TCAAAGTGAA	TGTCTCGAGAAATTAGATAGTGG	ATGTGATAGAGACCAATTTTGAG	297	307
3	24.84	24.84	cb-s272	cb25.fpc4044a	Deletion	17	TCCAACAATCACTGTAT/-----------------	TAGTTTTTAACTGCTCCAGAACT	TGTATGGAAGTCTTTTGAAGAAA	300	283
X	16.6356	19.376	cb-s273	cb25.fpc4044b	Deletion	7	TAATGAT/-------	GGCAGAGAGTGATGTAGGTATTA	GAGGTAAAAATCTCAAATCAGAA	299	292
X	12.1622	12.1622	cb-s274	cb25.fpc4066	Insertion	8	--------/ATCTCTCT	CAATAATCAAAACGCTACAAAA	GAAGACTAGCGAACTGATAAAAG	300	308
X	12.1622	12.1622	cb-s275	cb25.fpc4066	Deletion	19	TATATATATATATATATAT/-------------------	ATTTATCTATTTGCCCTGAACTC	AAACAAAAACGAAAATCAGTAAA	300	281
X	12.1622	12.1622	cb-s276	cb25.fpc4066	Deletion	19	TTGAAATTTGTGGGAAACA/-------------------	AACCACATCCAAATTACAGAAA	TGGTACTATTTGTTCATTTATTCAA	300	281
X	12.1622	12.1622	cb-s277	cb25.fpc4066	Insertion	21	---------------------/CCACATTTCATTTTCTTCAAT	AGGAAATTGAGTTAGACGTTGA	ATTTCTGTAATTTGGATGTGGT	300	321
X	9.5228	9.5228	cb-s278	cb25.fpc4069a	Deletion	7	GTTTCAA/-------	GTTTTCCCCCTTTCTTTCTAT	CTGTTGCTACAGTAACCCTGAT	299	292
X	9.5228	9.5228	cb-s279	cb25.fpc4069a	Deletion	8	TGTATACT/--------	CCAGATTTGAACTAAGTTTTTGA	GAAACATGACTCTCAAATGAAAC	300	292
2	0	0	cb-s28	cb25.fpc0022b	Deletion	20	GAGAGAGAGAGAGAGAGAGA/--------------------	CATAAATCCACTTTTCACCATTA	CCTTATTCATCCAATTTCTACAC	298	278
X	9.5228	9.5228	cb-s280	cb25.fpc4069a	Insertion	8	--------/CTCTCTCT	AATAAAAACCACTCTTTCTCACC	TAATATCGAGACCATTGAACAAC	299	307
X	9.5228	9.5228	cb-s281	cb25.fpc4069a	Deletion	9	AGTGTTGTT/---------	AGGTGTTTATGGAATCATATGTC	TTTCTTTTGTATTTGTTGGAAAC	300	291
X	9.5228	9.5228	cb-s282	cb25.fpc4069a	Deletion	10	ACCCCTCGTA/----------	GACTTCAATGATGTTTTCTGTTC	AATTTTTCTTTCCTGTCAGAGTT	300	290
X	9.5228	9.5228	cb-s283	cb25.fpc4069a	Deletion	10	ATCATATACT/----------	TTGTGTTTATTGAATTTGCTTTT	CGAGTCTAGGGAAATTAAGAAGA	298	288
X	9.5228	9.5228	cb-s284	cb25.fpc4069a	Insertion	11	-----------/TGAGAAATGTT	AACAAAACAAATGGACAGGTAG	CGTAGACTAAAAATCCAGACAGA	299	310
X	9.5228	9.5228	cb-s285	cb25.fpc4069a	Insertion	17	-----------------/TTTGAAAATGCAATTTA	GTACAACGGGGTAAAAGTGAT	GCATCTACAGATTTTTCGTTATT	249	266
X	9.5228	9.5228	cb-s286	cb25.fpc4069a	Insertion	21	---------------------/GTGTTTTTTTTGGATGTTTTT	CTATCACCACTTTGGAAGTAGAA	GTCAAAACAAAACAAACCTCTC	299	320
3	14.94	16.26	cb-s287	cb25.fpc4069b	Insertion	11	-----------/CAAGCTTGCCG	AATTGTACCTAACTGGAGGATTC	TTAAGTCGATTTTTGAGATTTTT	300	311
X	10.9118	10.9118	cb-s288	cb25.fpc4069c	Insertion	11	-----------/TTTTTATACAT	TGTTCAAAATCTCTGGTTTTCTA	TTCAATTAGATTGTCAGAATGGT	291	302
4	20.018	20.018	cb-s289	cb25.fpc4069d	Deletion	7	TGTATAC/-------	TCAAAAATAGACTTCCAGCAGTA	CTTTGTTCTTGTCTGTGTCTACC	300	293
2	0	0	cb-s29	cb25.fpc0022b	Insertion	20	--------------------/GTGTGTGTGTGTGTGTGTGT	GGTATTTTTAGTTTCCCAAAGTT	AAAAGACACAGTAATCCAGTCAG	288	308
4	20.018	20.018	cb-s290	cb25.fpc4069d	Insertion	11	-----------/TCGTCGCCCGC	CATCGATCTGAAGATGTTTTATT	AGTGTCAATGAATACGGATATGT	300	311
3	24.84	24.84	cb-s291	cb25.fpc4079	Insertion	8	--------/CCAGAGTA	AGTTGTAAAGCGAAAATAATACTGT	ATCTTTCACTCGTTTTCTTGTT	300	308
3	24.84	24.84	cb-s292	cb25.fpc4079	Deletion	9	AGCCATTAT/---------	TTTTTCTTCGTTAAAGGACATT	CCAGGTAAAAGAAAAACAGAAAT	287	278
2_random			cb-s293	cb25.fpc4087	Deletion	7	TTTCAAT/-------	TTGAAAGATTCCAGGATTTCTA	TGGTAAACATAATAAAAACAGGTG	294	287
2_random			cb-s294	cb25.fpc4087	Deletion	7	CCTTATC/-------	TTGAAAGATTCCAGGATTTCTA	TGGTAAACATAATAAAAACAGGTG	294	287
2_random			cb-s295	cb25.fpc4087	Insertion	7	-------/TTTTTTT	GATATTTTTCATCATTTTCAGTCA	TTTTTGTCCTAAAAATCCCTTA	294	301
2_random			cb-s296	cb25.fpc4087	Insertion	7	-------/TGGTTAA	ATTTTTCAGAAGCCTTATTTGTC	ATTTACACTGCTTCTTCCTCTCT	301	308
2_random			cb-s297	cb25.fpc4087	Insertion	8	--------/GGGTTTTT	GATATTTTTCATCATTTTCAGTCA	TTTTTGTCCTAAAAATCCCTTA	294	302
2_random			cb-s298	cb25.fpc4087	Insertion	9	---------/TGAAAAAGG	AATTTTTCAGAAGCCTTATTTGT	TTACACTGCTTCTTCCTCTCTTA	300	309
2_random			cb-s299	cb25.fpc4087	Deletion	10	CGCAGAGAAA/----------	GGAGGAATGAAGAATAGAGAAAG	AATTTTCAATAGAATGGAATCCT	293	283
3	31.14	31.14	cb-s3	cb25.fpc0002	Deletion	11	GAAAGGAAAAT/-----------	CTATGTTTGCTTGTGTGAGTTTA	ATTTTCAGCAACAGAAATGACT	300	289
2	0	0	cb-s30	cb25.fpc0022b	Insertion	32	--------------------------------/AAAGTCGATTTTTTTCACTGGAGTTTCCCTCA	TCTCCGGTTTCAATACTATACTC	AGGGAAACTCCAGTGAAAAA	288	320
2_random			cb-s300	cb25.fpc4087	Insertion	10	----------/TACAGTAATC	AAATGACCAATTAATTTTTATTCTG	CCCATTTTTGATCACTTTTG	283	293
2_random			cb-s301	cb25.fpc4087	Insertion	11	-----------/AACATAAAAAA	AATTTTTCAGAAGCCTTATTTGT	TTACACTGCTTCTTCCTCTCTTA	300	311
4	20.6028	20.6028	cb-s302	cb25.fpc4090	Deletion	7	TTTTTTA/-------	TTGCTTAAAAATTCTGAAAGTCT	TTTTGTCACTTTTGTAGCAATTT	293	286
4	20.6028	20.6028	cb-s303	cb25.fpc4090	Insertion	13	-------------/TCAGCCGATTTTT	GACCGAATTCAAGTTGTTTCTA	CGTTTTTGTAGCCTTTTTAGAC	303	316
5	46.0692	46.0692	cb-s304	cb25.fpc4109	Insertion	9	---------/AAAAAGAAG	CAGAAAAAGAAGAGAAATTTGAA	ATAGGCCAATTAAGACCAATTAT	300	309
4	9.1912	9.776	cb-s305	cb25.fpc4118	Deletion	8	AAAATTAC/--------	ATGATCAAATTTATTCAGAAATCA	CAAAATTAAAAGGAATGATTCAA	299	291
4	9.1912	9.776	cb-s306	cb25.fpc4118	Deletion	11	CAAAATGTTTT/-----------	TTAAAAATAGCCAAATGAAACTG	GAGTAAGCCTAACAATTGAGGTA	262	251
5	20.9763	22.2264	cb-s307	cb25.fpc4126	Deletion	8	ACTTTTTT/--------	ACAACATAGATAGAATCCCTGAA	TGGATTTTAAATATGATCGAAAC	340	332
5	20.9763	22.2264	cb-s308	cb25.fpc4126	Insertion	8	--------/TCGTTTCT	CTGAATGGGATAACTCGAAAT	ATATTTAAACATTCCGGAAAAA	387	395
5	20.9763	22.2264	cb-s309	cb25.fpc4126	Insertion	8	--------/CCCCCCCC	CAGACAATTTTGACATGTTATTG	GTAAGACGGAGAGAATCAGAAA	300	308
5	8.2837	8.2837	cb-s31	cb25.fpc0023	Deletion	9	GTTTTCCGC/---------	GCGCTTTTATGTATTAGTGGTAA	CTTTTTCAGACAGCTTGTATTGT	298	289
5	20.9763	22.2264	cb-s310	cb25.fpc4126	Insertion	9	---------/ACTGCTGAT	AATCCTCTCCAGAATTAGTGTGT	AAGACCTCAAAGAGCACTGATA	300	309
2_random			cb-s311	cb25.fpc4131	Deletion	7	GAGAATT/-------	AAATTATTGAAATCTCCATTCTG	TTAGGAATGAATGAAGAGAAAAG	299	292
2_random			cb-s312	cb25.fpc4131	Deletion	7	TGAGCTG/-------	AATGTTTTTAGAGGGACATAAGG	CCAGAACAGCTATAACACTTGA	301	294
4	25.512	25.512	cb-s313	cb25.fpc4132	Deletion	13	TTCTTCTTCGATC/-------------	ATACCGTATCTTTTATCCCAATC	GAACTTTGAGACTAAAGGGATCT	300	287
1	43.93	43.93	cb-s314	cb25.fpc4140	Insertion	7	-------/GGGGGGG	GGTTAATTTTGGTAGTTTCAACA	ATAATTTTCACTTTTTGGCTCAT	302	309
1	43.93	43.93	cb-s315	cb25.fpc4140	Insertion	7	-------/GTCCAGG	CGCTAGATTCTTGAGCCTATT	ATAGCTGACATTGCTGACCT	349	356
1	43.93	43.93	cb-s316	cb25.fpc4140	Deletion	8	ATATGGCA/--------	GTCTTGAAACACTTGCAAAAA	AGTTTTCAGGTGATTGATTTTCT	300	292
1	43.93	43.93	cb-s317	cb25.fpc4140	Deletion	14	GAATTCAAAAAAAA/--------------	CAACATTCGAAACTTCACACT	CTCGTTTCTACCCTCTTAGTTTT	299	285
1	43.93	43.93	cb-s318	cb25.fpc4140	Insertion	17	-----------------/TTTGGTTCTATGTAAAT	GTTCTGCAATAACACCTATTTTC	TTTCTTTTCTTAGAATCCCAAAT	290	307
1	43.93	43.93	cb-s319	cb25.fpc4140	Insertion	22	----------------------/TGTGTGTGTGAGAGAGAGAGAG	GTTCTCGCAATTAAAGAAAAAT	GTGGTGTAATTGTTGTGTCTTCT	299	321
5	8.2837	8.2837	cb-s32	cb25.fpc0023	Deletion	14	TGGAAAACGGAAGA/--------------	CATATTTCTGGAATTTTCTTCAA	AAATGGATTAGTCGTCACAAAG	400	386
4	18.1974	18.1974	cb-s320	cb25.fpc4152	Deletion	8	AGTTTTTT/--------	TGAAGAAATGAAAGTACAAAAATG	CCAGAACTATGCCTATTGTTTC	300	292
4	18.1974	18.1974	cb-s321	cb25.fpc4152	Insertion	8	--------/TCTTCATT	TTTTAGAATTCAAGGAAGTGTTG	TCTTTTCAAAGTTCTGACGTTAC	299	307
4	18.1974	18.1974	cb-s322	cb25.fpc4152	Insertion	8	--------/AACACATG	CTTAGTCCTTTGAAACCCTTACT	ACAAAAGACTATCATTGGTGTGT	301	309
4	18.1974	18.1974	cb-s323	cb25.fpc4152	Deletion	28	CGTTTCTTCAAAATATCTGGACCCCACT/----------------------------	TTAAAAACTGCAATTCTACACAA	AGGTTCACGAGCTTCAATAATA	288	260
1	20.04	20.04	cb-s324	cb25.fpc4171	Deletion	12	CTGTCCCCCGAA/------------	AAAAATATTAAAAGAGGCCAGAC	ATCAATTTCTTTAGTAACCGATTT	298	286
3_random			cb-s325	cb25.fpc4174	Deletion	23	TTTTGGATGAAATCGCCAAATTT/-----------------------	AAAATCCCATTTTTAAGAGCTAA	AAATCATTATTCCATATCGACAG	295	272
1_random			cb-s326	cb25.fpc4180	Deletion	8	GATCAAAT/--------	AAGTCCGTGATTTTGACAAC	CCACTTCAAACTACACATTTCTAT	351	343
1_random			cb-s327	cb25.fpc4180	Deletion	11	ATACAAACTTC/-----------	AAGTCCGTGATTTTGACAAC	CCACTTCAAACTACACATTTCTAT	351	340
2	46.128	46.128	cb-s328	cb25.fpc4181	Deletion	21	GAGTACATCCCCCTTGAGAGA/---------------------	TATACGTTTGTCATTCCCAGAT	TAGCTACTCAGTTGACCATTTTC	300	279
5_random			cb-s329	cb25.fpc4194	Deletion	8	TCAACCTA/--------	CACAGCATCCTGAATAGTTAAAA	GGGTAGGTACAGTAATCCAAAAT	321	313
5	8.2837	8.2837	cb-s33	cb25.fpc0023	Insertion	14	--------------/TGATATATAAATCC	TCCGTTGACAGTATTACAATTTC	ATTCTTAAGAGGGTGTCACCTAA	300	314
5_random			cb-s330	cb25.fpc4194	Deletion	9	CCAAAAGAG/---------	AAAACTCAAAAATCCAAAAATTC	AAGTGTGAAAATCCACGTTTT	305	296
5_random			cb-s331	cb25.fpc4194	Deletion	10	TTTAAAATAC/----------	CACAGCATCCTGAATAGTTAAAA	GGGTAGGTACAGTAATCCAAAAT	321	311
5	3.1557	3.1557	cb-s332	cb25.fpc4202	Insertion	7	-------/TTTTAAA	CTGCATACCTAATTTGCTCTAAG	TAAATAGATGGTTGGGATGATT	301	308
2	27.918	33.95	cb-s333	cb25.fpc4206	Insertion	7	-------/TCTCTTA	CCCACTATTCAGTTTGAGATAAA	CAAACTTGTTAGTTTTTCCACTT	302	309
2	27.918	33.95	cb-s334	cb25.fpc4206	Deletion	8	TTCTCACG/--------	AACTCAATTATATGAACACATGACA	AATGTATGATCCTAGTTGCACTT	294	286
2	27.918	33.95	cb-s335	cb25.fpc4206	Deletion	11	TTTTCTTTCTC/-----------	AAAGCCTATTCAGCTATTCTTCT	ATGTGAAATAGGCAGATATTGAT	298	287
2	27.918	33.95	cb-s336	cb25.fpc4206	Deletion	15	AATTTTCGAATTTCT/---------------	AAACACACACTGGTAACAAAAA	ATACGGATTTGGCAAGAACT	390	375
4	29.5282	29.5282	cb-s337	cb25.fpc4217	Insertion	8	--------/TGTTTCAA	TTTTTCACTTCAAAATTCAAATC	GCATTTATGTGCTGTCAAAGT	298	306
3	36.53	36.53	cb-s338	cb25.fpc4224	Deletion	7	GAGGGGA/-------	TAACTTCCTTTTGAAACCTATCC	TCTTTTAGAAATCCAAAATTCAA	299	292
3	36.53	36.53	cb-s339	cb25.fpc4224	Insertion	7	-------/GCTGATT	GCGTTGTCTGTAACTGTATGTAA	GTCTGACTGCCTCTTAACTTTG	289	296
5	8.2837	8.2837	cb-s34	cb25.fpc0023	Deletion	16	GAAAATTCGAACTTTT/----------------	GGTTGATGAGAAAACACCTATTA	AATTTCATTTTGAACAAAACAGT	298	282
3	36.53	36.53	cb-s340	cb25.fpc4224	Deletion	8	TTATATAT/--------	TTTTCCAATTGTGTTAGAGAGAG	TGTACTCACCTTTAAAAGAAATCA	299	291
3	36.53	36.53	cb-s341	cb25.fpc4224	Insertion	8	--------/GAATTTTT	GCCTAACTAAGGGATTTCTAGG	TGCTTCTTTCCATCGATATG	293	301
3	36.53	36.53	cb-s342	cb25.fpc4224	Insertion	10	----------/TCACTGAAAA	ATCGAGAAAATCATTCGAGTC	AAAACCCGATTTTCAACATT	214	224
2_random			cb-s343	cb25.fpc4243	Deletion	7	CTATACT/-------	AGATTGAGATGATCGAAGAAGAT	GAAAAGCAATTGATCAAAGATAA	298	291
4	7.8753	7.8753	cb-s344	cb25.fpc4250	Insertion	12	------------/AGAGAGAGAGAG	TGAATTTCATACCTCTAACCATAG	GACATTGAACGACATCTAGACA	297	309
4	7.8753	7.8753	cb-s345	cb25.fpc4250	Insertion	15	---------------/GATTGGGCAAAGCGG	ATGAGCAATATGAGATTCAAGAG	CTTTCTTCTCGTATGGAAATCTT	296	311
4	7.8753	7.8753	cb-s346	cb25.fpc4250	Insertion	16	----------------/GCCCTTGGACCGCCCC	GATGAGGTCAGTTGTTGGTC	CATATCTTGTTCACAACCTAAGC	302	318
4	17.6194	17.6194	cb-s347	cb25.fpc4260	Deletion	7	AACGGGG/-------	TGTTTCTGAGTACTTTTGTGACTT	TTTTATTTCCCCTCAAAAATC	341	334
4	17.6194	17.6194	cb-s348	cb25.fpc4260	Insertion	8	--------/CCAAAAAC	TTCGTAATAGGTTTCATCTATCAG	GATTTGATTTCACGAAGTATTGT	301	309
4	17.6194	17.6194	cb-s349	cb25.fpc4260	Insertion	9	---------/TCGGAAAAT	GAAATCAAATCATATTGAAAAATTC	AGGAAGATGTGTTCAGAGAATAA	301	310
5	8.2837	8.2837	cb-s35	cb25.fpc0023	Deletion	16	TCAGAATCTCAGAATC/----------------	GTATAAACGCAACCTGTTCAA	ACGTTGTTTTAAACTCTTTATCG	300	284
4	17.6194	17.6194	cb-s350	cb25.fpc4260	Insertion	20	--------------------/GTGCTTATAAATAAAATGTA	AATCGGTTATGTTTCTAAAAATTC	TGTCGAATCTGAACTTTCTTCTA	298	318
4	17.6194	17.6194	cb-s351	cb25.fpc4260	Deletion	22	CAAAGTTCATCCTAGAACTCAA/----------------------	CTTCATCAGTCTCCAGAAAAA	TTTGAAAATGAGTAATTCAAACA	300	278
5	5.1168	5.1168	cb-s352	cb25.fpc4263	Deletion	14	TCAGCCTAAGTCAC/--------------	GCCTAAATCACCTACCCTATATT	CTAATCAAATTAGTCCGAAAACA	300	286
2	6.96	7.573	cb-s353	cb25.fpc4292	Insertion	9	---------/TCTCTCTCT	ACTGGTTATTTTCTTCACTCCTC	GAACTCATCAATGTTGCTCTATT	300	309
2	6.96	7.573	cb-s354	cb25.fpc4292	Deletion	10	GTCTCGTTGT/----------	AAATTCCGATTTGTCTAAATTCT	TGATCAGAAAAACACCTAACTCT	243	233
1	13.45	13.45	cb-s355	cb25.fpc4321	Insertion	7	-------/CAGACAG	GATCTCTTTCAGCTTTCAATTC	TTACCTCGTCTGTCAACTTGTAT	300	307
1	13.45	13.45	cb-s356	cb25.fpc4321	Deletion	8	ACTACAGT/--------	GCTACAGTAATCTGGGAAATAGG	GCAACATTAATATCGGGTTACT	304	296
1	13.45	13.45	cb-s357	cb25.fpc4321	Insertion	8	--------/CTGATCTT	CTGCTTGGTTACAGTATCTCATT	AAAAAGTTCGGGGAAAATAA	289	297
1	13.45	13.45	cb-s358	cb25.fpc4321	Deletion	9	GAATTTTTT/---------	ATTTATAGCAGTTTAGCCAAAAA	CAGGTATAAATTACTTGAAGTGGA	296	287
1	13.45	13.45	cb-s359	cb25.fpc4321	Deletion	9	CTTATAAAT/---------	GCTACAGTAATCTGGGAAATAGG	GCAACATTAATATCGGGTTACT	304	295
5	8.2837	8.2837	cb-s36	cb25.fpc0023	Deletion	23	TGTACTTATAAATGTTGAAATGA/-----------------------	AAAATAAATTGGATTTTCTTCTCA	CATGTAGTTCAAAACCAGAAAAA	297	274
1	13.45	13.45	cb-s360	cb25.fpc4321	Insertion	11	-----------/CAAAGGAGCAA	TAGCCTTCTGTTGAAATGATATG	AATTTGGTTTCGGATACTGATA	298	309
5	6.3831	6.3831	cb-s361	cb25.fpc4334b	Insertion	8	--------/CTCAATTC	ATGAGTTTGGGGTGAAATTAG	ATGTAAGTGGTTTTGAGAGGTC	292	300
5	6.3831	6.3831	cb-s362	cb25.fpc4334b	Deletion	15	GAGTTTCTGGATTGA/---------------	CGTATTTGACATCCATCACAC	GAAGAGTCGAAAGTTTGAAAAA	300	285
3_random			cb-s363	cb25.fpc4334c	Insertion	16	----------------/ATATTGAATTGCTTGG	TCCTAGACCTTTGAAAAATACAA	AGACTCTCAAGATTCAAGGAACT	298	314
3	14.3	14.3	cb-s364	cb25.fpc4341	Insertion	7	-------/GTGTGTG	CTTTGTTTCGTTTCAGTTGAT	GTAACAGGAAAAGTTTGGAATTT	302	309
3	14.3	14.3	cb-s365	cb25.fpc4341	Insertion	9	---------/TTTTTCGAC	CAGCTAAAAATGGTCAAAAATC	GTCAAAAACTTTGAAAAATCAAT	302	311
3	14.3	14.3	cb-s366	cb25.fpc4341	Insertion	16	----------------/CAAGAGTGGGCGGAGC	AAACATTGTTCTGGAACTACAAA	AATTTTTCGCTGAATTGTTTT	300	316
3	14.3	14.3	cb-s367	cb25.fpc4341	Insertion	22	----------------------/TTTTCAGCCCAAAAATCTGAAA	GCGGAGCTAGTACATTTAACAC	AAAATCTGGAAAAATCTGAAACT	296	318
4	43.5529	44.1377	cb-s368	cb25.fpc4347	Deletion	8	GGGCGGGG/--------	ACTCTTTGGTATTAGCCTGAAAT	TGGATTTCTATTACTGTGGTTTT	301	293
4	43.5529	44.1377	cb-s369	cb25.fpc4347	Insertion	8	--------/CTCTCTCT	CGGAGGTATTGTATTTGAAGAT	GTATGTAAATTTGGTTTGGTTTG	338	346
5	8.2837	8.2837	cb-s37	cb25.fpc0023	Insertion	27	---------------------------/ATAATTACCTTAACATTGTCCATCTTC	AACACATTTTTCATGTCTCCTAA	GTATTATTTGCGTTTTCATGTCT	300	327
4	12.263	12.263	cb-s370	cb25.fpc4382a	Insertion	20	--------------------/ATGAGCTTTGGATTTTCGAA	TCAGAGATTTCACTTCTAACTGG	TCAAACAATAGTGATTCTTGAAA	301	321
4	12.263	12.263	cb-s371	cb25.fpc4382a	Insertion	36	------------------------------------/AAAAAATGTTGTATTTTCATTCCGGAATTTTTGCAA	TCTAGTGCATGTGTACGAAAATA	CAATTGATTACGACAAAGTCAG	297	333
4	12.9342	12.9342	cb-s372	cb25.fpc4382c	Deletion	9	ACGATTTCA/---------	TGGTGAGGAAATCTTTACTGATA	ATTGCAATTAAGAAGGAATCTG	300	291
X	24.0659	24.0659	cb-s373	cb25.fpc4403	Deletion	7	CCGCTTT/-------	GAGCTCCTTTGGAAAACTTATTA	GAGAACGAATGACTTAGTTGAGA	298	291
X	24.0659	24.0659	cb-s374	cb25.fpc4403	Insertion	7	-------/TTAATTT	TCCAGTTTTGAAGAATTTTAGG	CCTCATTTGTGTTTGGAATATAA	300	307
X	24.0659	24.0659	cb-s375	cb25.fpc4403	Insertion	9	---------/CCCCCCCCC	GGAGAAACATAACAAGTGCTTAC	GGTGACATAAGAGTCAACAAACT	296	305
X	24.0659	24.0659	cb-s376	cb25.fpc4403	Deletion	18	TCCGGTCCCAAACTATTT/------------------	GACAGAACCTCGTACGAAAC	GAAAGAAGGTTTAAGATTTAAGGTC	304	286
X	24.0659	24.0659	cb-s377	cb25.fpc4403	Deletion	20	CTCCAAGATCTATAACCACT/--------------------	GAGAACAAGACGAACAACTTTC	GAGAAATAGTTTGGGACAGAAAT	299	279
5	44.6993	44.6993	cb-s378	cb25.fpc4426a	Insertion	27	---------------------------/ACGGCACGCGAGTCGACACGAGTCGAC	TCAATAGAGTGCGTTTGAAAT	AATCTTCTATTTCCCATTATATGC	322	349
3	39.93	39.93	cb-s379	cb25.fpc4426b	Deletion	8	GATACCTT/--------	CGCTTTTATTTTTCATGATTTT	ATCAGCTAATTTTCCATACTTGA	346	338
4	18.1974	18.8686	cb-s38	cb25.fpc0039	Insertion	7	-------/ATCGTTA	CAGGCAAACAATCAAATTATCTA	AGTTTAAGCGTTAGGAAAAAGAG	298	305
3	39.93	39.93	cb-s380	cb25.fpc4426b	Deletion	15	TATATATATATATAT/---------------	GCAATAAGTCAAAAGAATTCAAC	TCGATCTTTTGTCTACTCTTCTG	300	285
5	17.0669	17.7381	cb-s381	cb25.fpc4470	Deletion	10	GGAAGCGAAT/----------	AACAAGCAAAGACACACTTTTC	TAATTGATAAATTGTTCGCCTTA	301	291
4_random			cb-s382	cb25.NA_062	Deletion	7	AGATATC/-------	GAATTTCAGATGTCTGTGTGTC	CAAAGTCCTTGAGTCTATTCTCC	299	292
4	28.9147	28.9147	cb-s383	cb25.NA_087	Insertion	7	-------/CCAAAGC	AATGATTTTATCAGCAAAAGTTG	ACATGTCAAAGTTACAGCAATTC	302	309
4	28.9147	28.9147	cb-s384	cb25.NA_087	Insertion	7	-------/TTTTTAA	CCGTACAATGATAGTATCCAAAG	ACCAGAAAAATGAATACAGTACG	299	306
4	28.9147	28.9147	cb-s385	cb25.NA_087	Deletion	8	GAAATTTT/--------	AGTCTGTTTGAATGTGTGTTCA	TTTATTGCGGTATCAAACAGTA	299	291
4	28.9147	28.9147	cb-s386	cb25.NA_087	Deletion	11	AGGAGCCTAGT/-----------	CATAAAGTGGCTTTCTACGACTA	TCATACTAAAATCGTAGCTAGTGC	297	286
3	41.69	41.69	cb-s387	cb25.NA_102	Insertion	17	-----------------/TATGGGTCTCGTGAAGA	CAGGTCGAAAAAGTGAAAAA	AACAATTCTTTCTTCACGAGAC	298	315
3	36.53	36.53	cb-s388	cb25.NA_132	Insertion	12	------------/GACCGCGCCGCT	ACTTAGTTAGTTTCCCGAATTTT	AACCCTTTAAAACGGATTATTT	290	302
2	46.734	46.734	cb-s389	cb25.NA_155	Insertion	7	-------/AAAAAAT	AACGTATGGATCAATGCTTAAC	ATTCCAGGAAAATTGAAAAATAG	290	297
4	18.1974	18.8686	cb-s39	cb25.fpc0039	Insertion	8	--------/TCTCTCTC	AACACAAAAACACAAAATCAACT	ACCCTTCATCTTATTCTTCAAGT	299	307
2	46.734	46.734	cb-s390	cb25.NA_155	Insertion	10	----------/TGTTTTGAGC	ATACAGTCCGTACAGGCAATAG	AGAAAACGGACAAAAAGTTG	290	300
5_random			cb-s391	cb25.NA_193	Insertion	13	-------------/TTTTTTTCCATAT	CAAGCTAAACTGCTCGAAAA	GAAATGTGAAAACCATAACAATG	277	290
3	31.14	31.14	cb-s4	cb25.fpc0002	Insertion	13	-------------/AACTCGCAGCTCG	TCATCTCCATTCTGAGTATGATT	GCTTGTTTCAGCGTTCTATACTA	299	312
4	18.1974	18.8686	cb-s40	cb25.fpc0039	Insertion	21	---------------------/AAACGGTTAGTTGTAGAACAA	TTAGGTTTCCAGACCATCAAT	ACAGTTCTCTGTTTGTTCTTCAG	332	353
X	9.5228	9.5228	cb-s41	cb25.fpc0045	Deletion	7	GGGAGCA/-------	GTTCCATGTTTACTTGAAATACG	AAAGAATATTTGTGTCGTGTGAT	300	293
X	9.5228	9.5228	cb-s42	cb25.fpc0045	Insertion	7	-------/TGTAAAA	TTTCAAACACAAACTGTCTACAA	GCAAGAATTACCGTATTTTTAAG	296	303
X	9.5228	9.5228	cb-s43	cb25.fpc0045	Insertion	7	-------/GGGGGGG	AGAGAAAAGAAGAAAATCGAAAC	TAATGCATTGACAAGTAAAGGAG	300	307
X	9.5228	9.5228	cb-s44	cb25.fpc0045	Deletion	8	GGTCGCTT/--------	AATAAGATGAACTTCGAAACAAA	AGTACCTCATTTTTGAGCTTTTC	300	292
X	9.5228	9.5228	cb-s45	cb25.fpc0045	Insertion	8	--------/ACGCCAAA	ATTTCAGATAAAAACCGAGAGAG	GCAAGGAAGTTAAAGTCTAGGAG	302	310
X	9.5228	9.5228	cb-s46	cb25.fpc0045	Insertion	8	--------/CATAATAT	CGACTCGAAAATTGACATTAG	GAATAATTTAAAAATCGGAAAATG	303	311
X	9.5228	9.5228	cb-s47	cb25.fpc0045	Deletion	9	TTTGGGGAA/---------	AAGCTGTTTTATGGGTCTAGTCT	GCTCTTTTTCTATCCGTTCTATT	299	290
X	9.5228	9.5228	cb-s48	cb25.fpc0045	Deletion	11	TCGAGAAGATT/-----------	ATAGTTGAGGAGTGACGAATTTT	TATGTATCTGTCGTTTTCATCCT	299	288
X	9.5228	9.5228	cb-s49	cb25.fpc0045	Deletion	20	AAAGGATAACTCAATTCAAT/--------------------	GAATTCAGAGTGCAGAAAGTTTA	CTGGAACAATATGAGTCACTAGG	300	280
3	31.14	31.14	cb-s5	cb25.fpc0002	Deletion	16	TTTTTTTTTTGTTCGG/----------------	TGCAAGAATTAGTGAAACTCTGT	ATCGATGAATAATGTGTCAATTT	298	282
X	9.5228	9.5228	cb-s50	cb25.fpc0045	Insertion	20	--------------------/AATTTTTTCGAAAATTTTGA	AAAAATGGCTAATGTCACTACAA	TTTCGCTATCGAGTCAGAATA	297	317
2	21.28	26.584	cb-s51	cb25.fpc0058	Deletion	7	ACCCCAC/-------	AACTGACCAACTGAATGTTTTAC	AGTGTGAGTTGCTTATCGTTTC	299	292
2	21.28	26.584	cb-s52	cb25.fpc0058	Deletion	7	CTGTGTA/-------	GTTAGCGAAAACGAAACTATATG	CTCTCTCCCTTTTCAGTGAGTA	297	290
2	21.28	26.584	cb-s53	cb25.fpc0058	Deletion	7	TTNNNNT/-------	GTTACTGACAACGATGTTCCTAT	ATCAAAATTCCTAGAGTCCCTAC	299	292
2	21.28	26.584	cb-s54	cb25.fpc0058	Insertion	7	-------/GCCCACC	TGAGAGTGACCGTAACCTGT	CGAAATGTGTTATGAAATGAAT	338	345
2	21.28	26.584	cb-s55	cb25.fpc0058	Deletion	9	AAAAAACGA/---------	AACTCACAGCTTACACACAGC	CGTTGACTGACAATCATACTTT	398	389
2	21.28	26.584	cb-s56	cb25.fpc0058	Deletion	10	TCTCTCACTG/----------	AACTGACCAACTGAATGTTTTAC	AGTGTGAGTTGCTTATCGTTTC	299	289
2	21.28	26.584	cb-s57	cb25.fpc0058	Insertion	10	----------/TATTTGAAGC	TGAGAGTGACCGTAACCTGT	CGAAATGTGTTATGAAATGAAT	338	348
2	21.28	26.584	cb-s58	cb25.fpc0058	Insertion	11	-----------/TTCTTTTTTCC	GTTGAGTGAGTGACGATGAGTA	CATTTTCTCAAAAACAAGAAAAC	298	309
2	21.28	26.584	cb-s59	cb25.fpc0058	Deletion	12	TCATAACATATC/------------	AGAAGAGGAAAACGAATTGAG	CGACTACTGTAGGATCTGTGAAT	300	288
X	20.0954	20.7089	cb-s6	cb25.fpc0003	Insertion	12	------------/TTATGATGATGA	ACTTCTGAACCACCTTCTGAT	ACTCTGATTCATCCTCGTTTT	298	310
2	21.28	26.584	cb-s60	cb25.fpc0058	Deletion	17	CTTTCTGTATTTTAGGC/-----------------	GTCAGTGGAGCCAATACTAATAA	CTTGTATTTAAAACCCCAAAAAT	298	281
2	21.28	26.584	cb-s61	cb25.fpc0058	Insertion	20	--------------------/TTTATTTCTGTTTGAAAATA	AAAAGACCAAATCAGGGATTA	CTATGTTCCACGGAAAGTTAAG	273	293
4	23.0725	53.7768	cb-s62	cb25.fpc0065a	Deletion	12	ATTTGGTGGTTG/------------	ACACCATTAGGACTGACAGATT	TGAAACGTTCAATTTCTGTG	253	241
4	23.0725	53.7768	cb-s63	cb25.fpc0065a	Deletion	12	TTTTTTTTCGAA/------------	CCAGTTCTCAAGGAAAAACTC	AATTTTCGGCTATTTTTAGCTC	300	288
3_random			cb-s64	cb25.fpc0066	Deletion	9	TAAAGTCCC/---------	TCCAGAACTCCCAATAGTAGAG	GTCTTAGGAATGCAACAAAAA	305	296
2	8.187	8.187	cb-s65	cb25.fpc0071a	Insertion	14	--------------/CACAAACTACAAAC	GAAATGCTGTACCACTTTTGTAG	GAGCATCATGTACAACTGGTATC	297	311
1	14.03	14.03	cb-s66	cb25.fpc0071c	Deletion	7	GATGGGA/-------	CGTTTTGGTTATAATGACAGAAT	TTACAAAAGGGAAAAATTGAACT	299	292
1	14.03	14.03	cb-s67	cb25.fpc0071c	Insertion	7	-------/TAACATC	CATTTTTCTTCCTTTCCTACTTC	AGACATCGTATCTGTTTGAAAAT	300	307
1	14.03	14.03	cb-s68	cb25.fpc0071c	Insertion	8	--------/GGGGGGGG	ATTCATGCCCTTTATTTGACT	GTTAGGCGTCAGTTGTACATATC	288	296
1	14.03	14.03	cb-s69	cb25.fpc0071c	Deletion	10	TCTCTCTCTC/----------	TTCGAACAATGAATAAATTAGATG	CTAATATCCTCCTCCAGTCCTC	300	290
X	20.0954	20.7089	cb-s7	cb25.fpc0003	Insertion	17	-----------------/ACACACACATGATACTC	AAATCAATTGGAATTTTCAGTCT	GTTTTGGTTTACTGGTAGTTTCA	300	317
1	14.03	14.03	cb-s70	cb25.fpc0071c	Deletion	20	TGTGAGAGATTGGGCTGAGA/--------------------	ACACTCGTCGTTTAAAAATAGAA	ATCATCTTCTTCTTCTTCGTCTT	300	280
1	14.03	14.03	cb-s71	cb25.fpc0071c	Insertion	20	--------------------/TTTTTTAACAAGCCCAGAAT	AGGAAATACGGTGATTACTTTG	GAAGTCAAAACTTTCGAATACAT	281	301
2	18.165	18.165	cb-s72	cb25.fpc0072	Insertion	10	----------/TGACTATTTC	CAATTTTAGACAGATTACAGATCAA	ATGGACTATGGCAAGTATTGAA	299	309
X	11.5487	11.5487	cb-s73	cb25.fpc0083	Insertion	7	-------/AATGACA	TACAGTAACGTTTTCGAACTTTT	ATTATTTCATGATTGTTGCTTTT	300	307
X	11.5487	11.5487	cb-s74	cb25.fpc0083	Insertion	7	-------/CCCCCCC	AAAAGAAGTCTAAGGAGCAAGAG	TAGTCGTTCGTTTTTGGTAGA	300	307
X	11.5487	11.5487	cb-s75	cb25.fpc0083	Insertion	22	----------------------/AAAACGATAGTGCATGAACCAA	AACTTTCATTCCAGCAAAAA	TGTATCGAATGAGAAGAAAAATTA	360	382
5	26.7	26.7	cb-s76	cb25.fpc0090	Insertion	11	-----------/AAAGTTTGAAA	TATGGGAACTTCAGACTTATTTC	TTTCTAAAGTCAAAGACGCAGT	300	311
5	26.7	26.7	cb-s77	cb25.fpc0090	Insertion	18	------------------/GAAGTACTTTCAAAGGGC	TATGGGAACTTCAGACTTATTTC	TTTCTAAAGTCAAAGACGCAGT	300	318
1	3.91	5.71	cb-s78	cb25.fpc0091b	Deletion	13	AGATATCAAAAAC/-------------	TCACTTTAATGTTATCACCAACA	TAGAATTGGCTCGGACAGTA	280	267
1	3.91	5.71	cb-s79	cb25.fpc0091b	Insertion	14	--------------/TTTAGATTTTATAG	GAATTTTCGAACAGTTATATCTCA	GAATGACGTAAATCGACACAT	298	312
X	20.0954	20.7089	cb-s8	cb25.fpc0003	Insertion	18	------------------/GGGAATTGTTTGGAATAT	CTGTACCGTAATGTTTCGATATT	AGCTGAATCATTTCAATTTATGT	300	318
3	20.02	20.02	cb-s80	cb25.fpc0103	Insertion	7	-------/ACTTGAA	CAAAATTTCGATTCTTTTCTAGTT	TTGAAACTTTGTGGATTCAAG	300	307
3	20.02	20.02	cb-s81	cb25.fpc0103	Deletion	10	AGCGGCCGGC/----------	CAAAATTTCGATTCTTTTCTAGTT	TTGAAACTTTGTGGATTCAAG	300	290
X	26.7332	27.3783	cb-s82	cb25.fpc0106	Insertion	7	-------/AACTACT	TTATAATCAATGAAGCCTGAAAA	GTAGGCCTCTTGAGTAGTTGAAT	300	307
X	26.7332	27.3783	cb-s83	cb25.fpc0106	Insertion	7	-------/GCGTTTT	CTTACTCGGAGAAATAGAGATGTT	AGTAGCTTCAGAGATGTATCTTTTT	350	357
4	30.9568	30.9568	cb-s84	cb25.fpc0107	Deletion	16	CAGGGTCTTAACTTGA/----------------	GGCAATAAAGCTGTAAATTCAA	GAAGTCGTCCAACTGAAAAATA	301	285
4	18.1974	18.1974	cb-s85	cb25.fpc0110	Deletion	7	GGTAAAT/-------	AAAATTAATTACCGTTCACAAAA	ATTCTTATCGATCTAGGTGGTTC	300	293
4	18.1974	18.1974	cb-s86	cb25.fpc0110	Insertion	7	-------/CATCTCT	TCAAACTTATCAATAACGATGTTT	TTAAGCTGAGAATGAAATTTTTG	301	308
4	18.1974	18.1974	cb-s87	cb25.fpc0110	Deletion	10	ATCAATTGAA/----------	TGTAATGCTTTCCAAATTTTTAT	CAAATTAGTCCGTAATTGTTTTT	300	290
4	18.1974	18.1974	cb-s88	cb25.fpc0110	Deletion	16	TGAAAAAAAAAATTAG/----------------	TGCATAAATAAGAAGTGACCTAGA	AGAACATCATAAGAATGGGTTTA	300	284
5	53.7768	53.7768	cb-s89	cb25.fpc0129	Insertion	7	-------/GGATACC	ATAGCTCTCGCCTTTTATTTTAC	AAGAATGCAACAGATTTACAGAT	298	305
X	20.0954	20.7089	cb-s9	cb25.fpc0003	Insertion	20	--------------------/GACGTGACTTCACAAGAATA	CTTTTTATTTGGTTTGGTTAAAA	TGTTCTAACTTCACGAATTACCT	301	321
5	53.7768	53.7768	cb-s90	cb25.fpc0129	Deletion	10	TTTGTAACCG/----------	AGGAATTCAATATTCTAAACCTTCT	CTTTCTAGTTTTCAAGGTCACAT	279	269
5	53.7768	53.7768	cb-s91	cb25.fpc0129	Insertion	10	----------/GAGCTGCCCA	TTTTTCCTATTTCCTCTCATTTT	GACTTGTTTGTTTCAGCAAGTT	300	310
5	53.7768	53.7768	cb-s92	cb25.fpc0129	Insertion	11	-----------/GGCTTGTCTGC	TAAAAGGTGATATGGGTTAGTTG	CGTCAGGTTAGTAGGGTTACTG	299	310
5	53.7768	53.7768	cb-s93	cb25.fpc0129	Insertion	27	---------------------------/GATTAGCTTCAAGAAAAAAGAAAGGTG	TGAAACAAAAAGAAACTTAGCTC	ACACTCATAAAAATCGGAAATC	301	328
4	18.1974	18.1974	cb-s94	cb25.fpc0143	Deletion	7	TTACATT/-------	TAAACGAGAGAAAGAGAGTCAGA	CAAGTTTTGAAAGCAAAGAAATA	243	236
4	18.1974	18.1974	cb-s95	cb25.fpc0143	Deletion	8	GATATTTA/--------	TCTTTTTCGAAATAAACACTTTT	GATATTGTAGGATTGGACTACCA	301	293
4	18.1974	18.1974	cb-s96	cb25.fpc0143	Deletion	11	CGCTCAGAAAT/-----------	TGAGTTTACTTTCGTTTTTCTTG	GTTGCTACCAGCTGAGCTAT	297	286
4	18.1974	18.1974	cb-s97	cb25.fpc0143	Insertion	11	-----------/CAAACCGATGA	AAAAGCAAGTTTGAAACCTAATA	GAGCTCATCGTGAAAGATATAAA	300	311
4	18.1974	18.1974	cb-s98	cb25.fpc0143	Insertion	14	--------------/TGTATGTGTGAGAG	TATTCCTGTTTCATCTCATCTTC	GAAATGAAAATTCTTGAGTCGT	300	314
5_random			cb-s99	cb25.fpc0156	Deletion	7	CTAATAA/-------	TTATGAAATTCGCAAACTCTCT	AAAAATTGAAGAAATCGCTTATT	300	293
