# Supplementary material for: A toolkit for rapid gene mapping in the nematode Caenorhabditis briggsae
Source: BMC Genomics. 2010 Apr 13;11:236. doi: 10.1186/1471-2164-11-236 (PMC2864247; doi:10.1186/1471-2164-11-236)
Supplement: Additional file 6 — C. briggsae snip-SNPs identified prior to this work. An Excel file containing nine C. briggsae snip-SNPs that were validated by Hillier et al. [6]. [file 1471-2164-11-236-S6.XLS]

## Sheet: Sheet1
chr_pos and contig_pos refer to the location of SNP in assembled genome and in ultracontig, respectively.
Location (cM) refer to the genetic location of SNP (in centimorgan unit) based on closest mapped SNP(s). For details please refer to the Methods section.
Chr	chr_pos (bp)	Location (cM)	ultra_contig	contig_pos (bp)	snp_id	alleles (AF16/HK104)	Primer up	Primer down	PCR product	Enzyme	AF16 bands (bp)	HK104 bands (bp)
1	644648	0.65	cb25.fpc0006	221306	cb6850	A/G	TAAAACTAAAAATCCGAAAATTG	TTTTTCCATATTTCTGCTTAAAA	730 bp	DraI	335, 395	730
1	644648	0.65	cb25.fpc0006	221306	cb6850	A/G	TAAAACTAAAAATCCGAAAATTG	TTTTTCCATATTTCTGCTTAAAA	730 bp	EcoRI	373, 357	336, 37, 357
2	10280825	27.918	cb25.fpc4206	317130	cb3574	A/G	AAGATTTGGGAAAAGAAAGTAAG	GAAATTTGTATTTGATGGTACTCC	750 bp	AflII	361, 389	750
3	9290084	27.54	cb25.fpc4154	317205	cb17443	G/T	TTCCATTAGAAGTCACCAACAT	AATTTCAAAGAAGTTGTGTATCC	750 bp	DpnII	203, 30, 517	203, 30, 244, 273
3	9290084	27.54	cb25.fpc4154	317205	cb17443	G/T	TTCCATTAGAAGTCACCAACAT	AATTTCAAAGAAGTTGTGTATCC	750 bp	Sau3AI	203, 30, 517	203, 30, 244, 273
4	2508273	9.1912	cb25.fpc4118	107159	cb8147	G/A	TGACTAACTAGGAACGTTTTACC	TAAGGATGAAACACAAAGAATTT	750 bp	XbaI	611, 139	253, 358, 139
4	2604834	9.1912	cb25.fpc4118	203720	cb8176	G/A	TTGAAGACTTCTTTTCAATGTTT	GATAGGCTACCTAATTGGAAGAA	749 bp	EcoRI	749	353, 396
X	1945243	0.6623	cb25.fpc4033	1167310	cb21200	T/C	CAATTTTCAGATCAAATTACCTC	TTTCCAGTTTCCTTTCTGATTAT	751 bp	TaqI	632, 119	282, 350, 119
X	4473579	9.5228	cb25.fpc0045	1360927	cb20692	C/T	GATCTTCTGCACTGTTTGGTA	CTATTTGGAACTGAGAAAACAAA	750 bp	HaeIII	149, 314, 287	149, 601
X	15963701	20.7089	cb25.fpc4023	146480	cb6140	T/A	AATTGGGTATATATGACGAAAAA	CATCATGATCAGATATTGGAACT	748 bp	XbaI	280, 468	748
X	20379957	34.1035	cb25.fpc2334	179715	cb3581	C/T	GTTAAAGCACCTCAAAATCTGT	CAAACTCTTCAAACCAATTGTAG	750 bp	TaqI	712, 6, 32	375, 337, 6, 32
